# Supplementary material for: Diverse Patescibacteria assemblages and prevalence of ultra-small free-living Parcubacteria along a subterranean estuary
Source: mSystems. 2025 Oct 20;10(11):e01125-25. doi: 10.1128/msystems.01125-25 (PMC12625730; doi:10.1128/msystems.01125-25)
Supplement: Tables S1 and S2 — ASV and taxonomy tables. [file msystems.01125-25-s0002.xlsx]

## Sheet: ASV_table_Patescibacteria
Table S1. ASV table with the 1015 ASVs of Patescibacteria
Sample_ID	Site_ID	4	18	30	36	37	63	89	99	118	133	141	145	146	171	175	182	198	201	206	225	228	230	236	240	248	250	265	277	279	283	286	290	292	293	328	334	336	337	357	364	368	374	377	386	388	390	398	425
M01	Beach_Pw	0	0	0	0	0	0	0	0	0	0	0	0	0	0	0	0	0	0	0	0	0	0	0	0	0	0	0	0	0	0	0	0	0	0	0	0	0	0	0	0	0	0	0	0	0	0	0	0
M10	N1_25	0	7	0	78	0	24	4	0	0	0	0	0	0	0	0	0	0	0	2	0	0	13	0	0	0	1	0	2	11	0	0	0	0	0	0	0	0	0	0	0	0	0	0	0	0	12	0	0
M11	Sea	0	0	0	0	0	0	0	0	0	0	0	0	0	0	0	0	0	0	0	0	0	0	0	0	0	0	0	0	0	0	0	0	0	0	0	0	0	0	0	0	0	0	0	0	0	0	0	0
M12	PP15	0	0	143	0	0	0	0	7	0	13	17	15	0	345	17	9	64	283	0	0	0	0	0	0	12	0	172	0	0	202	0	177	0	0	12	0	10	0	0	0	0	0	15	9	0	0	21	30
M02	PP20_Top	102	61	12	0	0	0	0	0	0	0	0	10	9	0	0	0	57	0	20	0	98	0	0	0	43	0	50	2	0	0	122	0	57	0	0	153	0	0	0	0	12	122	11	0	0	0	67	53
M03	PP20_Bottom	114	26	0	0	0	0	0	0	0	6	0	0	0	0	0	0	29	0	0	0	45	0	0	0	36	75	1	0	0	0	97	0	35	0	0	16	0	0	0	0	0	53	0	15	0	0	60	11
M04	PP18	1354	52	6	0	0	0	0	0	0	7	14	4	0	0	2	9	0	0	12	0	0	4	0	0	3	5	4	0	0	0	10	0	76	0	4	0	8	0	0	0	2	0	25	5	0	1	5	0
M05	N2_15	0	0	104	0	0	0	0	27	0	0	0	0	316	0	11	15	31	0	0	0	0	0	0	0	155	0	0	0	0	0	0	0	0	0	5	0	9	0	0	0	0	0	51	85	0	0	9	0
M06	N2_20	266	463	0	1003	0	406	187	0	397	229	0	0	0	0	0	0	0	0	164	171	129	241	0	0	0	0	0	207	0	5	0	33	37	217	0	2	0	0	0	0	0	0	0	0	169	80	0	0
M07	N2_25	1	30	0	193	0	268	25	0	6	0	0	0	0	0	0	0	0	0	0	102	0	0	167	0	0	169	0	20	0	0	0	0	0	0	0	19	0	196	184	181	165	0	0	0	0	75	0	0
M08	N1_15	2730	0	1116	0	1289	0	0	545	86	181	395	389	92	0	326	307	123	0	100	0	0	0	98	258	0	0	0	0	0	0	0	0	6	0	180	0	169	0	0	0	0	0	69	56	0	0	0	58
M09	N1_20	0	1650	0	27	0	155	424	0	13	0	0	0	0	0	0	0	0	0	0	2	0	12	0	0	0	1	0	4	223	0	0	0	0	7	0	7	0	0	0	0	0	0	0	0	0	0	0	0
[truncated: 967 more columns]

## Sheet: Taxonomy_Table_Patescibacteria
Table S2. Taxonomic assignment of Patescibacteria ASVs
ASV_ID	Kingdom	Phylum	Class	Order	Family	Genus	Species	seqID
4	Bacteria	Patescibacteria	Parcubacteria	Candidatus Portnoybacteria	undefined	undefined	undefined	TCGAGAATCTTCCACAATGGGCGAAAGCCTGATGGAGCGACGTCGCGTGAAGGATGAAGGCCTTCGGGTTGTAAACTTCTTTTAGCTGGGAAGAATCGAGTCTAACTCGATGACGGTACCAGCAGAATAAGGGGCCGCTAAACATGTGCCAGCAGCGGCGGTAATACATGTGCCCCGAGCGTTATCCGGAATTATTGGGCGTAAAGGGTCCGTAGGCGGTTTTGTTAGTCTTCTGTTAAATTTCAGGGCTCAACCCTGAAACCGCGGAGGAAACGGCAAAACTAGAGAGCGTGAGAGGTTAGAGGAACTCATGGTGTAGGGGTGAAATCCGTTGATATCATGGGGAACACCAAAGGCGAAGGCATCTAACTGGCGCGACTCTGACGCTGAGGGACGAAA…
18	Bacteria	Patescibacteria	Parcubacteria	Candidatus Liptonbacteria	undefined	undefined	undefined	TCGAGAATATTCCACAATGGGCGAAAGCCTGATGGAGCGACGCCGCGTGCAGGATGAAGGCCTTCGGGTTGTAAACTGTGGTAGCAGGGGAAGAACATTAGTGACGGTACCCTGTGGAAAGAGGTTGGTAACTACGTGCCAGCACCAGCGGTAATACGTAGACCTCAAGCGTTATCCGGATTTATTGGGCGTAAAGCGTGTGTAGGGGGCTTAGTAAGTCAGTTGTAAAATCTTAGGGCTCAACCCTAAGTCAGCAACAGAAACTACTAGGCTAGAGGATGTTAGAGGCTTATGGAACACATGGTGTAGGGGTGGAATCCGTTGATATCATGTGGAACACCAAAGGCGAAGGCAGTAAGCTGGGACATTCCTGACCCTGAGACACGAAAGCGTGGGGAG…
30	Bacteria	Patescibacteria	Parcubacteria	UBA9983	undefined	undefined	undefined	TCGAGAGTCTTCCACAATGGGCGAAAGCCTGATGGAGCGACGCCGCGTGAATGATGAAGGGCTTCGGCCTGTAAAATTCTTTTCTCCGTGAGAAATCCGGGTTAAACCGGTATGATGTTAGCGGAGGAATAAGGGGTTGCTAAACTCGTGCCAGCAGCAGCGGTAATACGAGTGCCCCGAGCGTTATCCGGAATCACTGGGCGTAAAGGGTGTGTAGGAGGTCGCGTTAGTCTTGTCTTAAAGGTTTCGGCTTAACCGAAAACATGGACAGGAAACGGCGCGACTAGAGAGTGCGAGAGGTGTGCGGAACTCATGGTGTAGGGGTGAAATCCGTTGATATCATGGGGAACACCAAAGGCGAAGGCAGCACACTGGCGCATTTCTGACTCTGAAACACGA…
36	Bacteria	Patescibacteria	Gracilibacteria	JGI 0000069-P22	undefined	undefined	undefined	GAATCTTCCACAATGGACGAAAGTCTGATGGAGCGACACCGCGTGAAGGATGAAGGCCTAACGGTTGTAAACTTCTTTTCTGAAGGAGCATAATGAGAGTACTTCAGGAATAAGGGACGGCTAAATACGTGCCAGCAGCCGCGGTAATACGTATGTCCCAAGCGTTACCCGGAATCACTGGGTGTAAAGGGTTCGTAGGCTGTTTGATAAGTTGGATATGAAAGACCGGAGCTCAACTCCGTGTTGGTGTTCAAAACTGTCAAACTAGAATCAGGGAGAGGTAAGTGGAATTCTGTGTGTAGGGGTGCAATCCGTAGATACACAGAGGAACACCAAAAGCGAAGGCAACTTACTGGAACTGTATTGACGCTCATGAACGAAAGCGTGGGTAGCGAAAA
37	Bacteria	Patescibacteria	Parcubacteria	Candidatus Kaiserbacteria	undefined	undefined	undefined	ACGAGAATATTCCGCAATGGACGAAAGTCTGACGGAGCGACGCCGCGTGATGGATGAAGTGCCTTGGTACGTAAACATCTTTTATCGGGGACGAAGTTTATTGACGGTACCCGATGAATAAGGGGCTCCTAACTCTGTGCCAGCAGGAGCGGTAATACAGAGGCCCCAAGCATTACCCGGAATCACTGGGCGTAAAGGGTGTCGAGGCGGCCATATTAGTCTCTCGTTAAATCCGCGGGCTCAACCTGCGGTCTGCGAGGGAAACGGTATGGCTCGAGGGCGTGAGAGGTGCACGGAACTCATGGTGGAGGGGTGAAATCCGTTGATATCATGGGGAACACCAAAGGCGAAGGCAGTGCACTGGTACGTTCCTGACGCTCACACACGAAAGCCAGGGTA…
63	Bacteria	Patescibacteria	Parcubacteria	Candidatus Giovannonibacteria	undefined	undefined	undefined	TCGAGAATCTTCCGCAATGGGCGAAAGCCTGACGGAGCGACGCCGCGTGCAGGATGAAGTCCTTCGGGACGTAAACTGCTTTTATGTGGGAAGAAGCCTTCGGGCTGACGTTACCACTTGAATAAGCACTTGCTAACCTCGTGCCAGCAGCCGCGGTAATACGAGGGGTGCGAGCGTTGTCCGGATTTACTGGGCGTAAAGGGTGTGTAGGGGGCATTGTTAGTCCTGTCTTAAATATTCCGGCTTAACCGGAAAAGTGGATGGGAAACGGCAAAGCTTCGAGGGTGCGAGAGGCTGATGGAACTCTAGGTGTAGGGGTGAAATCCGTTGATATCTAGGGGAACACCAAAGGCGAAGGCAGTCAGCTGGCGCATTCCTGACCCTGAAACACGAAAGCGT…
89	Bacteria	Patescibacteria	Parcubacteria	undefined	undefined	undefined	undefined	TCGAGAGTCTTCCACAATGGACGAAAGTCTGATGGAGCGACGCCGCGTGCAGGATGAAGGGCTTCGGTCCGTAAACTGCTTTTATTTGTGAAAAATTTCGATGATATTAGCATTTGAATAAGGGGTTGCTAATCTCGTGCCAGCAGCAGCGGTAATACGAGAACCCCGAGCGTTATCCGGATTTATTGGGCGTAAAGCGTGTGTAGGGGGTTGTATTAGCCCCGCCTTAAATATCTATGCTTAACATAGAAAGCTGGCGGGGAACGGTACGACTTGAGGGTGTGAGAGGTACACGGAACTCACGGTGTAGGGGTGGAATCCGTTGATATCGTGGGGAACACCAAAAGCGAAGGCAGTGTACTGGCACATTTCTGACCCTGAGACACGAAAGCGTGGGTA…
99	Bacteria	Patescibacteria	Parcubacteria	Candidatus Brennerbacteria	undefined	undefined	undefined	TCGAGAATATTCCACAATGGGCGAAAGCCTGATGGAGCGACGCCGCGTGCAGGATGAAGGTCTTTGGATTGTAAACTGCTTTTTGAAGGGAGGAACGCAAGTGACTGTACCTTCAGAATAAGGGGCTGCTAACTTCGTGCCAGCAGCAGCGGTAATACGAAGGCCCCAAGCGTTATCCGGATTTATTGGGCGTAAAGGGTCTCCAGGTGGTTTAGTTAGTCGGGTGTGAAATCTTTTTGCTTAACAAAAAGGCGTGCGCCCGAAACGGCTAGACTAGAGGCAAGGAGAGGTGACTAGAACTCACGGTGTAGGGGTGAAATCCGTTGATATCGTGGGGAATACCAAAGGCGAAGGCATGTCACTGGCCTTGTCCTGACACTCATGAGACGAAAGCGTGGG…
118	Bacteria	Patescibacteria	Gracilibacteria	Candidatus Peribacteria	undefined	undefined	undefined	TTGGGAATCTTCCGCAATGGGCGAAAGCCTGACGGAGCGACGCCGCGTGGAGGACGACACCCCTTTGGGGCGTAAACTCCTGTTCTGAGGGACGAAATTTTTGACGGTACCTCAGGAGAAAGCACCGGCTAATTCCGTGCCAGCAGCCGCGGTAAGACGGAAGGTGCAAGCGTTACTCGGAGTTACTGGGCGTAAAGCGTCCGTAGGCGTCCCATCAAGTCCGGCATCAAAGCACAGAGCCTAACTCTGTGTCTGTGCTGGAAACTGGTGGGATTGAGGCACTTAGGGGCACCTGGAATGCCATGGGGAGGGGTAAAATCCGTTGAGCCATGGTAGAACGCCAAAAGCGAAGGCAGGGTGCTGGGAGTGTCCTGACGCTCAGGGACGAAAGCGTGGGGA…
133	Bacteria	Patescibacteria	Parcubacteria	Candidatus Liptonbacteria	undefined	undefined	undefined	TCGAGAATATTCGACAATGGGCGAAAGCCTGATCGAGCGACGCCGCGTGCAGGATGAAGGCCTTCGGGTTGTAAACTGCGGTACCCCGCCAACAAATTATTGAGTAGCGGGGGGAAAGAGGTGGGTAACTACGTGCCAGCACCAGCGGTAAAACGTAGACCTCAAGCGTTACCCGGATTCATTGGGCGTAAAGCGCGTGTAGGAGGTTCGATGCGTCTTTTGTTAAAGGCCACCGCCCAACGGTGGAAGTGCAAAGGATACGGTCGGACTGGAGGAGGTTAGAGGTTGGCGGAACGCACGGTGTAGGGGTGATATCCGTTGATATCGTGCGGAACACCAAAGGCGAAGGCAGCCAACTGGGGCCTACCTGACTCTGAGACGCGAAAGCGTGGGGAGCAA…
141	Bacteria	Patescibacteria	Parcubacteria	UBA9983	undefined	undefined	undefined	TCGAGAGTCTTCCACAATGGGCGAAAGCCTGATGGAGCGACGCCGCGTGAATGATGAAGGGCTTCGGCCTGTAAAATTCTTTTCTCCGTGAGAAATCCGAGTCAAATCGGTATGATGTTAGCGGAGGAATAAGGGGTTGCTAAACTCGTGCCAGCAGCAGCGGTAATACGAGTGCCCCGAGCGTTATCCGGAATCACTGGGCGTAAAGGGTGTGTAGGAGGTAGCGTTAGTCTTGTCTTAAAGGTTTCGGCTTAACCGAAAACATGGACAGGAAACGGCGCAACTAGAGAGTGCGAGAGGTATATGGAACTCATGGTGTAGGGGTGAAATCCGTTGATATCATGGGGAACACCAAAGGCGAAGGCAATATACTGGCGCATTTCTGACTCTGAAACACGA…
145	Bacteria	Patescibacteria	Parcubacteria	Candidatus Jorgensenbacteria	undefined	undefined	undefined	TCGAGAATATTTGACAATGGGCGAAAGCCTGATCGAGCGACGCCGCGTGCAGGATGAAGCCCTTAGGGGTGTAAACTGCTTTTCACAATTAGCAAGCGCAAGCTGATCAGTTGTGGAATAAGGAGCGGCTAACTTCGTGCCAGCAGCAGCGGTAATACGAAGGCTCCAAGCGTTATCCGGATTTATTGGGCGTAAAGAGCGCGTAGGAGGTTTTTTAAGTTTTATGTTAAATTCCAGGGCTTAACTCTGGAGCTGCATAGAATACTGTTAAACTAGAGGATGCTAGAGGTTATCGGAACATATGGTGTAGGGGTGAAATCCGTTGATATCATATGGAACACCGAAGGCGAAGGCAGATAACTGGAGCATTCCTGACTCTTAAGGCGCGAAAGCGTGGGG…
146	Bacteria	Patescibacteria	ABY1	Candidatus Magasanikbacteria	undefined	undefined	undefined	TCAAGAATATTCCTCAATGGACGAAAGTCTGAAGGAGCGACGCCGCGTGCAGGATGAAGGTCTTCGGATCGTAAACTGCTTTTACGAGGGAAGAATTTGTGACGGTACCTCGTGAATAAGAGGTTGCTAACTCTGTGCCAGCAGCAGCGGTAATACAGAGACCTCAAGCGTTATCCGGATTTATTGGGCGTAAAGCGTCCGCAGGTGGTTCAGCGGGTCAGAGGTTAAAACCTAACGCTCAACGTTAGGATCGCCTTTGAAACTACTAAACTAGAGTACGGAAGAGGTGAGCGGAATTCTCGGTGTAGTCGTAATAAGCGTTGATATCGAGAAGAACACCAAAAGCGAAGGCAGCTCACTAGTACGTTACTGACACTCATGGACGAAAGCGTGGGGAGC…
171	Bacteria	Patescibacteria	Parcubacteria	Candidatus Jorgensenbacteria	undefined	undefined	undefined	TCGAGAATATTCGACAATGGGCGAAAGCCTGATCGAGCGACGCCGCGTGCAGGATGAAGCTCTTCGGAGTGTAAACTGCTTTTCTACATGAAAAAGTAATTGATTGTAATGTGGGAATAAGGAGCGGCTAACTTCGTGCCAGCAGCAGCGGTAATACGAAGGCTCCAAGCGTTATCCGGATTTATTGGGCGTAAAGAGCGCGTAGGTGGTTTTGTGCGTCTCATTTTAAATTCTGGAGCTTAACTTCAGAGCTGGATGGGATACGGCAAAACTAGAGGATGCTAGAGGTAACTGGAACATATGGTGTAGGGGTGAAATCCGTTGATATCATATGGAACACCAAAGGCGAAGGCATGTTACTGGAGCATTCCTGACACTCAGTGCGCGAAAGCGTGGGGA…
175	Bacteria	Patescibacteria	Parcubacteria	Candidatus Azambacteria	undefined	undefined	undefined	TAGAGAATATTTCGCAATGGGCGAAAGCCTGACGAAGCGACGCCGCGTGGAGGAAGAAGGTCTTCGGATCGTAAACTCCTTTTGACAGGGAAGAACCCTGAGAGCAATCGAAGGGTGACGGTACCTGTAGAATAAGGCGCTGCTAACCTCGTGCCAGCAGCCGCGGTAATACGAGGGCGCCAAGCGTTATCCGGATTTATTGGGCGTAAAGAGTTCAAAGGTGGTTATGTTAGTCCAACGTTAAAGCTCGGTACTCAATACCGAAAGCGCGTTGGAAACGGCATAACTTGAGGAAATTAGAGGCAAGTAGAACGGCCGGTGTAGGGGTGAAATCCGTTGATATCGGCCGGAATACCAAAGGCGAAGGCATCTTGCTGGGATTTTCCTGACACTGAAAGA…
182	Bacteria	Patescibacteria	Parcubacteria	UBA9983	undefined	undefined	undefined	TCGAGAGTCTTCCACAATGGGCGAAAGCCTGATGGAGCGACGCCGCGTGAATGATGAAGGGCTTCGGCCTGTAAAATTCTTTTCTCCGTGAGAAATCCGAGTCAAATCGGTATGATGTTAGCGGAGGAATAAGGGGTTGCTAAACTCGTGCCAGCAGCAGCGGTAATACGAGTGCCCCGAGCGTTATCCGGAATCACTGGGCGTAAAGGGTGTGTAGGAGGTAGCGTTAGTCTTGTCTTAAAGGTTTCGGCTTAACCGAAAACATGGACAGGAAACGGCGCAACTAGAGAGTGCGAGAGGTGTGCGGAACTCATGGTGTAGGGGTGAAATCCGTTGATATCATGGGGAACACCAAAGGCGAAGGCAGCACACTGGCGCATTTCTGACTCTGAAACACGA…
198	Bacteria	Patescibacteria	Parcubacteria	Candidatus Jorgensenbacteria	undefined	undefined	undefined	TCGAGAATATTTGACAATGGGCGAAAGCCTGATCGAGCGACGCCGCGTGCAGGATGAAGCCCTTAGGGGTGTAAACTGCTTTTCACAATTAGCAAGCGCAAGCTGATCAGTTGTGGAATAAGGAGCGGCTAACTTCGTGCCAGCAGCAGCGGTAATACGAAGGCTCCAAGCGTTATCCGGATTTATTGGGCGTAAAGAGCGCGTAGGAGGCGTTTTAAGTTTCGTGTTAAATTCCAGGGCTTAACTCTGGAGCCGCACGGAATACTGAAATGCTAGAGGATGCTAGAGGTTATCGGAACATATGGTGTAGGGGTGAAATCCGTTGATATCATATGGAACACCGAAGGCGAAGGCAGATAACTGGAGCATTCCTGACTCTTAAGGCGCGAAAGCGTGGGG…
201	Bacteria	Patescibacteria	Parcubacteria	Candidatus Colwellbacteria	undefined	undefined	undefined	TCGAGAATATTCGACAATGGGCGAAAGCCTGATCGAGCGACGCCGCGTGCAGGAAGAAGGGCTTCGGCCTGTAAACTGCTTTTTTACACAAAAAAGTTATTGATTAGTGTGAGAATAAGGGGCTGCAAACCTCGTGCCAGCAGCCGCGGTAATACGAGGGCCCCAAGCGTTATCCGGATTTATTGGGCGTAAAGAGTGCGTAGGAGGTCTGATGCGTCTTTCGTAAAATTCCAGGGCTTAACTCTGGGGCTGCGGAAGATACGGTCAGACTAGAGGATACCAGAGGTTGACGGAACGCACGGTGTAGGGGTGAAATCCGTTGATATCGTGCGGAACACCAAAGGCGAAGGCAGTCAACTGGGGTATTCCTGACTCTTAAGCACGAAAGCGTGGGGAGCA…
206	Bacteria	Patescibacteria	Parcubacteria	Candidatus Giovannonibacteria	undefined	undefined	undefined	CCGAGAATATTCGACAATGGGCGAAAGCCTGATCGAGCGACGCCGCGTGCAGGAGGAAGCCCTTCGGGGCGTAAACTGCTTTTTTAGGGGAGGAACGAAAGTGACTGTACCCTAAGAATAAGGGCTTGCTAACCTCGTGCCAGCAGCCGCGGTAATACGAGGAGCCCAAGCGTTATCCGGATTTACTGGGCGTAAAGGGTGTGTAGGGGGTCTTATTAGTCTTTTGTGAAAGCCTCCCCGCTTAACGGGGAGAACGCAGGGGAAACGGTAAGACTTGGAGTGTGCCAGAGGCAAGCGGAACTCACGGTGTAGGGGTGAAATCCGTTGATATCGTGGGGAACACCAAAGGCGAAGGCAGCTTGCTGGGGCACAACTGACCCTGAAACACGAAAGCGTGGG…
225	Bacteria	Patescibacteria	Parcubacteria	undefined	undefined	undefined	undefined	TCGAGAATATTCCACAATGGGCGAAAGCCTGATGGAGCGACGCCGCGTGCAGGATGAAGTCTTTCGGGATGTAAACTGCTTTTATGAGGGAGAAATTACGATGATGTTACCTCACGAATAAGGGGCTGCTAAACTCGTGCCAGCAGCAGCGGTAATACGAGTGCCCCGAGCGTTATCCGAAATTATTGGGCGTAAAGGGTTTGTAGGCGGCTTTGTTAGTCTCTTGTTAAAGCTTCCGGCTTAACCGGAAAAATGCAAGAGAAACGGCAAAACTAGAGGATGCGAGAGGTCTATGGAACTCATGGTGTAGGGGTGAAATCCGTTGATATCATGGGGAACACCAAAAGCGAAGGCAATAGACTGGCGCACTCCTGACGCTGAAAAACGAAAGCGTGGGTA…
228	Bacteria	Patescibacteria	Parcubacteria	Candidatus Moranbacteria	undefined	undefined	undefined	TCGAGAATATTCCACAATGGGCGAAAGCCTGATGGAGCGACGCCGCGTGCAGGAAGAAGGCCCTTGGGTTGTAAACTGCTTTTCTTAGGGAAGAATCTTCGGATGACGGTACCTAAGGAATAAGAGGTTACTAACTCTGTGCCAGCAGTAGCGGTAATACAGAGACCTCGAGCGTTATCCGGATTTATTGGGCGTAAAGCGCATGTAGGCGGATTTGTTAGTCAGATGTCAAATCTTCGAGCTTAACTCGAAAACTGCATTTGAAACGGCAAATCTAGAGAAAGGTAGGGACCAGTGGAACATATGGTGTAGCAGTGAAATGCGTTGATATCATATGGAACACCAAAGGCGAAGGCATCTGGTTGGGCCTTTTCTGACGCTGAGATGCGAAAGCGTGGG…
230	Bacteria	Patescibacteria	ABY1	Candidatus Kerfeldbacteria	undefined	undefined	undefined	TCAAGAATATTCCACAATGCCCGCAAGGGTGATGGAGCGACGCCGCGTGCAGGAAGAAGCTTTTCGGAGTGTAAACTGCTTTTATTAGGGAAGAACAAATGACGGTACCTAAAGAATAAGGGGCTGCTAACTTCGTGCCAGCAGCAGCGGTAATACGAAGGCCCCAAGCGTTATCCGGAATTACTGGGCGTAAAGCGTCCGCAGGCGGTTTGTTAAGTATGTTGTTAAATCTCAGGGCTCAACTCTGAGGCCGCAACGTAAACTGGCAAACTAGAGGATGGGAGAGGCACATGGAATTATCGGTGTAGTAGTAAAATGCGTTAATATCGATAGGAACACCAAATGCGTAGGCATTGTGCTGGAACATTCCTGACGCTCAGGGACGAAAGCGTGGGTAGC…
236	Bacteria	Patescibacteria	Parcubacteria	Candidatus Kaiserbacteria	undefined	undefined	undefined	TCGAGAATCTTCCGCAATGTACGAAAGTATGACGGAGCGATGCCGCGTGGCGGATGAAGCACTTCGGTGCGTAAACGTCTTTTATGAGGGAGGAAGTTTATTGACGTTACCTCATGAATAAGGGGCTCCTAATCACGTGCCAGCAGGAGCGGTAATACGTGAGCCTCAAGCGTTACCCGGATTTACTGGGCGTAAAGGGTGTGTAGGCGGCATAGTTAGTCGCGCGTTAAAGCCTAGGGCTCAACCCTAGAATCGCGTGCGAAACGGCTAAGCTAGAGGGTGCGAGAGGTCTGTAGAACTCATGGTGTAGGGGTGAAATCCGTTGATATCATGGGGAATACCAAAAGCGAAGGCAGCAGACTGGCGCATTCCTGACGCTCAAACACGAAAGCCAGGGTA…
240	Bacteria	Patescibacteria	Parcubacteria	Candidatus Colwellbacteria	undefined	undefined	undefined	TCGAGAATATTCGACAATGGGCGAAAGCCTGATCGAGCGACGCCGCGTGCAGGAAGAAGGGCTTCGGTCTGTAAACTGCTTTTAATGGATAATAAGTTATTGAATATCCATGGAATAAGGGGCTGCAAACCTCGTGCCAGCAGCCGCGGTAATACGAGGGCCCCAAGCGTTATCCGGATTTATTGGGCGTAAAGAGCGAGTAGGTGGTTTGGTGCGTCTGTTGTTAAATGTCTCCGCTTAACGGGGTCACTGCAATGGATACGGCCGAACTAGAGGGTACCAGAGGCAAGTAGAACGCACGGTGTAGGGGTGAAATCCGTTGATATCGTGCGGAATACCAAAGGCGAAGGCATCTTGCTGGAGTACTCCTGACACTCAATCGCGAAAGCGTGGGGAGCA…
248	Bacteria	Patescibacteria	Parcubacteria	Candidatus Giovannonibacteria	undefined	undefined	undefined	TCGAGAATATTCGACAATGGGCGAAAGCCTGATCGAGCGACGCCGCGTGCGGGAAGAAGTCCTTCGGGACGTAAACCGCTTTTATAGGGGAGAAACGCAAGTGATAGTACCCTATGAATAAGGGCTTGCTAACCTCGTGCCAGCAGCCGCGGTAAGACGAGGAGCCCGAGCGTTATCCGGATTTACTGGGCGTAAAGGGTGTGTAGGGGGCACGGTTAGTCCCGCCTTAAATCTTTAGGCTTAACCTAAAGCGTGGGCGGGAAACGGCCGAGCTCGGAGGGTGCCAGAGGCAAGCGGAACTCTAGGTGTAGGGGTGAAATCCGTTGATATCTAGGGGAACACCAAAGGCGAAGGCAGCTTGCTGGGGCATTCCTGACCCTGAAACACGAAAGCGTGGGG…
250	Bacteria	Patescibacteria	Gracilibacteria	undefined	undefined	undefined	undefined	GAATCTTCCGCAATGGGCGAAAGCCTGACGGAGCGACACCGCGTGAAGGATGAAGGCCTTTTGGTTGTAAACTTCTTTTCTGAGGGAATAAATGATGAAGGTACCTCAGGAATAAGCACCGGCTAATTACGTGCCAGCAGCCGCGGTAATACGTAAGGTGCAAGCGTTATCCGGAATCATTGGGCGTAAAGGGTTCCTAGGTGGCTTTATAAGTTTGTGGTGAAATCTGGTGGCTCAACCATCAATCCGCTGCGAAAACTATTTAGCTAGAGATTGGCAGAGGCAACTGGAATTCTACATGTAGGGGTAAAATCCGTTGATATGTAGAGGAACACCAAAAGCGAAGGCAGGTTGCTGGGCCATTTCTGACACTGAAGAACGAAAGCGTGGGGAGCAAACA
265	Bacteria	Patescibacteria	Parcubacteria	Candidatus Jorgensenbacteria	undefined	undefined	undefined	TCGAGAATATTCGACAATGGGCGAAAGCCTGATCGAGCGACGCCGCGTGCAGGATGAAACACTTCGGTGTGTAAACTGCTTTTCCGCCCCAAAAAGTAATTGATTAGGGCGGGAATAAGAAGCGGCCAACTTCGTGCCAGCAGCAGCGGTAATACGAAGGCTTCAAGCGTTGTCCGGATTTATTGGGCGTAAAGAGCGCGTAGGTGGTTTTGCGCATCTATTGTTAAATCTGAGAGCTCAACTTTCAGGCCGCAATAGACACGGCAAGACTAGAGGATACTAGAGGTCACTGGAACATACGGTGTAGGGGTGAAATCCGTTGATATCGTATGGAACACCAAAGGCGAAGGCAGGTGACTGGAGTATTCCTGACACTCAGTGCGCGAAAGCGTGGGGAGC…
277	Bacteria	Patescibacteria	Parcubacteria	Candidatus Moranbacteria	undefined	undefined	undefined	TCGAGAATATTCCACAATGGGCGAAAGCCTGATGGAGCGACGCCGCGTGCAGGATGAAGGCCCTAGGGTCGTAAACTGCTTTTGTTGAGGAACAATTTTTGAGCGTACTCAACGAATAAGGGGTTACTAACTCTGTGCCAGCAGTAGCGGTAATACAGAGACCCCAAGCGTTATCCGGATTTATTGGGCGTAAAGCGCATGTAGGCGGATATACTAGTCAAATGTCAAATCTCCGAGCTCAACTCGGAAACTGCATTTGAAACGGTATATCTAGAGAAAGTGAGAGATCAGTGGAATTCATGGTGTAGTAGTGAAATGCGTTGATATCATGAGGAACACCTAATGCGAAGGCATCTGATTGGCACTTTTCTGACGCTGAGATGCGAAAGCGTGGGGAGC…
279	Bacteria	Patescibacteria	Parcubacteria	undefined	undefined	undefined	undefined	TCGAGAATCTTCCTCAATGCGCGAAAGCGTGAAGGAGCGACGTCGCGTGCGGGATGAAGGCCTTCGGGTCGTAAACCGCTTTTAACGTGGAGAAATTTTTGATAGTACTCGTTGAATAAGGGGTTGCTAACTCTGTGCCAGCAGCAGCGGTAATACAGAGACCCCAAGCGTTGTCCGGATTTATTGGGCGTAAAGCGTCTGTAGGTGGTGTGTTACATCTTTGGTTAAATCCTGAAGCTTAACTTCAGGCATGCTGAAGACATGGACATACTTGAGCATACGAGGGGCCAATGGAACTCAGGGTGTAGCAGTGAAATGCGTTGATATCCTGGGGAACACCAAAAGCGAAGGCATTTGGCTGGCGTATTGCTGACACTGAGAGACGAAAGTGTGGGTAGC…
283	Bacteria	Patescibacteria	Parcubacteria	Candidatus Liptonbacteria	undefined	undefined	undefined	TCGAGAATATTCCACAATGGGCGAAAGCCTGATGGAGCGACGCCGCGTGCAGGATGAAGGCCTTCGGGTCGTAAACTGCGGTAGTATGGGAAGAATCGCAAGATGACCGTACCATACGGAAAGAGGTGGGTAACTACGTGCCAGCACCAGCGGTAATACGTAGACCTCAAGCGTTATCCGGATTTATTGGGCGTAAAGCGCATGTAGGAGGCCCTGTGCGTCCCTTGTTAAAGCCCACCGCCTAACGGTGGAATCGCAAGAGATACGACAGGACTAGAGGAGGTTAGAGGTGCATAGAACGCACGGTGTAGGGGTGAAATCCGTTGATATCGTGCGGAATACCAAAGGCGAAGGCAGTGCACTGGGACCTTCCTGACTCTGAGATGCGAAAGCGTGGGG…
286	Bacteria	Patescibacteria	Parcubacteria	Candidatus Yanofskybacteria	undefined	undefined	undefined	TCAAGAACATTCGACAATGGGCGAAAGCCTGATCGAGCGACGCCGCGTGCAGGAAGAAGCTCCTAGGAGCGTAAACTGCTTTTGTCAGGGAAAAATTTTGATTGTACCTGAAGAATAAGGGGTTGCTAACCTCGTGCCAGCAGCAGCGGTAATACGAGGACCCCGAGCGTTATCCGGAATTACTGGGCGTAAAGCGCGAGCAGCCGGCTTTGTTAGTCAGATGTTAAATCCCATGGCTTAACTGTGGGGCCGCATTTGAAACGGCAGAGCTTGAGCGGCTGAGAGGCACACGGAACGTGCGGTGTAGGGGTGAAATCCATTGATATTGCACGGAACACCAAAAGCGAAGGCAGTGTGCTGGCAGTTTGCTGACGGTCAATCGCTAAAGCGTGGGGATCA…
290	Bacteria	Patescibacteria	Parcubacteria	Candidatus Colwellbacteria	undefined	undefined	undefined	TCGAGAATATTCCACAATGGGCGAAAGCCTGATGGAGCGACACCGCGTGCAGGATGACGCTCTTCGGAGTGTAAACTGCTTTTGTAGCTGAGGAACTACGGTGACTGTAAGCTACGAATAAGAGGCTGCAAACTTCGTGCCAGCAGCAGCGGTAATACGAAGGCCTCAAGCGTTATTCGGATTTATTGGGCGTAAAGAGTGCGCAGAAGGTCTTGTGCGTCTCCTGTTAAATCTCACCGCTCAACGGTGAAATCGCGGGGGATACGGCAAGACTAGAGGATGTCAGAGGTTATTAGAACGCACGGTGTAGGGGTGAAATCCGTTGATATCGTGCGGAATACCAAAGGCGAAGGCAAATAACTGGGACATTCCTGACTTTCAGTGCACGAAAGCGTGGGG…
292	Bacteria	Patescibacteria	Parcubacteria	Candidatus Kaiserbacteria	undefined	undefined	undefined	TCGAGAATCTTCCGCAATGTACGAAAGTATGACGGAGCGATGCCGCGTGATGGATGAAGCACCTCGGTGCGTAAACATCTTTTATAGAGGAGGAAGTTTATTGACGTTACTCTATGAATAAGAGGCTCCTAATCACGTGCCAGCAGGAGCGGTAATACGTGAGCCTCGAGCGTTACCCGGATTCACTGGGCGTAAAGGGTGTGTAGGCGGCCTAGTTAGTCGCGCGTTAAAGCCTGGGGCTTAACCCCAGAATCGCGTGCGAAACGGCTAAGCTAGAGGGTGCGAGAGGTCTGTAGAACTCATGGTGTAGGGGTGAAATCCGTTGATATCATGGGGAATACCAAAAGCGAAGGCAGCAGACTGGCGCATTTCTGACGCTGAGACACGAAAGCGTGGGTA…
293	Bacteria	Patescibacteria	ABY1	Candidatus Uhrbacteria	undefined	undefined	undefined	TCAAGAATCTTCCGCAATGCACGAAAGTGTGACGGAGCAATGCCGCGTGCTCGATGAAGGCCCTCGGGTCGTAAAGAGCTTTTATTAGGGACGAACAAATGACGGTACCTAATGAATAAGAGGTTGCTAACTCTGTGCCAGCAGCAGCGGTAATACAGAGACCTCAAGCGTTATCCGGATTTATTGGGCGTAAAGGGTCCGTAGGTGGTTTTGTAAGTCATTCGTTAAATCTTCAGGCTCAACCTGGAGGCTGCGGGTGATACTGTAAAACTAGAGGATGGGAGAGGCAGATGGAATTACTGGTGTAGCGGTAAAATGCGTTAATATCAGTAAGAACACCAAAGGCGAAGGCAATCTGCTGGAACATTCCTGACACTGAGGGACGAAAGCGTGGGTAGC…
328	Bacteria	Patescibacteria	Parcubacteria	undefined	undefined	undefined	undefined	TCGAGAATATTCGACAATGGGCGAAAGCCTGATCGAGCGACGCCGCGTGCAGGAAGAAGCCCTTAGGGGTGTAAACTGCTTTTAGTGATAATTAAGTTATTGAATAGTCATTGAATAAGGGGCGGCAAACTTCGTGCCAGCAGCAGCGGTAAGACGAAGGCCCCGAGCGTTATCCGGATTTATTGGGCGTAAAGAGCAAATAGGTGGCTTAGCGCGTCTGTTGTTAAATCTCGAAGCTTAACTTCGAGGCCGCAACAGAAACGGCTAAGCTAGAGGATGCGAGAGGTTAATGGAACTCACGGTGTAGGGGTGAAATCCGTTGATATCGTGGGGAACACCAAAGGCGAAGGCATTTAACTAGAGCATTCCTGACACTCAATTGCGAAAGCGTGGGGAGCA…
334	Bacteria	Patescibacteria	Parcubacteria	Candidatus Kaiserbacteria	undefined	undefined	undefined	TCGAGAATCTTCCGCAATGCCCGAAAGGGTGACGGAGCGATGCCGCGTGATGGATGAAGCACTTCGGTGCGTAAACATCTTTTATGAGTGAACAAGTTTATTGAGATTAGCTCATGAATAAGGGGCTCCCAATCACGTGCCAGCAGGAGCGGTAATACGTGAGCCTCAAGCGTTACCCGGATTCACTGGGCGTAAAGGGTTCGTAGGTGGCAGTGTTAGTCGTTCGTTAAATCCCGCGGCTCAACCGCGGAATCGCGAGCGAAACGGCACAGCTAGAGGGTGTGAGAGGTCTGTGGAACTCATGGTGTAGGGGTGAAATCCGTTGATATCATGGGGAACACCGAAAGCGAAGGCAGCAGACTGGCACATTCCTGACACTCATGAACGAAAGCCAAGGTA…
336	Bacteria	Patescibacteria	Gracilibacteria	Candidatus Peregrinibacteria	undefined	undefined	undefined	TAAGGAATCTTTCGCAATGGGGGAAACCCTGACGAAGCGACACCGCGTGAACGATGAAGGTCGGAAGATCGTAAAGTTCTTTTTTGAGGAAAAAATTCTGATGGTACCTCAAGAATAAGCACCGGCTAACTCCGTGCCAGCAGCCGCGGTAAGACGGAGGGTGCAAGCGTTATCCGGAATCATTGGGCGTAAAGTGTTCTCAGGTGGTCTTTTAAGTCAGATGTCAAAGCCTGAAGCTTAACTTCAGTCCGGTTTCTGATACTGGAAGACTTGAGATCTCGAGGGGCAAGTGGAATTCTGCGTGTAGGGGTAAAATCCGTTGATACGCAGAGGAACACCAAAAGCGAAAGCAGCTTGCTGGCGAGTTTCTGACACTTATGAACGAAAGCGTGGGGAGCG…
337	Bacteria	Patescibacteria	Parcubacteria	Candidatus Nomurabacteria	undefined	undefined	undefined	TCGAGAATCTTCCACAATGGACGAAAGTCTGATGGAGCGACGCCGCGTGATCGATGAAGTGCTTCGGTATGTAAAGATCTTTTATGGGGGAAGAAGTTTATTGACGGTACCCCATGAATAAGGGCCTGCAAAACTCGTGCCAGCAGCAGCGGTAATACGAGTGGCCCAAGCGTTATCCGGAATTATTGGGCGTAAAGGATATGTAGGTGGTTATGTTAGTCGAATGTCTAACCTCTGTGCTCAACATGGAGACAGCATTCGAAACGGCATGACTAGAGTATAGTAGGGGTAAGCGGAACTCATAGTGTAGGGGTGAAATCCGTTGATATTATGGGGAACACCAAAAGCGAAGGCAGCTTACTGGACTATTACTGACACTGAAATATGAAAGCGTGGGTA…
357	Bacteria	Patescibacteria	Parcubacteria	Candidatus Jorgensenbacteria	undefined	undefined	undefined	TCGAGAATATTCCACAATGGACGAAAGTCTGATGGAGCGACGCCGCGTGCAGGATGAAGCTTTTCGGAGTGTAAACTGCTTTTCCACCGGAGAAAGCTGTGTGTTTCGATGCACAGTTGATAGTACGGTGGGAATAAGGGGTTGCAAACTTCGTGCCAGCAGCCGCGGTAATACGAAGGCCTCAAGCGTTGTCCGAATTTATTGGGCGTAAAGGGTGCGTAGGGGGCTTAGAAAGTCTATGGTTAAATCTCGGGGCTTAACTCCGAACTCGCCATAGAAACTTCTAAGCTAGAGGGTGTTAGAGGTGGATGGAACACATGGTGTAGGGGTGAAATCCGTTGATATCATGTGGAACACCAAAGGCGAAGGCATTCCACTGGGACACTCCTGACCCTGAGG…
364	Bacteria	Patescibacteria	Parcubacteria	Candidatus Nomurabacteria	undefined	undefined	undefined	TCGAGAATCTTCCGCAATGGGCGAAAGCCTGACGGAGCGACGCCGCGTGGTTGATGAAGTCCTTCGGGATGTAAAAACCTTTTATGAGGGAGAAAGTTATTGATAGTACCTCATGAATAAGGGGTTGCTAAACTCGTGCCAGCAGCAGCGGTAATACGAGTGCCCCAAGCGTTATCCGGAATTATTGGGCGTAAAGGGTGTGTAGGCGGTTTTGTTAGTCTTTTGTTAAAGCTCCCGGCTTAACCGGGAAAATGCACGAGATACGGCAAAACTAGAGGATGCGAGAGGTATGCGGAACTCATAGTGTAGGGGTGAAATCCGTTGATATTATGGGGAACACCAAAAGCGAAGGCAGCATACTGGCGCACTCCTGACGTTGAGACACGAAAGCGTGGGTAG…
368	Bacteria	Patescibacteria	Gracilibacteria	undefined	undefined	undefined	undefined	TAGAGAATCTTCCGCAATGGACGAAAGTCTGACGGAGCGACACCGCGTGGTGGATGAAGCTTTTCGGAGTGTAAACACCTTTTCTGAGGGACGAAAATCTGACGGTACCTCAGGAATAAGCCCCGGCTAATTACGTGCCAGCAGCCGCGGTAATACGTAAGGGGCAAGCGTTATCCGGAATTATTGGGCGTAAAGCGTCCGCAGGTGGTGAGGTAAGTCTGTCATTAAATACTGGTGCTTAACATCGGTGCTGTGATGGAAACTATCTCGCTAGAGGATGGGAGAGGTGTGTGGAATTGTGCAAGTAGGGGTAAAATCCGTAGATATGCACAGGAACACCAAAAGCGAAGGCAGCACACTGGCCCATTCCTGACACTCAGGGACGAAAGCGTGGGGAGC…
374	Bacteria	Patescibacteria	Parcubacteria	Candidatus Portnoybacteria	undefined	undefined	undefined	TCGAGAATCTTCCACAATGGGCGAAAGCCTGATGGAGCGACGTCGCGTGCAGGATGAAGGCCTTCGGGTTGTAAACTGCTTTTGTCGAGGAACAAGGGAGCAATCCCTGAGCGTACTCGAAGAATAAGGGGCCGCTAATCTCGTGCCAGCAGCGGCGGTAATACGAGAGCCCCGAGCGTTATCCGAAATTATTGGGCGTAAAGGGTCCGTAGGCGGCCTTGTTAGTCTTCTGTTAAATTTCAGGGCTCAACCCTGAAACCGCGGAGGAAACGGCAAGGCTCGAGAGCGTGAGAGGCTAGAGGAACTCATGGTGTAGGGGTGACATCCGTTGATATCATGGGGAACACCAAAGGCGAAGGCATCTAGCTGGCGCGACTCTGACGCTGAGGGACGAAAGCG…
377	Bacteria	Patescibacteria	Parcubacteria	undefined	undefined	undefined	undefined	CCGAGAATATTCGACAATGGGCGAAAGCCTGATCGAGCGACGCCGCGTGTGGGAAGAAGGTCTGCGGATCGTAAACCACTTTTATCGCCGATGAACTTTGACAGTAGGCGAGGAATAAGGGGCTGCTAACTTCGTGCCAGCAGCAGCGGTAATACGAAGGCCCCGAGCGTTATCCGGAATTATTGGGCGTAAAGCGTGTGCAGGCGGTTGGTATTGTCGGAGGTTAAATGTCCCGGCCTAACCGGGAAAATGCTTTCGAAACGTACCGACTGGAGGGTGCGAGAGGCGAGCGGAACTTACGGTGTAGGGGTGAAATCCGTTGATATCGTAGGGAACACCAAAGGCGAAGGCAGCTCGCTGGCGCACTCCTGACGCTGAGACACGAAAGCGTGGGGATCA…
386	Bacteria	Patescibacteria	Gracilibacteria	undefined	undefined	undefined	undefined	GAATCTTCCGCAATGGGCGAAAGCCTGACGGAGCAACACCGCGTGGAGGATGAAGTCTTTCGGGATGTAAACTCCTTTTCTGGGAGAAGAATTCTGACGGTATCCTAGGAATAAGCACCGGCTAACTCTGTGCCAGCAGCCGCGGTAAGACAGAGGGTGCGAGCGTTATCCGGAATTACTGGGCGTAAAGCGTGTGTAGGCGGGACAGAAAGTCGGGGGTGAAATCCTCAAGCTCAACTTGAGGTTTGTCTCCGAAACTTCTGACCTTTGAAGCAAACAGAGGCAAGCGGAATTCTGTGTGTAGGGGTAATATCCGTAGATACACGGAGGAACGCCAAAAGCGAAAGCAGCTTGCCGGGTTTGTCTTGACGCTGAGACACGAAAGCGTGGGGAGCAAACA
388	Bacteria	Patescibacteria	Parcubacteria	undefined	undefined	undefined	undefined	TCGAGAATCTTCCACAATGGGCGAAAGCCTGATGGAGCGATGCTGCGTGCAGGATGACGGCCTTCGGGTTGTAAACTGCTTTTATGAGGGAAAAATTTCTGATTGTACCTCATGAATAAGGGGCTGCTAATCACGTGCCAGCAGCCGCGGTAATACGTGAGCCCCAAGGGTTATCCGGATTTATTGGGCGTAAAGCGTCTGTAGGTGGCGAAGTTAGTCGTATTTTAAATCATTCGGCTCAACCGAATGGCAGGGTACGAAACGGCTTTGCTCGAGGAAGTGAGAGGCTGACGGAACTTACGGTGTAGGGGTGACATCCGTTGATATCGTAAGGAACACCAAAGGCGAAGGCAGTCAGCTGGCGCTTTTCCTGACACTGAGAGACGAAAGCGTGGGGAG…
390	Bacteria	Patescibacteria	Parcubacteria	Candidatus Kaiserbacteria	undefined	undefined	undefined	TCGAGAATCTTCCACAATGGACGAAAGTCTGATGGAGCGACGCCGCGTGGTGGATGAAGTCCTTAGGGACGTAAACACCTTTTCTGGAGGAGGAATTTTATTGACGTTACTCCAGGAATAAGGGGCTCCTAACTCTGTGCCAGCAGGAGCGGTAATACAGAGGCCCCGAGCGTTACCCGGATTTACTGGGCGTAAAGGGTGTGTAGGTGGTTATATTAGTCTTCTGTTAAATCCTTGGGCTCAACCCAAGAACTGCGGAGGAAACGGTATAACTTGAGGATGCAAGAGGTTTATGGAACTCATGGTGTAGGGGTGAAATCCGTTGATATCATGGGGAACACCGAAAGCGAAGGCAGTAAACTGGTGCATTCCTGACACTGAGACACGAAAGCCAGGGTA…
398	Bacteria	Patescibacteria	Parcubacteria	Candidatus Giovannonibacteria	undefined	undefined	undefined	TCGAGAATATTCGACAATGGGCGAAAGCCTGATCGAGCGACGCCGCGTGCGGGAAGAAGTCCTTCGGGACGTAAACCGCTTTTATAGGGGAAGAACGCAAGTGACTGTACCCTATGAATAAGGGCTTGCTAACCTCGTGCCAGCAGCCGCGGTAAGACGAGGAGCCCGAGCGTTATCCGGATTTACTGGGCGTAAAGGGTGTGTAGGGGGCACGGTTAGTCTCCGTTCAAATCTTCATGCTTAACATGAAGGCCGGCGGGGAAACGGCCGAGCTCGGAGGGTGCCAGAGGCAGATGGAACTCACGGTGTAGGGGTGAAATCCGTTGATATCGTGGGGAACACCGAAGGCGAAGGCAATCTGCTGGGGCATTCCTGACCCTGAAACACGAAAGCGTGGGG…
425	Bacteria	Patescibacteria	ABY1	Candidatus Komeilibacteria	undefined	undefined	undefined	TCGAGAATCTTCCTCAATGGACGAAAGTCTGAAGGAGCAATGCCGCGTGGTCGAAGAAGCTCTTCGGAGTGTAAAGGCCTTTTATCAGGGACGAATTTGTGACGGTACCTGAAGAATAAGTCACTGCTAACTTCGTGCCAGCAGCAGCGGTAATACGAAGGTGGCAAGCGTTACCCGGATTTACTGGGCGTAAAGCGTCTGTAGACGGTGAGAAAAGTTTTTGGTTAAATCTTGAGGCTTAACCTCAAGGCTGCCAGAAATACTTTCCCCCTAGAGGTTGGGAGAGGCAAGCGGAATTGCCGGTGTAGTAGTAAAATGCGTTGATATCGGCAAGAACACCAAAAGCAAAGGCAGCTTGCTAGAACAAACCTGACGTTGAGAGACGAAAGCGTGGGTAGC…
435	Bacteria	Patescibacteria	Parcubacteria	Candidatus Brennerbacteria	undefined	undefined	undefined	TCGAGAATATTTGACAATGGGCGAAAGCCTGATCAAGCGACGCCGCGTGCAGGAAGAAGGGCTTCGGTCTGTAAACTGCTTTTACAAGGGAGGAACGCAAGTGACTGTACCTTGTGAATAAGGAGTTGCAAACCTCGTGCCAGCAGCCGCGGTAATACGAGGACTCCAAGCGTTATCCGGATTTATTGGGCGTAAAGGGTCTCCAGGCGGTTTTGTTAGTCTTCTGTTAAATTCCACTGCTTAACGGTGGGGCCGCAGAAGAAACGGCAAAACTAGAGGGATGGAGAGGGAGTAGGAACTCACGGTGTAGGGGTGAAATCCGTTGATATCGTGGGGAACACCAAAGGCGAAGGCAAGCTCCTGGCCATTTCCTGACGCTCATGAGACGAAAGCGTGGGG…
442	Bacteria	Patescibacteria	Parcubacteria	Candidatus Azambacteria	undefined	undefined	undefined	TCGAGAATCTTCCGCAATGGACGAAAGTCTGACGGAGCGACGCCGCGTGATGGATGAAGTCCCTAGGGACGTAAACATCTTTTGTAGAGGAGAAAGTTCGCCAATTCGTTGGCGGATTGATAGTACTCTAAGAATAAGGGGTTGCTAAACTCGTGCCAGCAGCAGCGGTAATACGAGTACCCCAAGCGTTATCCGGAATCATTGGGCGTAAAGGGTGTGTAGGCGGCATAGATTAGTCTTCTGTTAAAATCTTGGGCTCAACCCAAGACCTGCAGGGGAAACGGCTAAGCTTGAGAGTGCGAGAGGTGAATGGAACTCATGGAGTAGGGGTGAAATCCGTTGATATCATGGGGAACACCAAAGGCGAAGGCAATTCACTGGCGCATTTCTGACGCTGAA…
443	Bacteria	Patescibacteria	Gracilibacteria	Candidatus Peregrinibacteria	undefined	undefined	undefined	TAAAGAATCTTTCGCAATGGGGGAAACCCTGACGAAGCAATACCGCGTGGGCGAAGAAGGCCGAAAGGTCGTAAAGCCCTTTTCTGAGGGAATAATTCTGAAGGTACCTCAGGAATAAGCACCGGCAAATCACGTGCCAGCAGCCGCGGTAATACGTGAGGTGCGAGCGTTACCCGGAATCATTGGGCGTAAAGCGTCTGTAGGTGGTTTATTAAGTTAAGCATTAAATCTTGAAGCCTAACTTCAAGGCTGTGCTTAAAACTGATATACTAGAGTCTTTCAGAGGTGCGTGGAATTCTGTGTGTAGGGGTAAAATCCGTAGATACACAGAGGAACACCAAAAGCGAAGGCAGCGCACTGGGAAAGTACTGACACTCAGAGACTAAAGCGCGGGGAGCG…
444	Bacteria	Patescibacteria	Parcubacteria	Candidatus Yanofskybacteria	undefined	undefined	undefined	TCGAGGATATTGCACAATGGGGGAAACCCTGATGCAGCGACGCCGCGTGCGGGATGAAGGCCTTCGGGTTGTAAACCGCTTTTATAGAGGAAGAAGCAGCAATGCTGACGGTACTCTATGAATAAGGGGGGACTAATTCTGTGCCAGCAGTAGCGGTAAAACAGAACCCCCGAGCGTTATCCGGATTTATTGGGCGTAAAGCGTCTGTAGCCGGTCTGGAAAGTCCTCTGTTAAAAACCAAGGGCTCAACCTTTGGGGTGCAGGGGAAACTTCCGGACTCGAGGATGTTAGGGGCTGATGGAACTCTTGGTGGAGGGGTGGAATCCGTTGATATCAAGAGGAACACCAAAAGCGAAGGCATTCAGCTGGAACAGTCCTGACGGTGAGAGACGAAAGCGT…
448	Bacteria	Patescibacteria	Gracilibacteria	Candidatus Peregrinibacteria	undefined	undefined	undefined	TAAAGAATCATTCGCAATGGAGGAAACTCTGACGATGCAATACCGCGTGGGCGATGAAGGTCGAAAGATCGTAAAGCCCTTTTCTGAGGGAAGAATTATGACGGTACCTCAGGAATAAGCACCGGCTAACTCCGTGCCAGCAGCCGCGGTAATACGGAGGGTGCAAGCGTTACCCGGAATCATTGGGCGTAAAGCGTCCGCAGGCGGTTTATTAAGTCTGGTATTAAATCTCGTAGCCCAACTGCGAGGCTGTATCGGAAACTGATAAACTAGAGACTTTCAGAGGTGCGCGGAATTCTGTGTGTAGGGGTAAAATCCGTAGATACACAGAGGAATACCAAAAGCGAAGGCAGCGTACTGGGAAAGATCTGACGCTCATGGACGAAAGCGTAGGTAGCG…
451	Bacteria	Patescibacteria	Parcubacteria	Candidatus Giovannonibacteria	undefined	undefined	undefined	CCGAGAATATTCGACAATGGGCGAAAGCCTGATCGAGCGACGCCGCGTGCAGGAGGAAGCCCTTCGGGGCGTAAACTGCTTTTTCCCGCGAACAAGTCCCGCTTTAGCGGGATTGAGCGTAGCGGGAGAATAAGGGCTTGCTAACCTCGTGCCAGCAGCCGCGGTAATACGAGGAGCCCGAGCGTTATCCGGATTTACTGGGCGTAAAGGGTGTGTAGGGGGTCTTATTAGTCTTTTGTGAAAGCCTTCCCGCTTAACGGGGAGAACGCAGGGGAAACGGTAAGACTTTGAGGATGCCAGAGGCAAGCGGAACTCACGGTGTAGGGGTGAAATCCGTTGATATCGTGGGGAACACCAAAGGCGAAGGCAGCTTGCTGGGGCATTCCTGACCCTGAAACA…
463	Bacteria	Patescibacteria	Parcubacteria	undefined	undefined	undefined	undefined	TCGAGAATATTGGACAATGGGCGAAAGCCTGATCCAGTGACGCCGCGTGAGGGAAGAAGGGCTTCGGCCTGTAAACCTCTTTTCCCTGGGAAGAACTCTGACGGTACCAGGGGAATAAGGAGCCGCTAACCTCGTGCCAGCAGCGGCGGTAAGACGAGGGCTCCGAGCGTTATCCGGAATGACTGGGCGTAAAGCGCGAGCAGGGGGTTTGGTTAGTCTTGTGTGAAATCCAAGGGCTCAACCCTTGGGCGGGCACAAGAAACGGCCTGACTAGAGCTTGTCAGAGGCAAGCGGAACGTGCGGTGTAGGGGTGAAATCCGTTGATATCGCACGGAACGCCAAAAGCGAAAGCAGCTTGCTAGGGCAACGCTGACCCTCAGTCGCGAAAGCGTGGGGATC…
465	Bacteria	Patescibacteria	Parcubacteria	Candidatus Yanofskybacteria	undefined	undefined	undefined	TCGAGAATATTCGACAATGGGCGAAAGCCTGATCGAGCGACGCCGCGTGCGGGAAGAAGGCCTTCGGGTCGTAAACCGCTTTTGCCAGGGAAGAATTTTGACGGTACCTGGAGAATAAGGGGTTGCTAACTCTGTGCCAGCAGCAGCGGTAATACAGAGACCCCGAGCGTTATCCGGAATTACTGGGCGTAAAGAGCGAGCAGCCGGTTGTATTAGTCTGTCGTTAAATCTCACTGCCCAACGGTGAGGCCGCGATGGAAACGGTACAACTAGAGCAGGTAAGAGGGAGGCGGAACGTGCAGTGTAGGAGTGAAATCCATTGATATTGCACGGAACACCAAAAGCGAAGGCAGCCTCCTGGTGCTTTGCTGACGGTCATTCGCGAAAGCGTGGGGATCA…
476	Bacteria	Patescibacteria	Gracilibacteria	Candidatus Peribacteria	undefined	undefined	undefined	CTAGGAATCTTCCACAATGGGGGAAACCCTGATGGAGCGATGCTGCGTGGAGGATGACGCCCCTTTGGGGTGTAAACTCCTGTTCTGAGGGACGAAATTTTGACGGTACCTCAGGAGAAAGCACCGGCTAATTCCGTGCCAGCAGCCGCGGTAAGACGGAAGGTGCAAGCGTTACTCGGAGTCACTGGGCGTAAAGCGTCCGTAGGCGTCCCGGAAAGTTCGATGTTAAAACACGGAGCTCAACTCTGTGACGGCATTGGAAACTCCCGGGATTGAGGCACTCAGAGGCATCTGGAATGCCATGGGGAGGGGTAAAATCCGTTGAGCCATGGTGGAATGCCAAAAGCGAAGGCAGGATGCTGGGAGTGACCTGACGCTCAGGGACGAAAGCGTGGGGAG…
484	Bacteria	Patescibacteria	ABY1	Candidatus Komeilibacteria	undefined	undefined	undefined	TCAAGAATCTTCCTCAATGGACGAAAGTCTGAAGGAGCAATGCCGCGTGATCGATGAAGCTTTTCGGAGTGTAAAGATCTTTTATTAGGGACGAATTCGTGACGGTACCTAATGAATAAGTCACTGCTAACTACGTGCCAGCAGCAGCGGTAATACGTAGGTGGCGAGCGTTACCCGGATTGATTGGGCGTAAAGGGTCCGCAGGTGGTTTGAACAGTCATTGGTCAAATCTTGAGGCTTAACCTCAAGACTGCTAATGATACTTTCAAACTAGAGACTGGGAGAGGCAAACGGAATTGCCGGTGTAGTAGTAAAATGCGTTGATATCGGTAGGAACACCAAAAGCGAAGGCAGTTTGCTAGAACAGTTCTGACACTCAGGGACGAAAGCGTGGGTAGC…
488	Bacteria	Patescibacteria	Parcubacteria	Candidatus Nomurabacteria	undefined	undefined	undefined	CCGAGAATATTCGACAATGGGCGAAAGCCTGATCGAGTGACGCCGCGTGGTGGATGAAGCGCTTCGGCGCGTAAACACCTTTTGTAGGCTAGAAAGTTTATTGATCAGCCTAAGAATAAGAGGCTCCTAATCTCGTGCCAGCAGGAGCGGTAATACGAGAGCCTCGAGTGTTATCCGGATTTATTGGGCGTAAAGGGTGCGTAGGTTGTTTGGTTAGTCTTTTGTTAAAGACCGCCGCTCAACGGCGGGAGTGTGAAAGAAACGGCCAAACTAGAGAATGCGAGGGGTGTACGGAACTCATGGTGTAGGGGTGAAATCCGTTGATATCATGGGGAACACCAAAAGCGAAGGCAGTACACTGGCGCATTTCTGACACTGAGGCACGAAAGCGTGGGTAGC…
517	Bacteria	Patescibacteria	Parcubacteria	Candidatus Nomurabacteria	undefined	undefined	undefined	TCGAGAATCTTCCACAATGGACGAAAGTCTGATGGAGCGACGCCGCGTGATTGACGAAATCCTTCGGGATGTAAAAATCTTTTATGAGCCAGAAAGTTATTGATCAGCTCATGAATAAGAGGTTGCTAAACTCGTGCCAGCAGCAGCGGTAATACGAGTGCCTCAAGCGTTATCCGGAATCATTGGGCGTAAAGGGTGTGTAGGCGGTTTTGTTAGTCTAATGTTAAAGCTTCGGGCTTAACCCGAAAAATGCATTGGAAACGGCAAATCTAGAGGATGCGAGAGGTGAACAGAACTCATAGTGTAGGGGTGAAATCCGTTGATATTATGGGGAATACCAAATGCGAAGGCAGTTCACTGGCGCACTCCTGACGCTGAAACACGAAAGCGTGGGTAGCG…
530	Bacteria	Patescibacteria	Saccharimonadia	Saccharimonadales	undefined	undefined	undefined	TAAGGAATCTTCCACAATGGACGAAAGTCTGATGGAGCAACGCCGCGTGCAGGACGAAGGCCTTCGGGTCGTAAACTGCTTTTGTTAGCGAAGAATTTGACGGTAACTAACGAATAAGGATCGGCTAACTCCGTGCCAGCAGCCGCGGTCATACGGAGGATCCAAGCGTTATCCGGAGTGACTGGGCGTAAAGAGTTGCGTAGGTGGTTATGTAAGTGAATAGTGAAACCTGGTGGCTCAACCATACAGACTATTATTCAAACTGCATAACTCGAGAATGGTAGAGGTAGCTGGAATTTCTAGTGTAGGAGTGAAATCCGTAGATATTAGAAGGAACACCAATGGCGTAGGCAGGCTACTGGACCATTTCTGACACTAAGGCACGAAAGCGTGGGGAGC…
540	Bacteria	Patescibacteria	Parcubacteria	Candidatus Lloydbacteria	undefined	undefined	undefined	TCGAGAATCTTCCACAATGGACGAAAGTCTGATGGAGCGACGCCGCGTGACTGATGAAGCATTTCGGTGTGTAAAGGTCTTTTATGAGGGATGACATAGCGACAGTACCTCATGAATAAGGGGCTGCTAATCACGTGCCAGCAGCAGCGGTAATACGTGAGCCCCGAGCGTTATCCGGAATCACTGGGCGTAAAGTGTGCGTAGGTTGTTGTGTTAGTCTTCTGTGAAAGCTTCCCGGCTCAACCGGGGAAACGCAGGGGAAACGGCATGACTTGAGCATGTAAGAGGTGAGCAGAACTCATGGTGTAGGGGTGAAATCCGTTGATATCATGGGGAATACCAAATGCGAAGGCAGCTCACTGGTGCATTGCTGACACTGAGGCACGAAAGCGTGGGTAG…
544	Bacteria	Patescibacteria	Gracilibacteria	undefined	undefined	undefined	undefined	GAATCTTCCGCAATGGGCGAAAGCCTGACGGAGCAACACCGCGTGAAGGATGACGGTCGTAAGATTGTAAACTTCTTTTCTGAGGGAATAATTCTGAAGGTACCTCAGGAATAAGCATCGGCTAACTACGTGCCAGCAGCCGCGGTAAGACGTAGGATGCAAGCGTTATCCGGAATCATTGGGCGTAAAGAGTCCGTAGGTGGTATGTTAAGTTGGATGTTAAATTTTTGAGCTCAACTCAAAAAACGTATCCAAAACTGGCAAACTAGAGACAGGTAGAGGTAAGTGGAATTCTGCATGTAGGGGTAATATCCGTAGATATGCAGAGGAACACCAAAAGCGAAGGCAGCTTACTGGACCTGTTCTGACACTCAAGGACGAAAGCGTGGGGAGCAAACG
564	Bacteria	Patescibacteria	Parcubacteria	undefined	undefined	undefined	undefined	TCGAGAATCTTCCACAATGGGCGAAAGCCTGATGGAGCGACGCCGCGTGCAGGATGAAGTCCCTCGGGACGTAAACTGCTTTTGTAAGGGAGGAATCTTCGGGTGACTGTACCTTACGAATAAGGGCCTGCTAACCTCGTGCCAGCAGCCGCGGTAATACGAGGGGCCCAAGCGTTATCCGGATTTATTGGGCGTAAAGCGTGTGTAGGGGGTTTTATAAGTCCTGCCTTAAATTCTTACGCTTAACGTAAGAAGTGGGCAAGATACTGTAAAACTGCGAGGGTGCGAGAGGTTTGCGGAACTCACGGTGTAGGGGTGAAATCCGTTGATATCGTGAGGAACACCAAAGGCGAAGGCAGCAAACTGGCGCATTCCTGACCCTGAGACACGAAAGTGTGG…
584	Bacteria	Patescibacteria	Parcubacteria	Candidatus Brennerbacteria	undefined	undefined	undefined	TCGAGAATATTCCACAATGGGCGAAAGCCTGATGGAGCGACGCCGCGTGCAGGATGAAGGTCTTTGGATTGTAAACTGCTTTTTGAAGGGAGGAACGCAAGTGACTGTACCTTCAGAATAAGGGGCTGCTAACTTCGTGCCAGCAGCAGCGGTAATACGAAGGCCCCAAGCGTTATCCGGATTTATTGGGCGTAAAGGGTCTCCAGGTGGTTTAGTTAGTCGGGTGTGAAATCTTTTTGCTTAACAAAAAGGCGTGCGCCCGAAACGGCTAGACTAGAGGCAAGGAGAGGTGACTAGAACTCACGGTGTAGGGGTGAAATCCGTTGATATCGTGGGGAATACCAAAGGCGAAGGCATGTCACTGGCCTTGTCCTGACACTCAGGAGACGAAAGCGTGGG…
586	Bacteria	Patescibacteria	Gracilibacteria	Candidatus Peregrinibacteria	undefined	undefined	undefined	TAAAGAATCTTCCACAATGGGCGAAAGCCTGATGGAGCAATACCGCGTGAACGATGAAGGTCGAAAGATTGTAAAGTTCTTTTCTGAGGGAAGAATTCTGACGGTACCTCAGGAATAAGCACCGGCTAACTCCGTGCCAGCAGCCGCGGTAATACGGAGGGTGCAAGCGTTACCCGGAATCATTGGGCGTAAAGCGTCCGCAGGCGGTTCATTAAGTTAAGTATTAAATCTTGTAGCCCAACTGCAAGGCCGTACTTAAAACTGATAAACTAGAGTCTTTCAGAGGTGCGTGGAATTCTGTGTGTAGGGGTAAAATCCGTAGATACACAGAGGAACACCAAAAGCGAAGGCAGCGCACTGGGAAAGTACTGACGCTCATGGACGAAAGCGTGGGGAGCG…
594	Bacteria	Patescibacteria	Parcubacteria	Candidatus Giovannonibacteria	undefined	undefined	undefined	TCGAGAATATTCGACAATGGGCGAAAGCCTGATCGAGCGACGCCGCGTGCGGGAAGAAGTCCTTCGGGACGTAAACCGCTTTTTTCGCCGAACAACGAAAGTGAGCGTAGGCGAAGAATAAGGGCTTGCTAACCTCGTGCCAGCAGCCGCGGTAAGACGAGGAGCCCGAGCGTTATCCGGATTTACTGGGCGTAAAGGGTGTGTAGGGGGCACGGTTAGTCTCCGTTCAAATCTTCATGCTTAACATGAAGGCCGGCGGGGAAACGGCCGAGCTCGGAGGGTGCCAGAGGCAGATGGAACTCTAGGTGTAGGGGTGAAATCCGTTGATATCTAGGGGAACACCAAAGGCGAAGGCAATCTGCTGGGGCATTCCTGACCCTGAAACACGAAAGCGTGGGG…
621	Bacteria	Patescibacteria	Parcubacteria	Candidatus Nomurabacteria	undefined	undefined	undefined	TCGAGAATATTCCACAATGGGCGAAAGCCTGATGGAGCGACGCCGCGTGCAGGATGAAGTCTTTCGGGATGTAAACTGCTTTTATGAGGGAGAAATTACGATGATGTTACCTCACGAATAAGGGGCTGCTAAACTCGTGCCAGCAGCAGCGGTAATACGAGTGCCCCGAGCGTTATCCGAAATTATTGGGCGTAAAGGGTGTGTAGGCGGTTTTGTTAGTCTCTTGTTAAAGCTTCCGGCTTAACCGGAAAAATGCAAGAGAAACGGCAAAACTAGAGGATGCGAGAGGTCTATGGAACTCATGGTGTAGGGGTGAAATCCGTTGATATCATGGGGAACACCAAAAGCGAAGGCAATAGACTGGCGCACTCCTGACGCTGAAACACGAAAGCGTGGGTA…
622	Bacteria	Patescibacteria	Parcubacteria	UBA9983	undefined	undefined	undefined	TCGAGAGTCTTCCACAATGGGCGAAAGCCTGATGGAGCGACGCCGCGTGAATGATGAAGGGCTTCGGCCTGTAAAATTCTTTTCTCCGTGAGAAATCCGGGTTAAACCGGTATGATGTTAGCGGAGGAATAAGGGGTTGCTAAACTCGTGCCAGCAGCAGCGGTAATACGAGTGCCCCGAGCGTTATCCGGAATCACTGGGCGTAAAGGGTGTGTAGGAGGTCGCGTTAGTCTTGTCTTAAAGGTTTCGGCTTAACCGAAAACATGGACAGGAAACGGCGCGACTAGAGAGTGCGAGAGGTGCGCGGAACTCATGGTGTAGGGGTGAAATCCGTTGATATCATGGGGAACACCAAAGGCGAAGGCAGCGCACTGGCGCATTTCTGACTCTGAAACACGA…
635	Bacteria	Patescibacteria	ABY1	Candidatus Komeilibacteria	undefined	undefined	undefined	TCAAGAATCTTCCTCAATGGACGAAAGTCTGAAGGAGCAATGCCGCGTGATCGATGAAGCTTTTCGGAGTGTAAAGATCTTTTATCAAGGACGAATTCGTGACGGTACTTGATGAATAAGTCACTGCTAACTACGTGCCAGCAGCAGCGGTAATACGTAGGTGGCGAGCGTTACCCGGATTGATTGGGCGTAAAGGGTCCGCAGGCGGTTTGAACAGTCGTTGGTCAAATCTTGAGGCTTAACCTCAAGACTGCCAATGATACTTTCAAACTAGAGACTGGGAGAGGCAAACGGAATTGCCGGTGTAGTAGTAAAATGCGTTGATATCGGTAGGAACACCAAAAGCGAAGGCAGTTTGCTAGAACAGTTCTGACGCTCAGGGACGAAAGCATGGGTAGC…
638	Bacteria	Patescibacteria	Gracilibacteria	undefined	undefined	undefined	undefined	GAATCTTCCGCAATGGGCGAAAGCCTGACGGAGCGACACCGCGTGGAGGACGACGTCCTTTTGGATGTAAACTCCTTTTCTGGGGGAATAAATGATGAAGGTACCCCAGGAATAAGCACCGGCTAACTACGTGCCAGCAGCCGCGGTAATACGTAGGGTGCAAGCGTTATCCGGAATTATTGGGCGTAAAGCGTTCGTAGGCTGCTTAGAAAGTTTGAGGTTAAATCTGATCGCTCAACGATCAAATCGTCTCAAAAACTTCTTAGCTAGAGAATGACAGAGGTAACTGGAATTCTGCATGTAGGGGTAAAATCCGTTGATATGCAGAGGAACACCAAAAGCGAAGGCAGGTTACTGGGTCATTTCTGACGCTGTTGAACGAAAGCGTGGGGAGCAAACA
639	Bacteria	Patescibacteria	Parcubacteria	Candidatus Azambacteria	undefined	undefined	undefined	TAGAGAATATTTCGCAATGGGCGAAAGCCTGACGAAGCGACGCCGCGTGGAGGAAGAAGGTCTTCGGATCGTAAACTCCTTTTGACAGGGAAGAATCCCGATCGCAAGATCGTGGATGACGGTACCTGTAGAATAAGGCGCTGCTAACCTCGTGCCAGCAGCCGCGGTAATACGAGGGCGCCAAGCGTTATCCGGATTTATTGGGCGTAAAGAGTTCAAAGGCGGTTATGTTAGTCCGTCGTTAAAGCTCGGGACTCAATCCCGAAAGTGCGATGGAAACGGCATAACTTGAGGAAATTAGAGGCAAGTAGAACGGCCGGTGTAGGGGTGAAATCCGTTGATATCGGCCGGAATACCAAAGGCGAAGGCATCTTGCTGGGATTTTCCTGACGCTGCAAG…
649	Bacteria	Patescibacteria	ABY1	Candidatus Komeilibacteria	undefined	undefined	undefined	TCAAGAATCTTCCTCAATGGACGAAAGTCTGAAGGAGCAATGCCGCGTGGTTGATGAAGCTCTTCGGAGTGTAAAGGCCTTTTATCAGGGACGAATTCGTGACGGTACCTGATGAATAAGTCACTGCTAACTTCGTGCCAGCAGCAGCGGTAATACGAAGGTGGCAAGCGTTACCCGGATTTATTGGGCGTAAAGGGTCTGTAGACGGTTTGAAAAGTTCCTGGTTAAATCTTAAGGCTCAACCTTAAGACCGCTGGGGATACCTTCAAACTAGAGATTGGGAGAGGCAAGCGGAATTGCCGGTGTAGTAGTAAAATGCGTTGATATCGGCAGGAACACCAAAAGCGAAGGCAGCTTGCTAGAACAATTCTGACGTTGATAGACGAAAGCGTGGGTAGC…
650	Bacteria	Patescibacteria	Gracilibacteria	JGI 0000069-P22	undefined	undefined	undefined	GAATCTTCCACAATGGACGAAAGTCTGATGGAGCGACACCGCGTGAAGGATGAAGGCCTAACGGTTGTAAACTTCTTTTCTGAAGGAGCATAATGAGAGTACTTCAGGAATAAGGGACGGCTAAATACGTGCCAGCAGCCGCGGTAATACGTATGTCTCAAGCGTTACCCGGAATCACTGGGTGTAAAGGGTTCGTAGGTGGTTTGATAAGTTGGGTATGAAAGACCGGAGCTCAACTCCGTGTTGGTATTCAAAACTGTCAGGCTAGAATTAGGGAGAGGTAAGCGGAATTCTAGGTGTAGGGGTGCAATCCGTAGATACCTAGAGGAACACCAAAAGCGAAGGCAGCTTACTGGAACTATATTGACGCTGATGAACGAAAGCGTGGGGAGCGAAAA
657	Bacteria	Patescibacteria	Parcubacteria	Candidatus Kaiserbacteria	undefined	undefined	undefined	TCGAGAATCTTCCGCAATGCGCGAAAGCGTGACGGAGCGATGCCGCGTGATGGATGAAGCACTTCGGTGCGTAAACATCTTTTATAGAGGAGGAAGTTTATTGACGTTACTCTATGAATAAGAGGCTCCTAATCATGTGCCAGCAGGAGCGGTAATACATGAGCCTCGAGCGTTACCCGGATTCACTGGGCGTAAAGGGTGTGTAGGCGGCATAGTTAGTCGCGCGTTAAAGCCCAGGGCTCAACCCTGGAATCGCGTGCGAAACGGCTAAGCTAGAGGGTGGCAGAGGTGTGTAGAACTCATGGTGTAGGGGTGAAATCCGTTGATATCATGGGGAATACCAAATGCGAAGGCAGCACACTGGGCCATTTCTGACGCTGAGACACGAAAGCGTGGGTA…
661	Bacteria	Patescibacteria	ABY1	Candidatus Kerfeldbacteria	undefined	undefined	undefined	TCGAGAATCTTCCCCAATGGCCGAAAGGCTGAGGGAGCGACGCCGCGTGCAGGAAGACGCCCTTCGGGGTGTAAACTGCTTTTCTCTGGGAAAAACACTGATGGTACCAGAGGAATAAGGGGCTGCTAACTTCGTGCCAGCAGCAGCGGTAATACGAAGGCCCCAAGCGTTATCCGGATTTATTGGGCGTAAAGCGTTCAACGGTGGTTTGGCAAGTTCCTGGTTAAATCTCACGGCTCAACCGAGAGACCGCTGGGAAAACTGCCAAGCTTGAGTTCGGGAGAGGCACGTGGAACTGCCGGTGTAGCGGTAAAATGCGTTCATATCGGCAGGAACACCGAAGGCGAAGGCAGCGTGCTGGAACGATACTGACACTCAAGAACGAAAGCGTGGGTCGCG…
665	Bacteria	Patescibacteria	Parcubacteria	undefined	undefined	undefined	undefined	TCGAGAATATTCGGCAATGGGCGAAAGCCTGACCGAGCGACGCTACGTGCAGGAAGAAGGTCTTCGGATCGTAAACTGCTTTTAATAGAGAAAAAGTTAGTTTTACTAATTGATTGTATCTATGGAATAAGGGGCTGCAAACTTCGTGCCAGCAGCAGCGGTAATACGAAGGCCCCAAGTCTTATCCGGATTTATTGGGCGTAAAGCGTGTCTAGGAGGTCTAATGCGTCTCATGTTAAATCTTGTTGCTCAACAACAAGGCAGCGTGGGATACGGTTAGACTAGAGGATGTGAGAGGCTACTAGAACTCACGGTGTAGGGGTGAAATCCGTTGATATCGTGGGGAATACCAAAGGCGAAGGCAGGTAGCTGGCATATTCCTGACTCTAAAGCACGAAA…
666	Bacteria	Patescibacteria	Gracilibacteria	undefined	undefined	undefined	undefined	AATCTTCCGCAATGGGCGCAAGCCTGACGGAGCAACACTGCGTGGAGGATGAAGGCCTTCGGGTCGTAAACTCCTTTTCTGGGGGAAGAAGTTCTGACGGTACCCCAGGAATAAGAGACGGCAAACTACGTGCCAGCAGCCGCGGTAATACGTAGGTCTCGAGCGTTACCCGGAATCATTGGGCGTAAAGCGTGCGTATGCGGTTCTAAAAGTCCGTGGTTAAATCCCGGGGCTCAACCCCGGTCCTATCATGGAAACTGTAGAACTTTGAGGTGTGCAGGGGCAGATGGAATTCCGGAAGTAGGGGTAAAATCCGTTGATCTCCGGAGGAACACCAAACGCGAAAGCATTCTGCTGGGCACTACCTGACGCTGAAGCACGAAAGCGTGGGGAGCAAACA
696	Bacteria	Patescibacteria	Parcubacteria	undefined	undefined	undefined	undefined	TCGAGAATATTCGACAATGGGCGAAAGCCTGATCGAGCGACGCCGCGTGCAGGATGAAGGGCTTCGGTCTGTAAACTGCTTTTCCACCTCAAAAAGTTATTGATTAAGGTGGGAATAAGGAGCGGCTAACTTCGTGCCAGCAGCAGCGGTAATACGAAGGCTCCAAGCGTTATCCGGATTTATTGGGCGTAAAGCGTGCGTAGGGGGTCCTGTGCGTCTATTGTTAAATCTCACTGCTTAACGGTGAGGCCGCAATGGATACGGCGGGACTAGAGGGTGCGAGAGGTTACTGGAACATACGGTGTAGGGGTGAAATCCGTTGATATCGTATGGAACACCAAAGGCGAAAGCATGTAACTGGAGCATTCCTGACCCTCAGTGCACGAAAGCGTGGGGAGC…
708	Bacteria	Patescibacteria	Gracilibacteria	Candidatus Peribacteria	undefined	undefined	undefined	GAATCTTCCGCAATGGGCGAAAGCCTGACGGAGCGACACCGCGTGAAGGATGAAGCCATTTTTTGGTGTAAACTTCTGTTGTGAGGGAAGAAATTTTTGACGGTACCTCACGAGAAAGCATCGGCTAATTCTGTGCCAGCAGCCGCGGTAAGACAGAAGATGCAAGCGTTACTCGGAATTACTGGGCGTAAAGGGTCCGCAGGTGACTTGTCACGTCTGGGGTTAAACCACGTCGCTCAACGGCGTGTATGTCCCGGAAACGAACAGGATAGAGCCATTCAGAGGTATCTGGAATGCTGTGTGTAGGGGTAAAATCCGTTGATCCACAGTGGAACGCCAAAAGCGAAAGCAGGATACTGGGAATGTGCTGACACTCATGGACGAAAGCGTGGGGAGCAA…
710	Bacteria	Patescibacteria	Parcubacteria	Candidatus Ryanbacteria	undefined	undefined	undefined	CCGAGAATATTCGACAATGGGGGAAACCCTGATCGAGCGACGCCGCGTGCAGGATGAAGTTCTTCGGGATGTAAACTGCTTTTATAGGGGAGGAACGTAAGTGACTGTACCCTATGAATAAGGACCTGCAAATCTCGTGCCAGCAGCCGCGGTAATACGAGAGGTCCAAGCGTTGTCCGGATTAACTGGGCGTAAAGGGTGTGTAGGAGGTCGTGTTAGTCCTGCCTTAAATCTCTGGGCCCAACCCAGAAACCGGGTGGGAAACGGCACGGCTGGAGGGTGCGAGAGGCGAGTGGAACTCATGGTGTAGGGGTGAAATCCGTTGATATCATGGGGAACACCAAAAGCGAAGGCAGCTCGCTGGCGCATACCTGACTCTGAAACACGAAAGCGTGGGGA…
711	Bacteria	Patescibacteria	Parcubacteria	Candidatus Nomurabacteria	undefined	undefined	undefined	TCGAGAATCTTCCGCAATGGACGAAAGTCTGACGGAGCGACGCCGCGTGATTGATGAAGTCCCTCTGGGACGTAAAGATCTTTTATGAGGGAAGAAGTTTATTGACGGTACCTCATGAATAAGAGGCTCCTAATCTCGTGCCAGCAGGAGCGGTAATACGAGAGCCTCGAGCGTTATCCGGAATTATTGGGCGTAAAGGGTGCGTAGGTTGTTCTGTTAGTCTTTCGTTAAATTCTTCGGCTTAACCGGGGGCAAGCGGGGGAAACGGCAGAACTTGAAAGTGTGAGAGGCGTACGGAACTCATGGTGTAGGGGTGAAATCCGTTGATATCATGGGGAACACCAAATGCGAAGGCAGTACGCTGGCGCATATTTGACACTGAAGCACGAAAGCGTGGGT…
728	Bacteria	Patescibacteria	Parcubacteria	Candidatus Jorgensenbacteria	undefined	undefined	undefined	TCGAGAATATTCGACAATGGGCGAAAGCCTGATCGAGCGACGCCGCGTGCAGGAAGAAGGGCTTCGGTCTGTAAACTGCTTTTCCACCCCAAAAAGTTATTGATTAGGGTGGGAATAAGAAGCGGCTAACTTCGTGCCAGCAGCAGCGGTAATACGAAGGCTTCAAGCGTTATCCGGATTTATTGGGCGTAAAGAGCGCGTAGGTGGTCTGACGCGTTTCATTTTAAATCCCTGGGCTCAACCCAGGGGCTGGATGGAATACGGTCAGACTAGAGGGTGCTAGAGGTTACTGGAACATATGGTGTAGGGGTGAAATCCGTTGATATCATATGGAACACCAAAGGCGAAGGCATGTAACTGGAGCATTCCTGACACTCAGTGCGCGAAAGCGTGGGGAGC…
733	Bacteria	Patescibacteria	Parcubacteria	Candidatus Giovannonibacteria	undefined	undefined	undefined	CCGAGAATATTCGACAATGGGCGAAAGCCTGATCGAGCGACGCCGCGTGCAGGAGGAAGCCCTTCGGGGCGTAAACTGCTTTTTTAGGGGAGGAACGAAAGTGACTGTACCCTAAGAATAAGGGCTTGCTAACCTCGTGCCAGCAGCCGCGGTAATACGAGGAGCCCAAGCGTTATCCGGATTTACTGGGCGTAAAGGGTGTGTAGGGGGTCTTATTAGTCTCTTGTGAAAGCCTTCCCGCTTAACGGGGAGAACGCAGGGGAAACGGTAAGACTTTGAGTGTGACAGAGGCAAGCGGAACTCACGGTGTAGGGGTGAAATCCGTTGATATCGTGGGGAACACCAAAGGCGAAGGCAGCTTGCTGGGGCACAACTGACCCTGAAACACGAAAGCGTGGG…
734	Bacteria	Patescibacteria	Parcubacteria	undefined	undefined	undefined	undefined	TCGAGAATATTCCACAATGGGCGAAAGCCTGATGGAGCGACGCCGCGTGCAGGAAGAAGCTCTTCGGAGTGTAAACTGCTTTTCTTCGGGAAAAAACTTCGGTTGATTGTATCGAAGGAATAAGGGGCTGCTAACCTCGTGCCAGCAGCAGCGGTAATACGAGGGCCCCGAGCGTTGTCCGGATTTATTGGGCGTAAAGAGCGCGAAGACTCCTTGTTGCATCTTTGGTTAAATCTCAAGGCTTAACTTTGAGGCCGCCAAAGAGATGAACAGGGTAGAGGGCGCCAGAGGCTAGTAGAACTCACGGTGTAGGGGTGAAATCCGTTGATATCGTGAGGAATACCAAAGGCGAAGGCATCTGGCTGGGGCGTCCCTGACGTTCAAGCGCGAAAGCGTGGG…
818	Bacteria	Patescibacteria	Parcubacteria	Candidatus Campbellbacteria	undefined	undefined	undefined	CCGAGAATCTTCCGCAATGGGCGAAAGCCTGACGGAGCGACGTCGCGTGACTGATGAAGCTCTTCGGAGTGTAAAGGTCTTTTATAGGGGAAAAAGCTTCGGTTGATATTACCCTATGAATAAGGGGTTCCTAAACTCGTGCCAGCAGGAGCGGTAATACGAGTACCTCAAGCGTTGTCCGGAATCACTGGGCGTAAAGGGTGTGTAGGTGGCTATGTTAGTCTCTTGTTAAAACTTCTGGCTTAACTGGAAGATCGCGGGAGAAACGGCATAGCTAGAGGAAGTGAGAGGTCTGCGGAACTCATGGTGTAGGGGTGAAATCCGTTGATATCTTGGGGAACACCAAAAGCGAAGGCAGCAGACTGGCACTTTCCTGACACTGAGACACGAAAGCGTGGG…
826	Bacteria	Patescibacteria	Parcubacteria	Candidatus Azambacteria	undefined	undefined	undefined	TAGAGAATATTTCGCAATGGGCGAAAGCCTGACGAAGCGACGCCGCGTGGAGGAAGAAGGTCTTCGGATCGTAAACTCCTTTTGACAGGGAAGAAGTCGCCGCAAGGCGACTGACGGTACCTGTAGAATAAGGCGCTGCTAACCTCGTGCCAGCAGCCGCGGTAATACGAGGGCGCCAAGCGTTATCCGGATTTATTGGGCGTAAAGAGTTCAAAGGTGGTTATGTTAGTCCAACGTTAAAGCTCGGGACTCAATCCCGAAAATGAGTTGGATACGGCATAACTTGAGGAAATTAGAGGCAAGTAGAACGGCCGGTGTAGGGGTGAAATCCGTTGATATCGGCCGGAATACCAAAGGCGAAGGCATCTTGCTGGGATTTTCCTGACACTGAAAGAACGA…
827	Bacteria	Patescibacteria	Parcubacteria	Candidatus Yanofskybacteria	undefined	undefined	undefined	TCAAGGACATTGGACAATGGGGGAAACCCTGATCCAGCGACGCCGCGTGCGGGATGAAGGCCTTCGGGTTGTAAACCGCTTTTATAGAGGAAGAAGCAGCAATGCTGACGGTACTCTATGAATAAGGGGGTGCTAACTCTGTGCCAGCAGCAGCGGTAACACAGAGCCCCCGAGCGTTATCCGGATTTATTGGGCGTAAAGCGTCTGTAGCCGGTTCAGAAAGTCTCTTGTTAAATACCAAGGGCTCAACCTTTGGGATGCAAGGGAAACTTCTGGACTTGAGGGCGTTAGGGGCTGATGGAACTCTTGGTGGAGGGGTGAAATCCGTTGATATCAAGAGGAACACCAAAAGCGAAGGCATTCAGCTGGAGCGACCCTGACGGTGAGAGACGAAAGCGT…
837	Bacteria	Patescibacteria	Parcubacteria	Candidatus Staskawiczbacteria	undefined	undefined	undefined	TCGAGAATCTTCCGCAATGGGCGAAAGCCTGACGGAGCGACGTTACGTGGTGGATGAAGCCCTTAGGGGTGTAAACACCTTTTATTTGGGAGGAAGTCCCGCCTTTGGCGGGACAGACAGTACCAGATGAATAAGGGGATCCTAATTCTGTGCCAGCAGGAGCGGTAAGACAGAATCCCCGAGCGTTACCCGGATTTATTGGGCGTAAAGGGTCTGTAGGTGGTAAAGTAAGTTAAAAGTTAAAACTCATCGGCTTAACCTTTGAGATGCTTTTAATACTGCTATACTAAGAGGGCGTTAGAGGTTAACGGAACCGACGGAGTAGGGGTGAAATCCGTTGATATCGTCGGGAACACCAAAAGCGAAGGCAGTTAACTGGGACGACCCTGACACTGAGAG…
838	Bacteria	Patescibacteria	Parcubacteria	Candidatus Azambacteria	undefined	undefined	undefined	TAGAGAATATTTCGCAATGGGCGAAAGCCTGACGAAGCGACGCCGCGTGGAGGAAGAAGGTCTTCGGATCGTAAACTCCTTTTGACAGGGAAGAACCCCACACATAAGCAATTATGTGTGGGGTGACGGTACCTGTAGAATAAGGCGCTGCTAACCTCGTGCCAGCAGCCGCGGTAATACGAGGGCGCCAAGCGTTATCCGGATTTATTGGGCGTAAAGAGTTCAAAGGTGGTTATGTTAGTCCAACGTTAAAGCTCGGGACTCAATCCCGAAAATGAGTTGGAAACGGCATGACTTGAGGAAATTAGAGGCAAGTAGAACGGCCGGTGTAGGGGTGAAATCCGCTGATATCGGCCGGAATACCAAAGGCGAAGGCATCTTGCTGGGATTTTCCTGACG…
841	Bacteria	Patescibacteria	Parcubacteria	Candidatus Kaiserbacteria	undefined	undefined	undefined	TCGAGAATCTTCCGCAATGGACGAAAGTCTGACGGAGCGACGCCGCGTGGTGGATGAAGCCCTTAGGGGCGTAAACACCTTTTATGAGGGAGGAATTTTATTGACGTTACCTCATGAATAAGGGGCTCCCAATTCTGTGCCAGCAGGAGCGGTAATACAGAAGCCCCAAGCGTTACCCGGATTCACTGGGCGTAAAGGGTGCGTAGGCGGATATATTAGTCAGGTGTTAAATTGTAGGGCTCAACCTTACAGCCGCATCTGAAACGGTATATCTAGAAGACATCAGAGGTGAACAGAACTCACGGTGTAGGGGTGAAATCCGTTGATATCGTGGGGAATACCAAATGCGAAGGCAGTTCACTGGGGTGTTCTTGACGCTGAGGCACGAAAGCGTGGGTA…
843	Bacteria	Patescibacteria	Parcubacteria	undefined	undefined	undefined	undefined	CCGAGAATATTCGACAATGGGCGAAAGCCTGATCGAGCGACGCCGCGTGCGGGATGAAGTCCTTCGGGATGTAAACCGCTTTTATAGGGGAGGAAATTTTTGACGTTACCCTAAGAATAAGAGGTTGCTAAACTCGTGCCAGCAGCAGCGGTAATACGAGTGCCTCAAGCGTTATCCGGAATCACTGGGCGTAAAGGGTGTGTAGGCGGTCATGTTAGTCCACTGTCAAATTCTTCGGCTTAACCGGGGGTCCGCAGTGGAAACGGCATGACTGGAGGGTGCGAGAGGTGAATGGAACTCTACGTGTAGGGGTGAAATCCGTTGATATGTAGGGGAACACCAAAAGCGAAGGCAGTTCACTGGCGCATTCCTGACGCTGAAACACGAAAGCGTGGGTAG…
847	Bacteria	Patescibacteria	Gracilibacteria	undefined	undefined	undefined	undefined	GAATCTTCCGCAATGGACGAAAGTCTGACGGAGCGACACCGCGTGAAGGATGAAGCCTTTGTTGGTGTAAACTTCTTTTGTGAAGGAAGATAATGACGGTACTTCACGAATAAGGGACGGCTAACTACGTGCCAGCAGCCGCGGTAATACGTAGGTCCCAAGCGTTATCCGGAATCACTGGGCGTAAAGCGTCTGCAGGTGGGAAAGAAAGTTGGATATGAAAGACCGAAGCTCAACTTCGTGTTTGTGTTCAAAACTTCTTTTCTAGAGTCACCAAGAGGTAAGCAGAATTCATGGAGTAGGAGTGCAATCCGTTGACACCATGAGGAATACCAAAAGCGAAGGCAGCTTACTGGGGGTGTACTGACACTCAGAGACGAAAGCGTGGGGAGCGAAAA
853	Bacteria	Patescibacteria	Parcubacteria	Candidatus Yanofskybacteria	undefined	undefined	undefined	TCGAGAATATTCGACAATGGGGGAAACCCTGATCGAGCGACGCCGCGTGCAGGAAGAAGGCCTTCGGGTTGTAAACTGCTTTTACCAGGGAAGAATTTTGACGGTACCTGGGGAATAAGGGGTTGCTAACTCTGTGCCAGCAGCAGCGGTAATACAGAGACCCCGAGCGTTATCCGGAATTACTGGGCGTAAAGGGCGAGTAGCCGGTCGTGTTAGTCCGATGTCAAACCATGGGGCCCAACCCCATGCCTGCGTTGGAAACGGCACGACTAGAGTCGGTAAGAGGCGGACGGAACATACGGTGTAGGGGTGAAATCCACTGATATCGTATGGAACACCAAAAGCGAAGGCAGTCCGCTAGTGCCGTACTGACGGTCAATCGCGAAAGCGTGGGGATCA…
861	Bacteria	Patescibacteria	Parcubacteria	undefined	undefined	undefined	undefined	TCAAGAACATTCGACAATGGGCGAAAGCCTGATCGAGCGACGCCGCGTGCAGGAAGAAGGGCTTCGGTCTGTAAACTGCTTTTCCGAGGGAGGAATGCAAATGACTGTACCTCGGGAATAAGGGGCTGCAAACTTCGTGCCAGCAGCCGCGGTAATACGAAGGCCTCAAGCGTTATCCGGATTTATTGGGCGTAAAGGGTCTCTCGGCGGTCGTGTTAGTCGGGCGTTAAATTTCACTGCCTAACGGTGAAGATGCGTTCGAAACGGCACAACTAGAGGAATGGAGAGGGAGTAGGAACTCACGGTGTAGGGGTGAAATCCGTTGATATCGTGGGGAACACCAAAGGCGAAGGCAAGCTCCTGGCCATTTCCTGACGCTCATGAGACGAAAGCGTGGGG…
872	Bacteria	Patescibacteria	Parcubacteria	undefined	undefined	undefined	undefined	CCGAGAATATTGGTCAATGGGCGAAAGCCTGAACCAGCGACGCCGCGTGGTGGATGAAGTCCTTAGGGATGTAAACACCTTTTGTAGGTTAGAAATCCGCCTTATCGGCGGATGATCGGCCTAAGAATAAGGGGTTACTAAACTCGTGCCAGCAGTAGCGGTAATACGAGTGCCCCGAGCGTTATCCGGAATTATTGGGCGTAAAGGGTGCGCAGGCGGCCGTGTTAGTCTTCTGTTAAATTCTTCGGCTTAACCGGGGTACGGCAGGAGAAACGGCACGGCTTGAGGACGCGAGAGGTGTACGGAACTCTAGGTGTAGGGGTGAAATCCGTTGATATCTAGGGGAACACCAAAGGCGAAGGCAGTACACTGGCGCGTTTCTGACGCTCAGGCACGAAA…
878	Bacteria	Patescibacteria	Parcubacteria	undefined	undefined	undefined	undefined	TCGAGAATCTTCCACAATGGACGAAAGTCTGATGGAGCGACGCCGCGTGGTTGATGAAGTCCTTCGGGACGTAAAAACCTTTTATGAGTCAATAAGTTATTGAATAGCTCATGAATAAGGGGTTGCTAAACTCGTGCCAGCAGCAGCGGTAATACGAGTGCCCCAAGCGTTATCCGGAATCATTGGGCGTAAAGGGTGTGTAGGTGGCAGTGTTAGTCTTGTGTTAAATCCTTAGGCTTAACCTAAGGCATGCATAGGAAACGGCACAGCTAGAAGATGCGAGGGGTGAATGGAACTCATAGTGGAGGGGTGAAATCCGTTGATATTATGGGGAACACCAAAAGCGAAGGCAATTCACTGGCGTATTCTTGACACTGAAACACGAAAGCGTGGGTAGCG…
894	Bacteria	Patescibacteria	Gracilibacteria	Candidatus Peregrinibacteria	undefined	undefined	undefined	TAGGGAATCTTTCGCAATGGGGGAAACCCTGACGAAGCGACACCGCGTGGAGGATGAAGGTCGTAAGATTGTAAACTCCTTTTCTGAAGGAATAATTTTGAAGGTACTTTAGGAATAAGCACCGGCTAACTCCGTGCCAGCAGCCGCGGTAATACGGAGGGTGCAAGCGTTATCCGGAATCACTGGGCGTAAAGCGTCTGTAGGCGGTTTTGTAAGTCGGATATTAAATCTTGGGGCTTAACCCCAAAATTGTATTCGAAACTGTGAAACTTGAGAACTGAAGAGGTACACGGAATTCTGCATGTAGGGGTAAAATCCGTAGATATGCAGAGGAACACCAAAAGCGAAGGCAGTGTACTGGGCAGTTTCTGACGCTCAGAGACGAAAGCGTGGGGAGCG…
895	Bacteria	Patescibacteria	Parcubacteria	Candidatus Nomurabacteria	undefined	undefined	undefined	TCGAGAATCTTCCACAATGGACGAAAGTCTGATGGAGCGACGCCGCGTGATTGATGAAGCCCCTTTGGGGCGTAAAGATCTTTTATGAGGGAAGAAGTATATTGACGGTACCTCATGAATAAGAGGCTCCTAATCTCGTGCCAGCAGGAGCGGTAATACGAGAGCCTCGAGCGTTATCCGGAATCATTGGGCGTAAAGGGTGTGTAGGTGGTCTTGTTAGTCTTACGTTAAATCCTCCGGCTCAACCGGGGAATCGCGAAAGATACGGCAAAACTAGAAAGTGCGAGAGGTGTACGGAACTCTACGTGTAGGGGTGAAATCCGTTGATATGTAGGGGAACACCAAAAGCGAAGGCAGTACACTGGCGCATATTTGACACTGAGACACGAAAGCGTGGGT…
900	Bacteria	Patescibacteria	Parcubacteria	Candidatus Kaiserbacteria	undefined	undefined	undefined	TCGAGAATCTTCCGCAATGGACGAAAGTCTGACGGAGCGACGCCGCGTGGTGGATGAAGCCCTTAGGGGCGTAAACACCTTTTATGAAGGAGGAAGTTTATTGACGTTACTTCATGAATAAGGGGCTCCCAATTCTGTGCCAGCAGGAGCGGTAATACAGAAGCCTCAAGCGTTACCCGGATTCACTGGGCGTAAAGGGTGCGTAGGCGGTTATATTAGTCGGGTGTTAAATCCTGGGGCTCAACCCCAGGCTCGCATTCGAAACGGTATAACTAGAAGGAGTGAGAGGTGAACAGAACTCTCGGTGTAGGGGTGAAATCCGTTGATATCGAGGGGAATACCAAATGCGAAGGCAGTTCACTGGCACTTTCTTGACGCTGAGGCACGAAAGCGTGGGTA…
925	Bacteria	Patescibacteria	ABY1	Candidatus Kerfeldbacteria	undefined	undefined	undefined	TCAAGAATATTCCACAATGCCCTAACGGGTGATGGAGCGACGCCGCGTGCAGGAAGACGCCTTTCGAGGTGTAAACTGCTTTTATTAAGGAAGAACAAATGACGGTACTTAATGAATAAGGGGCTGCTAACTCTGTGCCAGCAGCAGCGGTAATACAGAGGCCCCAAGCGTTATCCGGAATTACTGGGCGTAAAGCGTCCGCAGGCTGTTTGGAAAGTGTGATGTCAAATCTTAGGGCTCAACCCTGAGGCTGCATCGCAAACTATCAAACTAGAGGGTGGGAGAGGTAACTGGAATTGTCGGTGTAGTAGTAAAATGCGTTAATATCGACAGGAACACCAAATGCGTAGGCATGTTACTGGAACACTCCTGACGCTCAGGGACGAAAGCGTGGGTAGC…
926	Bacteria	Patescibacteria	ABY1	Candidatus Falkowbacteria	undefined	undefined	undefined	TCAAGAATATTCCCCAATGCACGAAAGTGTGAGGGAGCGACGCCGCGTGGTTGAAGAAGCTCTTCGGAGTGTAAAGACCTTTTATGAGGGACGAACAAATGACGGTACCTCATGAATAAGGGGCTGCTAATCTCGTGCCAGCAGCAGCGGTAATACGAGAGCCCCAAGCGTTATCCGGATTTATTGGGCGTAAAGCGTCTGTCGGCGGTTTTATGCGTCTTTCGTTAAATCCTGAAGCTCAACTTCAGGGCCGCGGGAGATACGGTAAAACTAGAGGTCGGAAGAGGTAAGCGGAATTGCTGGTGTAGGGGTTAAATCCATTAATATCAGCAGGAACACCAAATGCGGAAGCAGCTTACTAGTACGAACCTGACGCTCAGAGACGAAAGCGTGGGGAGC…
986	Bacteria	Patescibacteria	ABY1	Candidatus Magasanikbacteria	undefined	undefined	undefined	TCGAGAATCTTCCCCAATGGACGAAAGTCTGAGGGAGCGATGCCGCGTGCAGGATGACGGCCTTCGGGTTGTAAACTGCTTTTATCAGGGACGAACGATGACGGTACCTGAAGAATAAGAGGTTGCTAACTCTGTGCCAGCAGCAGCGGTAATACAGAGACCTCAAGCGTTATCCGGATTTATTGGGCGTAAAGGGTCCGCAGGCGGCCTTGCGCGTCGTCGGTTAAATCTAAAGGCTCAACCTTTAGACCGCCGATGATACGGCAAGGCTCGAGCATGGGAGAGGTAAGCGGAATTACTGGTGTAGCGGTAAAATGCGTTAATATCAGTAGGAACACCAAATGCGAAAGCAGCTTACTGGAACATTGCTGACGCTCAGGGACGAAAGCGTGGGGAGCG…
987	Bacteria	Patescibacteria	Gracilibacteria	Candidatus Peregrinibacteria	undefined	undefined	undefined	TAAAGAATCTTCCACAATGGGCGAAAGCCTGATGGAGCAATACCGCGTGAACGATGAATGTCGAAAGATTGTAAAGTTCTTTTCTGAGGGAAGAATTCTGACGGTACCTCAGGAATAAGCACCGGCTAACTCCGTGCCAGCAGCCGCGGTAATACGGAGGGTGCAAGCGTTACCCGGAATCATTGGGCGTAAAGCGTCCGCAGGCGGTTCATTAAGTTAAGTATTAAATCTTGTAGCCCAACTGCAAGGCCGTACTTAAAACTGATAAACTAGAGTCTTTCAGAGGTGCGTGGAATTCTGTGTGTAGGGGTAAAATCCGTAGATACACAGAGGAACACCAAAAGCGAAGGCAGCGCACTGGGAAAGTACTGACGCTCATGGACGAAAGCGTGGGGAGCG…
994	Bacteria	Patescibacteria	Parcubacteria	Candidatus Nomurabacteria	undefined	undefined	undefined	TCGAGAATCTTCCGCAATGGGCGAAAGCCTGACGGAGCGACGCCGCGTGATTGATGAAGTCCCTCTGGGACGTAAAGATCTTTTATGAGGGAAGAAGTTTATTGACGGTACCTCATGAATAAGAGGCTCCTAATCTCGTGCCAGCAGGAGCGGTAATACGAGAGCCTCGAGCGTTATCCGGAATTATTGGGCGTAAAGGGTGCGTAGGTTGTTCTGTTAGTCTTTTGTCAAAGCCCCGGGCTTAACCTGGGAACTGCGGGAGAAACGGCAGAACTAGAAAGTACGAGAGGTGTACGGAACTCATGGTGTAGGGGTGAAATCCGTTGATATCATGGGGAACACCAAATGCGAAGGCAGTACACTGGCGTATATTTGACACTGAGGCACGAAAGCGTGGGT…
1037	Bacteria	Patescibacteria	Parcubacteria	undefined	undefined	undefined	undefined	TCGAGAATCTTCCACAATGGGCGAAAGCCTGATGGAGCGACGCCGCGTGCAGGATGAAATCCTTCGGGATGTAAACTGCTTTTCTAGGGGAGAAATCGAGCTTAGCTCGATGATAGTACCCTAGGAATAAGGGCCTGCTAACCTCGTGCCAGCAGCAGCGGTAATACGAGGGGCCCAAGCGTTGTCCGGATTTATTGGGCGTAAAGCGTGCGTAGGGGGTTTTTCAAGTCTTTCGTTAAAGCTTCTGGCTTAACCAGAAAACCGCGGAGGAAACTGGAAAACTATGAGGATGCGAGAGGTCTGTGGAACTCACGGTGGAGGGGTGAAATCCGTTGATATCGTGAGGAACACCAAAGGCGAAGGCAACAGACTGGCGCATTCCTGACCTTGAGGCACGAA…
1041	Bacteria	Patescibacteria	Gracilibacteria	Candidatus Peribacteria	undefined	undefined	undefined	GAATCTTCCGCAATGGGCGAAAGCCTGACGGAGCGACACCGCGTGGAGGATGAAGTCGTTTTTCGATGTAAACTCCTGTTCTGAGGGACGAAATTTTTGACGGTACCTCAGGAGAAAGCACCGGCTAATTCTGTGCCAGCAGCCGCGGTAAGACAGAAGGTGCAAGCGTTACTCGGAATTACTGGGCGTAAAGCGTCTGTAGGTGTTCTCCCACGTCTGGTGTAAAAGCCCGATGCCCAACATCGGGTACGTGCCGGAAACGAGGAGAATGGAGCCACTCAGAGGCATCTGGAATGTCGTGTGTAGGGGTAAAATCCGTTGATCCACGATGGAACGCCAAAAGCGAAGGCAGGATGCTGGGGGTGCGCTGACACTCAGAGACGAAAGCGTGGGGAGCAA…
1042	Bacteria	Patescibacteria	ABY1	Candidatus Magasanikbacteria	undefined	undefined	undefined	TCAAGAATATTCCGCAATGGGCGAAAGCCTGACGGAGCGACGCCGCGTGGAAGATGAAGCCCTTCGGGGTGTAAATTCCTTTTAGCCGGGACGAACCTTCGGGTGACGGTACCGGCAGAATAAGAGGTTGCTAACTCTGTGCCAGCAGCAGCGGTAATACAGAGACCTCAAGCGTTATCCGGATTCACTGGGCGTAAAGCGTCCGCAGGTGGCCTGACGCGTCCTTCGTCAAATCCTCCGACTTAATCGGGGAACTGCGAGGGATACGGTCTGGCTTGAGGATGGGAGAGGCGAGCGGAATTGCCGGTGTAGTAGTAAAATGCGTTCATATCGGCAAGAACACCAAAGGCGAAGGCAACTCGCTGGAACACTCCTGACACTCAGGGACGAAAGCGTGGG…
1050	Bacteria	Patescibacteria	Parcubacteria	Candidatus Nomurabacteria	undefined	undefined	undefined	TCGAGAATCTTCCACAATGGACGAAAGTCTGATGGAGCGACGCCGCGTGATTGATGAAGTCCCTCTGGGACGTAAAGATCTTTTATGAGGGAAGAAGTTTATTGACGGTACCTCATGAATAAGAGGCTCCTAATCTCGTGCCAGCAGGAGCGGTAATACGAGAGCCTCGAGCGTTATCCGGAATTATTGGGCGTAAAGGGTGCGTAGGTTGTTCTGTTAGTCTTTTGTTAAATCCCCTGGCTTAACCAGGGAACCGCAAAAGAAACGGCAGGACTTGAAAGTGTGAGAGGCGTACGGAACTCATGGTGTAGGGGTGAAATCCGTTGATATCATGGGGAACACCAAATGCGAAGGCAGTACGCTGGCGCATATTTGACACTGAAGCACGAAAGCGTGGGT…
1088	Bacteria	Patescibacteria	ABY1	Candidatus Magasanikbacteria	undefined	undefined	undefined	TCGAGAATATTCCACAATGGACGAAAGTCTGATGGAGCGACGCCGCGTGCAGGAAGAAGCCCCTCGGGGTGTAAACTGCTTTTATCGGGGAAGAATTCGTGACGGTACCCGATGAATAAGAGGTTGCTAACTCTGTGCCAGCAGCAGCGGTAATACAGAGACCTCAAACGTTATCCGGATTCATTGGGCGTAAAGCGTCCGTCGGTTGTCTGTCAAGTCAGTGGTCAAATCCTGGGGCTTAACTTCAGGACTGCTGCTGAGACTGACAGGCTAGAGGCCGGAAGAGGCAAGCGGAATTCTCGGTGTAGTCGTAATAAGCGCTGATATCGAGAAGAACACCAAAGGCGAAGGCAGCTTGCTAGTACGCGCCTGACACTTAGGGACGAAAGCGTGGGTAGC…
1089	Bacteria	Patescibacteria	ABY1	Candidatus Magasanikbacteria	undefined	undefined	undefined	TCAAGAATATTCCGCAATGGCCGAAAGGCTGACGGAGCGACGCCGCGTGCAGGAAGACGCTTTTCGGAGTGTAAACTGCTTTTATCAGGGAAGAATTCGTGACGGTACCTGATGAATAAGGGGCTGCTAACCTCGTGCCAGCAGCAGCGGTAATACGAGGGCCTCAAACGTTGTCCGGATTTATTGGGCGTAAAGCGTCCGCAGGTGGTGATGTAAGTCGATGGTCAAATCCCCGAGCTCAACTCTAGGACTGCCATCGATACTGCAACACTTGAGGTTGGGAGAGGTAAGCGGAACTATCGGTGTAGTCGTAATAAGCGCTGATATCGATAGGAACACCAAAGGCGAAGGCAGCTTACTAGAACATACCTGACACTCATGGACGAAAGCGTGGGTAGC…
1108	Bacteria	Patescibacteria	Gracilibacteria	Candidatus Peregrinibacteria	undefined	undefined	undefined	TAAAGAATCTTTCGCAATGGGGGAAACCCTGACGAAGCAATACCGCGTGGGCGATGAAGGCCGAAAGGTTGTAAAGCCCTTTTCTGAAGGAATAATTTTGAAGGTACTTCAGGAATAAGCACCGGCTAACTCCGTGCCAGCAGCCGCGGTAATACGGAGGGTGCAAGCGTTACCCGGAATCATTGGGCGTAAAGCGTCCGCAGGCCGTTTATTAAGTTAAGTATTAAATCTTGAAGCCCAACTTCAAGACTGTACTTAAAACTGGTAGACTTGAGTCTTTCAGAGGTGCGTGGAATTCTGTGTGTAGGGGTAAAATCCGTAGATACACAGAGGAACACCAAAAGCGAAGGCAGCGCACTGGGAAAGTACTGACGCTCATGGACGAAAGCGTGGGGAGCG…
1119	Bacteria	Patescibacteria	Parcubacteria	Candidatus Yanofskybacteria	undefined	undefined	undefined	TCGAGGATATTGGACAATGGGGGAAACCCTGATCCAGCGACGCCGCGTGCGGGATGAAGGCCTTCGGGTTGTAAACCGCTTTTGTAGGGGAAGAAGCAGCAATGCTGACGGTACTCTACGAATAAGGGGGGACTAATTCTGTGCCAGCAGTAGCGGTAAAACAGAACCCCCGAGCGTTATCCGGATTTATTGGGCGTAAAGCGTCTGTAGCCGGTTTGGAAAGTCTCTTGTTAAATACCAAGGGCTTAACCTTTGGGGTGCAAGGGAAACTTCCAGACTTGAGGATGTTAGGGGCTGATGGAACTCTTGGTGGAGGGGTGGAATCCGTTGATATCAAGAGGAACACCGAAAGCGAAGGCATTCAGCTGGAACAGTCCTGACGGTGAGAGACGAAAGCGT…
1120	Bacteria	Patescibacteria	ABY1	Candidatus Komeilibacteria	undefined	undefined	undefined	TCAAGAATCTTCCTCAATGCCCGAAAGGGTGAAGGAGCGATGCCGCGTGCAGGAAGAACCCCTTCGGGGTGTAAACTGCTTTTCTGTGGGACGAATTCGTGACGGTACCACAGGAATAAGGGGCTGCTAACCTCGTGCCAGCAGCAGCGGTAATACGAGGGCCCCAAGCGTTATCCGGAATTACTGGGTGTAAAGCGTTCATAGGCGGTTAGAAAAGTTTCCAGTCAAATCTTCAGGCTTAACCTGGAGTTAGCTGGAAATACTTTCTAGCTGGAGGACGGAAGAGGTCAGCGGAATGGCCGGTGTAGTAGTAAAATGCGTTGATATCGGCTAGAACGCCAAATGTGAAGACAGCTGACTAGGACGTTCCTGACGCTAATTGAACGAAAGCGTGGGTAG…
1151	Bacteria	Patescibacteria	ABY1	Candidatus Uhrbacteria	undefined	undefined	undefined	TCAAGAATATTCCGCAATGCACGCAAGTGTGACGGAGCGACGCCGCGTGATGGATGAAGGCCTTCGGGTCGTAAACATCTTTTATAAGGGACGAACAAATGACGGTACCTTATGAATAAGAGGTTGCTAACTCTGTGCCAGCAGCAGCGGTAATACAGAGACCTCAAACGTTGTCCGAAGTTATTGGGCGTAAAGGGTCCGCAGGTGGCCATGTGCGTCATATGTCAAATCTTTGGGCTCAACCCAAAGGCTGCGTATGATACGGCATGGCTAGAGGCTGGGAGAGGTACACGGAATGGCCGGTGTAGGGGTAAAATCCGTTCATATCGGCTAGAACACCAAAGGCGAAGGCAGTGTACTGGAACAAGCCTGACACTCAGGGACGAAAGCATGGGTAGC…
1177	Bacteria	Patescibacteria	ABY1	undefined	undefined	undefined	undefined	TCGAGAATCTTCCCCAATGGACGAAAGTCTGAGGGAGCGACGCCGCGTGCAGGAAGAAGCTCTTCGGGGCGTAAACTGCTTTTGTACGGGAACAAGTACTGAGTGTACCGTACGAATAAGGACCTGCTAAACTCGTGCCAGCAGCAGCGGTAATACGAGTGGTCCAAGCGTTATCCGGTTTTATTGGGCGTAAAGGGTCCGCAGGCGGCCCGGTAAGTCGTGTGTTAAATCCTGGTGCTCAACATCAGGGCCGCGCATGATACTATCGGGCTTGAGGCCGGGAGAGGTACCTGGAATTGCCGGTGTAGCAGTAAAATGCTTTAATATCGGCAGGAACACCAAAAGCGAAGGCAGGGTACTGGAACGGTTCTGACGCTCAGGGACGAAAGCGTGGGGAGT…
1179	Bacteria	Patescibacteria	Parcubacteria	Candidatus Azambacteria	undefined	undefined	undefined	TCGAGAATCTTCCGCAATGGACGAAAGTCTGACGGAGCGACGCCGCGTGATGGATGAAGTCCCTAGGGACGTAAACATCTTTTATGGAGGAGAAAGTACCGACGCTTGCGTCGGTATTGCTAGTACTCCAAGAATAAGGGGTTGCTAAACTCGTGCCAGCAGCAGCGGTAATACGAGTGCCCCAAGCGTTATCCGGAATCATTGGGCGTAAAGGGTGTGTAGGCGGTCTTCTTAGTCTTCTGTCAAATTCTTCGGCTCAACCGGGGGTCTGCAGGGGAAACGGGAAAACTAGAGAGTGCGAGAGGTGAATGGAACTCATGGAGTAGGGGTGAAATCCGTTGATATCATGGGGAACACCGAAAGCGAAGGCAATTCACTGGCGCATCTCTGACGCTGAGA…
1185	Bacteria	Patescibacteria	Parcubacteria	Candidatus Colwellbacteria	undefined	undefined	undefined	TCGAGAATATTCGACAATGGGCGAAAGCCTGATCGAGCGACACCGCGTGCAGGAAGAAACCCTTCGGGGCGTAAACTGCTTTTCTAAGGGAAGAAGCCGCAAGGTTGACGTTACCTTAGGAATAAGGGGCTGCAAACTTCGTGCCAGCAGCCGCGGTAATACGAAGGCCCCAAGCGTTATCCGGAATTATTGGGCGTAAAGGGTGTGTAGGGGGTGAGTTAAGTCTTATGTTAAATCTTCCCGCTCAACGGGGAGGCCGCATGGGATACTGGCACACTAGAGGGCATAAGAGGCAAGCGGAACGCACGGTGTAGGGGTGAAATCCGTTGATATCGTGCGGAACACCAAAGGCGAAGGCAGCTTGCTGGTATGTCCCTGACCCTGAAACACGAAAGCGTG…
1202	Bacteria	Patescibacteria	ABY1	Candidatus Kerfeldbacteria	undefined	undefined	undefined	TCGAGAATCTTCCCCAATGGACGAAAGTCTGAGGGAGCGACGCCGCGTGCAGGAAGAAGCCCTTCGGGGTGTAAACTGCTTTTCTATAGGAAGAAATTTGACGGTACTATAGGAATAAGGGGCTGCTAACTCTGTGCCAGCAGCAGCGGTAATACAGAGACCCCGAGCGTTATCCGGATTTATTGGGCGTAAAGAGTCTGTAGGCGTTTTGTTAAGTCCTTGGTTAAATCCCACCGCTCAACGGTGGACCAGCTGAGGAAACTAGCAGAATTGAGGTTGGGAGAGGTATGCGGAATTGCCGGTGTAGTAGTAAAATGCGTTAATATCGGCAAGAACACCAAAGGCGAAGGCAGCATACTAGAACACACCTGACGCTGAGAGACGAAAGCGTGGGGAGCG…
1208	Bacteria	Patescibacteria	Parcubacteria	Candidatus Nomurabacteria	undefined	undefined	undefined	TCGAGAATCTTCCACAATGGACGAAAGTCTGATGGAGCGACGCCGCGTGATTGATGAAGCTTTTCGGAGTGTAAAGATCTTTTATGAGGGAAGAAGTTTATTGACTGTACCTCATGAATAAGGGGTTCCTAATCTCGTGCCAGCAGGAGCGGTAATACGAGAACCCCGAGCGTTATCCGGAATTATTGGGCGTAAAGGGTGTGTAGGCGGTTGTGTTAGTCATTTGTTAAATCCTCGGGCTTAACCCGAGAATCGCGAGCGAAACGGCACAACTAGAAAGTGTGAGGGGTGTACAGAACTCATGGTGTAGGGGTGAAATCCGTTGATATCATGGGGAATACCAAAAGCGAAGGCAGTACACTGGCACATATTTGACGCTGAAACACGAAAGCGTGGGTA…
1213	Bacteria	Patescibacteria	Parcubacteria	Candidatus Jorgensenbacteria	undefined	undefined	undefined	TCGAGAATATTCGACAATGGGCGAAAGCCTGATCGAGCGACGCCGCGTGCAGGATGAAGCCCTTTGGGGTGTAAACTGCTTTTCTACCCGAAAAAGTCATTGATGGTAGGGTGGGAATAAGAAGCTGCAAACTTCGTGCCAGCAGCCGCGGTAATACGAAGGCTTCAAGCGTTATCCGGATTTATTGGGCGTAAAGAGCGCGTAGGGGGTCTTGTACATCTGTTGTTAAATCTCAGCGCTTAACGTTGAGGCCGCAACGGACACGGCAAGACTCGAGGATGCTAGAGGTCACTGGAACATATGGTGTAGGGGTGAAATCCGTTGATATCATATGGAACACCAAAGGCGAAAGCATGTGACTGGGGCATTCCTGACCCTCAGTGCGCGAAAGCGTGGGGA…
1222	Bacteria	Patescibacteria	Saccharimonadia	Saccharimonadales	undefined	undefined	undefined	TAGGGAATCTTCCACAATGGACGAAAGTCTGATGGAGCAACGCCGCGTGCAGGATGAATGCCTTAGGGTTGTAAACTGCTTTTATTTGTGAAGATGATGACAGTAACAAATGAATAAGGATCGGCTAATTCCGTGCCAGCAGCCGCGGTCATACGGAAGATCCAAGCGTTATCCGGAATTACTGGGCGTAAAGAGTTGCGTAGGCGGTTTGGTAAGTGAAGAGTGAAAGTTTGTGGCTCAACCACAAGACTGCTCTTCAAACTACTAAACTTGAGTATGTGAGAGGTAATTGGAATTCCTAGTGTAGGAGTGAAATCCGTAGATATTAGGAGGAACACCAATGGCGAAGGCAGATTACTGGCACATTACTGACGCTAAGGCACGAAAGCGTGGGGAGCG…
1225	Bacteria	Patescibacteria	Parcubacteria	Candidatus Nomurabacteria	undefined	undefined	undefined	TCGAGAATCTTCCGCAATGGACGAAAGTCTGACGGAGCGACGCCGCGTGATTGATGAAGTCCCTCTGGGACGTAAAGATCTTTTATGAGGGAAGAAGTTTATTGACGGTACCTCATGAATAAGAGGCTTCAAATCTCGTGCCAGCAGAAGCGGTAATACGAGAGCCTCGAGCGTTATCCGGAATTATTGGGCGTAAAGGGTGCGTAGGTTGTTTTGTTAGTCTTTTGTTAAAGCCCCGAGCTTAACTTGGGATCCGCAAAAGAAACGGCAAAACTTGAAAGTGTGAGAGGCGTACGGAACTCATGGTGTAGGGGTGAAATCCGTTGATATCATGGGGAACACCAAATGCGAAGGCAGTACGCTGGCGCATATTTGACACTGAAGCACGAAAGCGTGGGT…
1231	Bacteria	Patescibacteria	WWE3	undefined	undefined	undefined	undefined	TAGGGAATCGTCGGCAATGGACGAAAGTCTGACCGCGCGACGCCGCGTGGAGGAAGAAGGCCTTCGGGTTGTAAACTTCTTTTATGAGGGATGATTATGACAGTACCTCACGAATAAGGGGCTGCTAACTACGTGCCAGCAGCAGCGGTAATACGTAGGCCCCGAGCATTATCCGGAATTACTGGGCGTAAAGAGCGTGTAGGTGTTCGTACAAGTTGGTCGTTAAATCTCACCGCCTAACGGTGAGGCCGCGAGCAAAACTGTACGAATTGAGGTTTGCAGGGGCTAGCAGAATTTCTGGAGTAGGGGTGAAATCCGTTGATACCAGAAGGAATACCAATGGCGAAGGCAGCTAGCTGGGCAAAACCTGACACTGAGACGCGAAAGCGTGGGGAGCAA…
1236	Bacteria	Patescibacteria	Gracilibacteria	undefined	undefined	undefined	undefined	GAATCTTCCGCAATGGGCGAAAGCCTGACGGAGCAACACCGCGTGAAGGATGAAGTGGTTCGCCATGTAAACTTCTTTTCTGAGAGAAGAATTCTGACGGTATCTTAGGAATAAGTGACGGCAAACTCTGTGCCAGCAGCCGCGGTAAGACAGAGGTCACGAGCGTTATCCGGAATCATTGGGCGTAAAGCGTGTGTAGGCGGAATTTCAAGTCGGGGGTAAAATCCCCAAGCTCAACTTGGGACCTGTTCCCGAAACTGAAATTCTCTGAAGCATGCAGAGGCATCTGGAATTCTGTGTGTAGGGGTAAAATCCGTAGATACACGGAGGAACGCCAAAAGCGAAAGCAGGATGCCGGGCATGTCTTGACGCTGAGACACGAAAGCGTGGGTAGCAAACA
1240	Bacteria	Patescibacteria	Parcubacteria	Candidatus Zambryskibacteria	undefined	undefined	undefined	TCGAGAATCTTCCGCAATGGGCGAAAGCCTGACGGAGCGACACCGCGTGATGGATGAAGACCCTCTGGGTCGTAAACATCTTTTATGAGGGAGAAAGTTTATTGATAGTACCTCACGAATAAGGGGTTGCTAAACTCGTGCCAGCAGCAGCGGTAATACGAGTGCCCCGAGCGTTATCCGGAATTATTGGGCGTAAAGGGTGTGTAGGTGGCAGTGTTAGTCAGTTGTTAAAACCCGGGGCTCAACCCCGGAACCGCGACTGAAACGGCACAGCTAGAGGATGGCAGGGGTGTATGGAACTCATGGAGTAGGGGTGAAATCCGTTGATATCATGGGGAACACCAAAAGCGAAAGCAGTACACTGGGCCATTCCTGACACTGAAACACGAAAGCGTGGGT…
1252	Bacteria	Patescibacteria	Parcubacteria	Candidatus Moranbacteria	undefined	undefined	undefined	TCGAGAATATTCCACAATGGACGAAAGTCTGATGGAGCGACGCCGCGTGCAGGATGAAGGCCTTCGGGTTGTAAACTGCTTTTCTACGGGAAGAATTTCGATGACGGTACCGTAGGAATAAGAGGTTACTAACTCTGTGCCAGCAGTAGCGGTAATACAGAGACCTCAAGCGTTATCCGGATTAATTGGGCGTAAAGCGTAGGTAGGCGGACATGTTAGTCAGGTGTCAAAGCCCAGGGCTCAACCCTGGAAAGGCATTTGAAACGGCATGTCTAGAGAGTGTGAGAGATCAGTGGAATTCATGGTGTAGTAGTGAAATGCGTTGATATCATGAGGAACATCCAAGGCGAAGGCAACTGATTGGCGCACTTCTGACGCTCAGCTACGAAAGCGTGGGTA…
1253	Bacteria	Patescibacteria	Parcubacteria	Candidatus Colwellbacteria	undefined	undefined	undefined	TCGAGAATATTCGACAATGGGCGAAAGCCTGATCGAGCGACGCCGCGTGCAGGATGACGCTCTTCGGAGTGTAAACTGCTTTTGCTGGGGAAAAAGTTATTGATTGTACCCAGCGAATAAGGGGCTGCAAACTTCGTGCCAGCAGCAGCGGTAATACGAAGGCCTCAAGCGTTATCCGGATTTATTGGGCGTAAAGAGCACGCAGGTGGTTGTGCGCGTTTTCTGTTAAATCTCACCGCTCAACGGTGAGGCCGCAGGGAATACGGCACAACTTGAGGGCGTCAGAGGTCACTAGAACGCACGGTGTAGGGGTGAAATCCGTTGATATCGTGCGGAATACCAAAGGCGAAGGCAGGTGACTGGGACGTTCCTGACACTCAGTGTGCGAAAGCGTGGGGA…
1262	Bacteria	Patescibacteria	Berkelbacteria	undefined	undefined	undefined	undefined	TTGGGAATATTGGACAATGGGCGAAAGCCTGATCCAGCGACACCGCGTGGGGGATGAAGGCCTTCGGGTTGTAAACTCCTTTTCCCTGGGACAATTATGATGGTACCAGGGGAATAAGCACCGGCTAACTACGTGCCAGAAGCCTCGGTGATACGTAGGGTGCAAGCGCTATCCGGAATTATTGGGCGTAAAGAGTTCGTAGGTGGTTTTGTTCGTTTCGTGTTAAATCTCCAGGCTCAACTTGGAGTTCGCACGAAAGACAGCAAGACTGGAGTCCAGCAGGGGTCAGCGGAATTGGCGGTGTAGCAGTGAAATGCGTTGATATCGCCAAGAACACCAATGGCGAAGGCAGCTGACTAGGTTGGTACTGACACTCAAGAACGAAAGCGTGGGGAGCGA…
1265	Bacteria	Patescibacteria	Gracilibacteria	Candidatus Peregrinibacteria	undefined	undefined	undefined	TAAGGAATCTTCCACAATGGACGAAAGTCTGATGGAGCAACACCGCGTGGTCGATGAAGCCCTTTGGGGTGTAAAGACCTTTTCTGAGAGAAGAATTCTGACGGTATCTTAGGAATAAGCACCGGCTAACTCCGTGCCAGCAGCCGCGGTAATACGGAGGGTGCAAGCGTTATCCGGAATCATTGGGCGTAAAGCGTCCGCAGGCGGTTTGTTAAGTTAGGTGTTAAATTTTGCAGCTCAACTGTAAATCTATACCTAAAACTGGCAAACTAGAGTACTACAGAGGTACGTGGAATTCTGTGTGTAGGGGTAAAATCCGTAGATACACAGAGGAACACCAAAAGCGAAGGCAGCGTACTGGGTAGTTACTGACGCTCAGGGACGAAAGCGTGGGGAGCG…
1268	Bacteria	Patescibacteria	Saccharimonadia	Saccharimonadales	undefined	undefined	undefined	GAATATTCCACAATGGGGGAAACCCTGATGGAGCGATGCCGCGTGCAGGAAGACGCTTTTCGGAGTGTAAACTGCTTTTAATAGGGAAGATTATGACGGTACCTATCGAATAAGGACCGGCTAACTACGTGCCAGCAGCCGCGGTAATACGTAGGGTCCAAGCGTTATTCGGAATTACTGGGCGTAAAGCGTACGTAGGCGGTTTGGTAAGTTGGATGTGAAATCCTGTGGCTCAACCACATGGACTGTGTCCAAAACTACCAAACTTGAGCATAGTAGAGGCAAGTGGAATTTGCGGTGTAGGAGTGACATCCGTAGATATCGCAAGGAACACCAATGGCGAAGGCAGCTTGCTGGGCTATTGCTGACGCTCAGGTACGAAAGCGTGGGGAGCGAACG
1277	Bacteria	Patescibacteria	Gracilibacteria	Candidatus Peribacteria	undefined	undefined	undefined	TAAAGAATCTTCCGCAATGGGCGAAAGCCTGACGGAGCGACACCGCGTGAGGGATGACGTCCTAACGGATGTAAACCTCTTTTGTGTAGGAGCAAATTTTTGAGTTAACTACACGAATAAGGACCGGCTAATCACGTGCCAGCAGCCGCGGTAATACGTGAGGTCCGAGCGTTATCCGGAATCACTGGGCGTAAAGCGTCCGCAGCCGGAAATTTAAGTTTGGAGTGAAATTTCAGAGCCCAACTCTGAAAGCGTTCCGAAAACTGGATTTCTAGAGTTCAACAGGGGTGCGTGGAATTCCGATTGTAGGGGTAAAATCCGTAGATAATCGGAGGAACACCAAAAGCGAAGGCAGCGCACTGGGTTGACACTGACGGTCAGGGACGAAAGCGTGGGGAG…
1290	Bacteria	Patescibacteria	ABY1	Candidatus Komeilibacteria	undefined	undefined	undefined	TCAAGAATCTTCCTCAATGGACGAAAGTCTGAAGGAGCAATGCCGCGTGATCGATGAAGCCTTTCGGGGTGTAAAGATCTTTTATTAGGGAAGAATCCGTGACGGTACCTAATGAATAAGTCACTGCTAACTTCGTGCCAGCAGCAGCGGTAATACGAAGGTGGCAAGCGTTACCCGGATTGACTGGGCGTAAAGCGTCCGCAGACGGTCGGACAAGTCTTTGGTTAAATCTTGAGGCTCAACCTCAAGACCGCTAAAGATACTGTTCGACTAGAGGCTGGGAGAGGCAAGCGGAATTACTGGTGTAGTAGTAAAATGCGTTAATATCAGTAAGAACACCAAAAGCGAAGGCAGCTTGCTAGAACAGTCCTGACGTTCAGGGACGAAAGCGTGGGGAGC…
1296	Bacteria	Patescibacteria	WWE3	undefined	undefined	undefined	undefined	TAGGGAATTGTCGGCAATGGGCGAAAGCCTGACCGCGCGACGCCGCGTGGAGGAAGAAGGCCTTCGGGTTGTAAACTCCTTTTATAGGGGACGATTATGACGGTACCCTAAGAATAAGGGCCTGCTAACTACGTGCCAGCAGCAGCGGTAATACGTAGGGCCCAAGCATTATCCGGAATTACTGGGCGTAAAGAGTGCGTAGGTGTTCCTTCAAGTCGGTCGTTAAATCTTAGAGCTTAACTCTAAGGCCGCGAGCGATACTGAAGGAATTGAGTACTGCAGGGGCAAGCAGAATTTTTGGAGTAGGGGTGAAATCCGTTGATACCAAAAGGAATACCAATGGCGAAGGCAGCTTGCTAGGCAGATACTGACACTGAGGCACGAAAGCGTGGGGAGCAA…
1300	Bacteria	Patescibacteria	Parcubacteria	Candidatus Brennerbacteria	undefined	undefined	undefined	TCGAGAATATTCCACAATGGGCGAAAGCCTGATGGAGCGACGCCGCGTGCAGGATGAAGGTCTTTGGATTGTAAACTGCTTTTTGAAGGGAGGAACGCAAGTGACTGTACCTTCAGAATAAGGGGCTGCTAACTTCGTGCCAACAGCAGCGGTAATACGAAGGCCCCAAGCGTTATCCGGATTTATTGGGCGTAAAGGGTCTCCAGGTGGTTTAGTTAGTCGGGTGTGAAATCTTTTTGCTTAACAAAAAGGCGTGCGCCCGAAACGGCTAGACTAGAGGCAAGGAGAGGTGACTAGAACTCACGGTGTAGGGGTGAAATCCGTTGATATCGTGGGGAATACCAAAGGCGAAGGCATGTCACTGGCCTTGTCCTGACACTCATGAGACGAAAGCGTGGG…
1315	Bacteria	Patescibacteria	Parcubacteria	Candidatus Yanofskybacteria	undefined	undefined	undefined	TCGAGAATATTGGACAATGGGCGAAAGCCTGATCCAGCGACGCCGCGTGCGGGATGAAGGCCTTCGGGTCGTAAACCGCTTTTATGGAGGAAGAATCCGCAAGGATGACGGTACTCCATGAATAAGGGGGTGCTAATTCTGTGCCAGCAGCCGCGGTAAAACAGAACCCCCGAGCGTTACCCGGATTTATTGGGCGTAAAGTGTGCGTAGCCGGTTTGGCAAGTCTGTAGTTAAATACCAAAAGCTCAACTTTTGGAATGCTACAGAAACTGCCAGACTTGAGGGCGTTAGGGGCTGATAGAACTCTTGGTGGAGGGGTGAAATCCGTTGATATCAAGGGGAATACCAAAAGCGAAGGCATTCAGCTGGGGCGACCCTGACGGTGAGGCACGAAAGCGT…
1320	Bacteria	Patescibacteria	Parcubacteria	Candidatus Nomurabacteria	undefined	undefined	undefined	TCGAGAATCTTCCGCAATGGGCGAAAGCCTGACGGAGCGACGCCGCGTGATTGATGAAGTCCCTCTGGGACGTAAAGATCTTTTATGAGGGAAGAAGTTTATTGACGGTACCTCATGAATAAGAGGCTCCTAATCTCGTGCCAGCAGGAGCGGTAATACGAGAGCCTCGAGCGTTATCCGGAATTATTGGGCGTAAAGGGTGCGTAGGTTGTTCTGTTAGTCTTTTGTCAAAGCCCCGGGCTTAACCTGGGAACTGCGGGAGAAACGGCAGAACTAGAAAGTACGAGAGGTGTACGGAACTCATGGTGTAGGGGTGAAATCCGTTGATATCATGGGGAACACCAAATGCGAAGGCAGTACACTGGCGTATATTTGACACTGAAGCACGAAAGCGTGGGT…
1341	Bacteria	Patescibacteria	Parcubacteria	Candidatus Nomurabacteria	undefined	undefined	undefined	TCGAGAATCTTCCGCAATGGACGAAAGTCTGACGGAGCGACGCCGCGTGATGGATGAAGACCCTTTGGGTCGTAAACATCTTTTATGAGGGAAGAAGTTATTGACGGTACCTCAGGAATAAGGGGCTCCTAATCTCGTGCCAGCAGGAGCGGTAATACGAGAGCCCCAAGCGTTATCCGGAATTACTGGGCGTAAAGGGTGCGTAGGTGGCGTTGTTAGTCTTTTGTCAAAACCCCAAGCTCAACTTGGGATCGGCGCGAGATACGGCAATGCTTGAAAGTATGAGAGGTGTACGGAACTCATGGTGTAGGGATGAAATCCGTTGATATCATGGGGAACACCAAAAGCGAAGGCAGTACACTGGCATATATTTGACACTGAAGCACGAAAGCGTGGGTA…
1345	Bacteria	Patescibacteria	Parcubacteria	Candidatus Yanofskybacteria	undefined	undefined	undefined	TCAAGAACATTCGACAATGGGCGAAAGCCTGATCGAGCGACGCCGCGTGCAGGAAGAAGCCCCTTGGGGTGTAAACTGCTTTTATCAGGGAAAAATTTTGATTGTACCTGGTGAATAAGGGGTTGCTAACCTCGTGCCAGCAGCAGCGGTAATACGAGGACCCCGAGCGTTATCCGGAATTACTGGGCGTAAAGCGTGAGCAGCCGGTTGTATTAGTCTGATGTTAAATCCTATGGCTTAACTGTAGGGCCGCATTGGAAACGGTACGACTAGAGCGGCTGAGAGGCACACGGAACGTGAGGTGTAGGGGTGAAATCCATTGATATCTCACGGAACACCAAAAGCGAAGGCAGTGTGCTAGCGGTCTGCTGACGGTCAATCACTAAAGCGTGGGGATCA…
1356	Bacteria	Patescibacteria	Parcubacteria	Candidatus Jorgensenbacteria	undefined	undefined	undefined	TCGAGAATATTCGACAATGGGCGAAAGCCTGATCGAGCGACGCCGCGTGCAGGAAGAAGGTCTTCGGATCGTAAACTGCTTTTAATGGCAATTAAGTTATTGAATAGCCATGGAATAAGGAGCTGCAAACTTCGTGCCAGCAGCCGCGGTAATACGAAGGCTCCAAGCGTTATCCGGATTTATTGGGCGTAAAGAGCGAGTAGGTGGTTCAGCGCGTCTGTTGTTAAATGTCACCGCTTAACGGTGTCGCTGCAATGGAAACGGCTGAACTAGAGGGTGCTAGAGGCAACTGGAACGCACGGTGTAGGGGTGAAATCCGTTGATATCGTGCGGAACACCAAAGGCGAAGGCATGTTGCTGGGGCATTCCTGACACTCAATCGCGAAAGCGTGGGGAGCA…
1365	Bacteria	Patescibacteria	Parcubacteria	undefined	undefined	undefined	undefined	TCGAGAATCTTCCACAATGGGCGAAAGCCTGATGGAGCGACGCCGCGTGCAGGATGAAGTCCTTCGGGACGTAAACTGCTTTTATGAGGGAGAAAATCCCGCTTACAGCGGGATTGATGTCACCTCATGAATAAGGGCTTGCTAACCTCGTGCCAGCAGCCGCGGTAATACGAGGGGCCCGAGCGTTATCCGGAATTACTGGGCGTAAAGGGTCCGTAGGGGGCCTTATTAGTCTTTTGTTAAAGCTTCCGGCTTAACCGGAAAATCGCGAAAGATACGGTAAGGCTTGAGGGTGTGAGAGGCAGACGGAACTCACGGTGTAGGGGTGAAATCCGTTGATATCGTGGGGAACACCAAAGGCGAAAGCAGTCTGCTGGCGCATACCTGACCCTGAGGGAC…
1368	Bacteria	Patescibacteria	Parcubacteria	Candidatus Jorgensenbacteria	undefined	undefined	undefined	TCGAGAATATTCGACAATGGGCGAAAGCCTGATCGAGCGACGCCGCGTGCAGGATGAAACACTTCGGTGTGTAAACTGCTTTTCCGCCCCAAAAGTAATTGATTAGGGCGGGAATAAGAAGCGGCCAACTTCGTGCCAGCAGCAGCGGTAATACGAAGGCTTCAAGCGTTGTCCGGATTTATTGGGCGTAAAGAGCGCGTAGGTGGTTTTGCGCATCTATTGTTAAATCTGAGAGCTCAACTTTCAGGCCGCAATAGACACGGCAAGACTAGAGGATACTAGAGGTCACTGGAACATACGGTGTAGGGGTGAAATCCGTTGATATCGTATGGAACACCAAAGGCGAAGGCAGGTGACTGGAGTATTCCTGACACTCAGTGCGCGAAAGCGTGGGGAGCA…
1377	Bacteria	Patescibacteria	Parcubacteria	Candidatus Spechtbacteria	undefined	undefined	undefined	TCGAGAATCTTCCGCAATGGGCGAAAGCCTGACGGAGCGACGCCGCGTGAAGGATGAAGGCCTTAGGGTTGTAAACTTCTTTTCTGTCTGAACAAGCTTCGGCTGAGTGTAGGGCAGGAATAAGGGGCTGCTAATCGCGTGCCAGCAGCAGCGGTAATACGCGAGCCCCAAGCGTTACCCGGAATCATTGGGCGTAAAGGGTCCGTAGGGGGACTTATTAGTCCCGTGTTAAATCCAGAGGCTCAACCTCTGGCGTGCGCGGGAAACGGTAAGTCTAGAGGGCGTGAGAGGCCAGTAGAACGCACGGTGTAGGGGTGAAATCCGTTGATATCGTGCGGAATACCAAAGGCGAAGGCAACTGGCTGGCGCGACCCTGACCCTCAGGGACGAAAGCTAGGG…
1379	Bacteria	Patescibacteria	Parcubacteria	Candidatus Jorgensenbacteria	undefined	undefined	undefined	TCGAGAATATTCGACAATGGGCGAAAGCCTGATCGAGCGACGCCGCGTGAAGGAAGAAGGTCTTCGGATTGTAAACTTCTTTTCACCATGAAAAAACCGCAAGGTTGATGGTAATGGTGGAATAAGGAGCTGCTAACCTCGTGCCAGCAGCCGCGGTAAGACGAGGGCTCCAAGCGTTATCCGGATTTATTGGGCGTAAAGAGTGCGTAGGAGGATTTTTAAGTTTGCTGTTAAATCTCGGGGCTTAACTTCGGGGCTGCAGTAAAAACTGAAAATCTAGAGGGCGCGAGAGGCTGATAGAACTCACGGTGTAGGGGTGAAATCCGTTGATATCGTGGGGAATACCAAAGGCGAAGGCATTCAGCTGGCGCGTTCCTGACTTTCAAGCACGAAAGCGTG…
1380	Bacteria	Patescibacteria	Parcubacteria	Candidatus Campbellbacteria	undefined	undefined	undefined	TCGAGAATCTTCCGCAATGCACGAAAGTGTGACGGAGCGACGCCGCGTGATTGATGAAGTCCTTCGGGGCGTAAAAATCTTTTATTAGGGAAGAAGTTTATTGACGGTACCTAATGAATAAGGGGCTGCTAATCTCGTGCCAGCAGCAGCGGTAATACGAGAGCCCCAAGCGTTATCCGGAATTATTGGGCGTAAAGGGTGTGTAGGTGGTTGTATTAGTCTTGTGTGAAATCCTGTCGCTTAACGACAGACCCGCATGGGAAACGGTACAACTGAGAGGGTACAAGGGGTGTACGGAACTCATGGTGTAGGGGTGAAATCCGTTGATATCATGGGGAACGCCAAAAGCGAAGGCAGTACACTGGTGTATACCTGACACTGAAACACGAAAGCATGGGT…
1390	Bacteria	Patescibacteria	ABY1	Candidatus Buchananbacteria	undefined	undefined	undefined	CCGCGAATATTCCACAATGGGCGAAAGCCTGATGGAGCAACGCCGCGTGTAGGATGAAGTCCTTCGGGATGTAAACTACTTTTATTAGGGAAGAACTAATGACGGTACCTAATGAATAAGGAGCCGCCAACCTCGTGCCAGCAGCGGCGGTAATACGAGGGCTCCAAGCGTTATCCGGATTTACTGGGCGTAAAGCGTCCGCAGGTGGTTTTGTAAGTCATTTGTGAAAGACCCGAGCTCAACTCGGGAAACGCGGGTGATACTGCAAAACTCGAGGCTGGGAGAGGCGAGTGGAATTGCCGGTGTAGGGGTAAAATCCGTTTATATCGGCAAGAACACCAAATGCGAAGGCAACTCGCTAGAACAAGCCTGACACTCAGGGACTAAAGCGTGGGTAGC…
1392	Bacteria	Patescibacteria	Gracilibacteria	undefined	undefined	undefined	undefined	GAATCTTCCGCAATGGGCGAAAGCCTGACGGAGCGACACCGCGTGAAGGATGAAGGCCTTTTGGTTGTAAACTTCTTTTCTGAGGGAATAAATGATGAAGGTACCTCAGGAATAAGCACCGGCTAATTACGTGCCAGCAGCCGCGGTAATACGTAAGGTGCAAGCGTTATCCGGAATTATTGGGCGTAAAGAGTTCGTAGGTCGTTTATCAAGTTTGTGGTGAAATCTGGTGGCTCAACCATCAATCCGCTACAAAAACTGTTAAACTAGAGAATGGCAGAGGCAACTGGAATTCTACATGTAGGGGTAAAATCCGTTGATATGTAGAGGAACACCAAAAGCGAAGGCAGGTTGCTGGGCCATTTCTGACGCTGAGGAACGAAAGCGTGGGGAGCAAACA
1412	Bacteria	Patescibacteria	Parcubacteria	Candidatus Nomurabacteria	undefined	undefined	undefined	TCAAGAACCTTCCACAATGGACGAAAGTCTGATGGAGCGACGCCGCGTGATTGATGAAGTCCCTCTGGGACGTAAAGATCTTTTATGAGGGAAGAAGTTTATTGACGGTACCTCATGAATAAGAGGCTCCTAATCTCGTGCCAGCAGGAGCGGTAATACGAGAGCCTCGAGCGTTATCCGGAATTATTGGGCGTAAAGGGTGCGTAGGTTGTTCTGTTAGTCTTTTGTTAAAACCTCGGGCTTAACCCGAGAGTCGCGAAAGAAACGGCAGAACTTGAAAGTGCGAGGGGTGTACGGAACTCATGGTGTAGGGGTGAAATCCGTTGATATCATGGGGAACACCAAAAGCGAAAGCAGTACACTGGCGCATATTTGACACTGAAGCACGAAAGCGTGGGT…
1415	Bacteria	Patescibacteria	Parcubacteria	Candidatus Jorgensenbacteria	undefined	undefined	undefined	TCGAGAATATTCGACAATGGGCGAAAGCCTGATCGAGCGACGCCGCGTGCAGGAAGAAGGGCTTCGGTCTGTAAACTGCTTTTGCGCAGGAAAAAGTTATTGATTACTGCGCGAATAAGGGGCTGCAAACCTCGTGCCAGCAGCCGCGGTAATACGAGGGCCCCAAGCGTTATCCGGATTTATTGGGCGTAAAGAGCGAATAGGTGGTCTGGTGTGTCCGCTGTTAAATGTCTCCGCTTAACGGGGTCACCGCAGTAGAAACTACCAGACTAGAGGGTACTAGAGGCAGATGGAACACACGGTGTAGGGGTGAAATCCGTTGATATCGTGTGGAACACCAAAGGCGAAGGCATTCTGCTGGGGTACTCCTGACACTCAATCGCGAAAGCGTGGGGAGCA…
1426	Bacteria	Patescibacteria	Parcubacteria	Candidatus Vogelbacteria	undefined	undefined	undefined	CCGAGAATCTTCCGCAATGGGCGAAAGCCTGACGGAGCGACGTCGCGTGATGGATGAAGTCCTTCGGGACGTAAACATCTTTTGTAGGGGAAGAATCCCACTTCGGTGGGAGTGACTGTACCCTAAGAATAAGGGGTTGCTAAACTCGTGCCAGCAGCAGCGGTAATACGAGTGCCCCAAGCGTTATCCGGAATTACTGGGCGTAAAGAGTGTGTCGACGGTTTGATTAGTCTCTTGTGAAAGCCCCCGACTTAATCGGGGAAATGCGGGAGAAACGGTCAGACTAGAGGATGTGAGGGGTCTATGGAACTCATGGTGTAGGGGTGAAATCCGTTGATATCATGGGGAACACCAAAAGCGAAAGCAGTAGACTGGCGCATTCCTGACGTTCAAACACGA…
1428	Bacteria	Patescibacteria	Saccharimonadia	Saccharimonadales	Saccharimonadaceae	TM7a	undefined	TAAGGAATCTTCCACAATGGGCGAAAGCCTGATGGAGCAACGCCGCGTGCAGGATGAAGGCCCTCGGGTCGTAAACTGCTTTTATGAGTGAAGAATATGACGGTAACTCATGAATAAGGGTCGGCTAACTACGTGCCAGCAGCCGCGGTCATACGTAGGACCCAAGCGTTATCCGGAGTGACTGGGCGTAAAGAGTTGCGTAGGTGGTTAGTAAAGCAAATAGTGAAATCTGGAGGCTCAACCTTACAGGCTATTATTTGAACTCACTAACTCGAGAACAGCAGAGGTAACTGGAATTTCTGAAGTAGGGGTAATATCCGTAGATATCAGAAGGAACACCAATGGCGTAGGCAGGTTACTGGGCTGTTTCTGACACTGAGGCACGAAAGCGTGGGGAGC…
1449	Bacteria	Patescibacteria	Parcubacteria	Candidatus Vogelbacteria	undefined	undefined	undefined	CCGAGAATCTTTGGCAATGGGCGCAAGCCTGACCAAGCGACGTCGCGTGATGGATGAAGTCCTTTGGGACGTAAACATCTTTTATCGGGGACGAACCCCGCCTTTGGCGGGGGTGACGGTACCCGGGGAATAAGGGGTTGCTAAACTCGTGCCAGCAGCAGCGGTAATACGAGTGCCCCAAGCGTTATCCGGAATTACTGGGCGTAAAGCGTGTGCAGGCGTCCCGTTAAGTTCCTTGTTAAATCCTTCCGCCTAACGGAAGAACTGCGGGGAAAACTGACGGGATTGAGGCGGCGAGGGGTCTACGGAACTCATGGTGTAGGGGTGAAATCCGTTGATATCATGGGGAACGCCAAAAGCGAAGGCAGTAGACTGGCGCCTATCTGACGCTCAAGCACG…
1461	Bacteria	Patescibacteria	Parcubacteria	Candidatus Jorgensenbacteria	undefined	undefined	undefined	TCGAGAATATTCGACAATGGGCGAAAGCCTGATCGAGCGACGCCGCGTGCAGGACGAAGCTCTTCGGAGTGTAAACTGCTTTTCTACCAGAAAAAGAGCAATCTGATGGTATGGTAGGAATAAGGAGCTGCAAACTTCGTGCCAGCAGCCGCGGTAATACGAAGGCTCCAAGCGTTATCCGGATTTATTGGGCGTAAAGAGCGCGTAGGGGGCTCGGCAAGTCTGTTGTTAAATTCCACCGCTCAACGGTGGGGCCGCAACAGAAACTATCGAGCTAGAGGATGTTAGAGGCTGATGGAACGCACGGTGTAGGGGTGAAATCCGTTGATATCGTGCGGAACACCTAAGGCGAAGGCAGTCAGCTGGGGCATACCTGACCCTCAGTGCGCGAAAGCGTGG…
1465	Bacteria	Patescibacteria	Parcubacteria	Candidatus Nomurabacteria	undefined	undefined	undefined	CCGAGAATATTCGACAATGGGCGAAAGCCTGATCGAGCGACACCGCGTGACCGACGAAGTCCTTCGGGACGTAAAGGTCTTTTATGAGGGAAGAAGATCGCAAGATTTGACGGTACCTCATGAATAAGGGGCTCCTAACTCTGTGCCAGCAGGAGCGGTAAGACAGAGGCCTCAAGTGTTATCCGGAATTACTGGGCGTAAAGGGTGAGTAGGCGGCTTTGTTAGTCTTCGGTTAAAGACCCGAGCTCAACTCGGGGAATGCCGGGGAAACGGCAAGGCTTGAGGGTGCGAGAGGTGAACGGAACTCATGGTGTAGGGGTGAAATCCGTTGATATCATGGGGAACACCGAAAGCGAAGGCAGTTCACTGGCGCATACCTGACGTTCAATCACGAAAGCG…
1469	Bacteria	Patescibacteria	Parcubacteria	Candidatus Lloydbacteria	undefined	undefined	undefined	CCGAGAATCTTCCGCAATGGGCGAAAGCCTGACGGAGCGACGTCGCGTGACTGATGAAGCACTTCGGTGTGTAAAGGTCTTTTATGAAGGGAAAAGATATGTCGCGTGCGGCATATTTGATATCACTTCATGAATAAGGGGTTGCTAAACTCGTGCCAGCAGCAGCGGTAATACGAGTGCCCCGAGCGTTATCCGGAATCATTGGGCGTAAAGCGTGTGTAGGCGGCCATGTTAGTCTTTTGTTAAATCCCCGTGCTTAACACGGGAATCGCGAGAGAAACGGCATGACTCGAGGAAGTGAGAGGTCTCTGGAACTTATGGTGTAGGGGTGAAATCCGTTGATATCATAGGGAACACCAAATGCGAAGGCAAGAGACTGGCGCTTTCCTGACGCTCAAA…
1489	Bacteria	Patescibacteria	Parcubacteria	Candidatus Portnoybacteria	undefined	undefined	undefined	TCGAGAATCTTCCACAATGGGCGAAAGCCTGATGGAGCGACGTCGCGTGCAGGATGAAGGCCTTCGGGTTGTAAACTGCTTTTGTCGAGGAACAAGGGAGCAATCCCTGAGCGTACTCGAAGAATAAGGGGCCGCTAATCTCGTGCCAGCAGCGGCGGTAATACGAGAGCCCCGAGCGTTATCCGAAATTATTGGGCGTAAAGGGTCCGTAGGCGGCCTTGTTAGTCTTCTGTTAAATTTCAGGGCTCAACCCTGAAACCGCGGAGGAAACGGCAAGGCTCGAGAGCGTGAGAGGTTAGAGGAACTCATGGTGTAGGGGTGACATCCGTTGATATCATGGGGAACACCAAAGGCGAAGGCATCTAACTGGCGCGACTCTGACGCTGAGGGACGAAAGCG…
1495	Bacteria	Patescibacteria	Parcubacteria	Candidatus Jorgensenbacteria	undefined	undefined	undefined	TCGAGAATATTCGACAATGGGCGAAAGCCTGATCGAGCGACGCCGCGTGCAGGAAGAAGGTCTTAGGATTGTAAACTGCTTTTCTGAGGGATGAAGTTATTGACAGTACCTCAGGAATAAGGAGCTGCTAACTTCGTGCCAGCAGCCGCGGTAATACGAAGGCTTCAAGCGTTATCCGGATTTATTGGGCGTAAAGGGCGCGTAGGGGGTTCGGTAAGTTTTGTTTTAAATCTTTGGGCTTAACTCAAAGCATGGGCAAAATACTGCCGAACTAGAAGGCGTTAGAGGCAGATGGAACGCACGGTGTAGGGGTGAAATCCGTTGATATCGTGCGGAACACCAAAGGCGAAGGCATTCTGCTGGGACGTTCTTGACCCTGAGGCGCGAAAGCGTGGGGAG…
1499	Bacteria	Patescibacteria	Parcubacteria	undefined	undefined	undefined	undefined	TCGAGAATATTCGACAATGGGCGAAAGCCTGATCGAGCGACGCCGCGTGCGGGAAGAAGCCCTTCGGGGTGTAAACCGCTTTTAACTGGGAAGAATCCCGACTTGTCGGGATGACGGTACCAGTTGAATAAGAGGTTCCTAACTCTGTGCCAGCAGGAGCGGTAATACAGAGACCTCAAGCGTTATCCGGAATTATTGGGCGTAAAGTGTCCGTAGGCGGCTCGGTAAGTCCCTTGTTAAAGCCCGGGGCCTAACCCCGGAAATGCGGGGGAAACTACCGAACTTGGGAGCGTGAGAGGCTGTTGGAACTCACGGTGTAGGAGTGAAATCCGTTGATATCGTGAGGAACACCAAAGGCGAAAGCAAACAGCTAGCGCGCCTCCGACGCTGATGGACGAC…
1500	Bacteria	Patescibacteria	Parcubacteria	undefined	undefined	undefined	undefined	TCGAGAATATTCGGCAATGGGCGAAAGCCTGACCGAGCGACGCCGCGTGCAGGATGAAGGCCTTCGGGCTGTAAACTGCTTTTATGGAGGAAGAAGCTTCGGCTGACATTACTCCATGAATAAGGGCTTGCTAACCTCGTGCCAGCAGCCGCGGTAATACGAGGGGCCCAAGCGTTATCCGGATTTACTGGGCGTAAAGGATCCGTAGGGGGTTATGTTAGTCCTTTCGTGAAATCCTCCGGCTTAACCGGAGACCCGCGTGGGAAACGGCATAACTAGAGGATGTGAGAGGCCGACGGAACTCATGGTGTAGGGGTGAAATCCGTTGATATCATGGGGAACACCAAATGCGAAGGCAGTCGGCTGGCGCATTCCTGACCCTAAAGGATGAAAGCGTGG…
1503	Bacteria	Patescibacteria	Gracilibacteria	undefined	undefined	undefined	undefined	TAAAGAATCTTCCGCAATGGGCGAAAGCCTGACGGAGCAACACTGCGTGGTGGATGAAGGCCCTCGGGTCGTAAACACCTTTTCTGGGGGAAGAAGTTCTGACGGTACCCCAGGAATAAGCGACGGCTAATTACGTGCCAGCAGCCGCGGTAATACGTAAGTCGCAAGCGTTATCCGGAATTATTGGGCGTAAAGCGTCCGTAGGCGGTTTTGTAAGTCTGTGGTTAAATCCCGGGGCTCAACCCTGGAATCGTCATAGAAACTACAAAACTAGAGGTGTGCAGGGGCAGATGGAATTCCAGAAGTAGGGGTAAAATCCGTAGATCTCTGGAGGAACACCAAACGCGAAGGCATTCTGCTGGGCACCACCTGACGCTGAGGGACGAAAGCGTGGGGAGC…
1504	Bacteria	Patescibacteria	Saccharimonadia	Saccharimonadales	undefined	undefined	undefined	TAGGGAATTTTCCACAATGGGCGAAAGCCTGATGGAGCAACGCCGCGTGCAGGATGAAGGCCTTCGGGTTGTAAACTGCTTTTCTCTGTGACGATTATGACGGTAGCAGAGGAATAAGGATCGGCTAACTACGTGCCAGCAGCCGCGGTCATACGTAGGATCCAAGCGTTATCCGGAATTACTGGGCGTAAAGAGTTGCGTAGGTGGTGATATAAGCGAACAATGAAATCGTGTGGCTCAACCATATCGGCTATTGTTCGAACTGTATTACTTGAGTGCGAGAGAGGTAGCTGGAATTTCCGGTGTAGGAGTGAAATCCGTAGATATCGGAAGGAACACCGATGGCGAAGGCAGGCTACTGGCTCGTTACTGACACTGAGGCACGAAAGCGTGGGGAGC…
1509	Bacteria	Patescibacteria	Saccharimonadia	Saccharimonadales	undefined	undefined	undefined	TAGGGAATTTTCCACAATGGACGAAAGTCTGATGGAGCAACGCCGCGTGCAGGATGAATGCCTTCGGGTTGTAAACTGCTTTTATGAGTGAAGATTTAAGACGGTAACTCAAGAATAAGGGACGGCTAACTACGTGCCAGCAGCCGCGGTCATACGTAGGTCCCAAGCGTTATCCGGAATTACTGGGCGTAAAGAGTTGTGTAGGTGGTCTGTTCAAGTTGGTAGTGAAAGCGTGCGGCTCAACCGCATATCCATTATCAAAACTGGACGACTAGAGGGCGAGAGAGGTTATTGGAATTTCTAGTGTAGGAGTGAAATCCGTAGATATTAGAAGGAACACCGATGGCGTAGGCAGATAACTGGCTCGCACCTGACACTCAGACACGAAAGCGTGGGGAG…
1513	Bacteria	Patescibacteria	Gracilibacteria	undefined	undefined	undefined	undefined	TAAGGAATCTTCCGCAATGGACGAAAGTCTGACGGAGCGACACCGCGTGAAGGATGAAGGCCCTAGGGTCGTAAACTTCTTTTCTGAGGGAAGAAGATCTGACGGTACCTCAGGAATAAGCCCCGGCTAATTACGTGCCAGCAGCCGCGGTAATACGTAAGGGGCAAGCGTTACCCGGAATTATTGGGCGTAAAGCGTCCGCAGGTGGTTTGGTAAGTTTGTTATTAAATACCGGTGCTCAACATCGGTGCTGTAATGAAAACTGCCTCACTAGAGGATGGGAGAGGAGTGTGGAATTGTGCAAGTAGGGGTAAAATCCGTAGATATGCACAGGAACACCAAAAGCGAAGGCAACACTCTGGCCCATTCCTGACACTCAGGGACGAAAGCGTGGGTAGC…
1526	Bacteria	Patescibacteria	Parcubacteria	undefined	undefined	undefined	undefined	TCGAGAATATTCGACAATAGGCGAAAGCCTGATCGAGCGACGTCGCGTGCAGGAAGAATGACTTCGGTCTGTAAACTGCTTTTTGTGGGGAAGAACCTTCGGGTGACTGTACCCACAGAATAAGGGGCTGCAAACCTCGTGCCAGCAGCCGCGGTAATACGAGGACCTCAAGCGTTATCCGGATTTATTGGGCGTAAAGCGTGTGTAGGGGGCTCTATGCGTCTTTTGTTAAATCTCACCGCTCAACGGTGAGGCCGCAGAGGATACGATAGAGCTAGAGGATGTCAGAGGCTGATGGAACGCACGGTGTAGGGGTGAAATCCGTTGATATCGTGCGGAACACCAAAGGCGAAGGCATTCAGCTGGGACATTCCTGACCCTGAGACACGAAAGCGTGGG…
1532	Bacteria	Patescibacteria	Parcubacteria	undefined	undefined	undefined	undefined	TCGAGAATCTTCCACAATGGGCGAAAGCCTGATGGAGCGACGCCGCGTGCGGGAAGAAGGACTTAGGTCTGTAAACCGCTTTTTCCGCTGAAAAAGTTTAGGTAGCAATATCTATTCTGATGGTAGGCGGAGAATAAGGGGCCGCTAATCTCGTGCCAGCAGCGGCGGTAATACGAGAGCCCCGAGCGTTATCCGGAATTATTGGGCGTAAAGCGTCTGTAGGCGGCTTGGCAAGTCCGATGTTAAATCCCAGAGCTCAACTTTGGGGCTGCATGGGAAACTGCCTCGCTTGAGGGTATAAGAGGCTGATGGAACTCACGGTGTAGGAGTGAAATCCGTTGATATCGTGAGGAACACCAAAGGCGAAGGCATTCAGCTGGTGTGCACCTGACGCTGAGA…
1557	Bacteria	Patescibacteria	Parcubacteria	Candidatus Kaiserbacteria	undefined	undefined	undefined	TCGAGAATCTTCCGCAATGCCCGAAAGGGTGACGGAGCGATGCCGCGTGATGGATGAAGCACTTCGGTGCGTAAACATCTTTTATGAGTGAAGAAGCTTATTGACATTAGCTCATGAATAAGGGGCTCCCAATCACGTGCCAGCAGGAGCGGTAATACGTGAGCCTCAAGCGTTACCCGGATTCACTGGGCGTAAAGGGTTCGTAGGTGGCAGTGTTAGTCGTTCGTTAAATCCCGTGGCTCAACCGCGGAATCGCGAGCGAAACGGCACAGCTAGAGGGTGTGAGAGGTCTGTGGAACTCATGGTGTAGGGGTGAAATCCGTTGATATCATGGGGAACACCGAAAGCGAAGGCAGCAGACTGGCGCATTCCTGACACTCATGAACGAAAGCCAAGGTA…
1558	Bacteria	Patescibacteria	Parcubacteria	Candidatus Terrybacteria	undefined	undefined	undefined	CCGAGAATATTCGACAATGGGGGAAACCCTGATCGAGCGACGCCGCGTGTGGGATGAAGGCCTGCGGGTTGTAAACCACTTTTATGTTCGAGGAATTTCTGACGTTAGAACATGAATAAGGAGCTGCTAACCTCGTGCCAGCAGCAGCGGTAATACGAGGGCTCCAAGCGTTATCCGGAATTATTGGGCGTAAAGCGTCTGTAGGCGGTAGGCATTGTCGTGGGTTAAATCTCCCGGCTCAACCGGGAACATGCTCACGAAACGTGCATACTAGAGGGTGTAAGAGGCAAGTGGAACTCACGGTGTAGGGGTGAAATCCGCTGATATCGTGGGGAACACCGAAGGCGAAGGCAGCTTGCTGGTGCACTCCTGACGCTGAGAGACGAAAGCGTGGGGATC…
1580	Bacteria	Patescibacteria	Parcubacteria	Candidatus Jorgensenbacteria	undefined	undefined	undefined	TCGAGAATATTCGACAATGGGCGAAAGCCTGATCGAGCGACGCCGCGTGCAGGATGAAGCCCTTCGGGGTGTAAACTGCTTTTCCACTTTAGAAAGTTATTGATCAGAGTGGGAATAAGGGGCTGCTAACTTCGTGCCAGCAGCCGCGGTAATACGAAGGCCCCGAGCGTTATCCGGATTTATTGGGCGTAAAGAGCGCGTAGGTGGTTTTGTGCGTCTGTTGTAAAATCTCAGGGCTTAACCTTGAGGCCGCAATGGAAACGGCAAAACTAGAGGGTGCTAGAGGTCACTGGAACATACGGTGTAGGGGTGAAATCCGTTGATATCGTATGGAACACCAAAGGCGAAGGCATGTGACTGGAGCATTCCTGACACTCATTGCGCGAAAGCGTGGGGAGC…
1583	Bacteria	Patescibacteria	Parcubacteria	Candidatus Nomurabacteria	undefined	undefined	undefined	TCGAGAATCTTCCACAATGGACGAAAGTCTGATGGAGCGACGCCGCGTGATTGATGAAGTCCCTCTGGGACGTAAAGATCTTTTATGAGGGAAGAAGTTTATTGACGGTACCTCATGAATAAGAGGCTCCTAATCTCGTGCCAGCAGGAGCGGTAATACGAGAGCCTCGAGCGTTATCCGGAATTATTGGGCGTAAAGGGTGCGTAGGTTGTTTTGTTAGTCTTTTGTTAAATCCCCGAGCTTAACTTGGGAATCGCAAAAGAAACGGCAGAACTTGAAAGTGCGAGAGGTGTACGGAACTCATGGTGTAGGGGTGAAATCCGTTGATATCATGGGGAACACCAAATGCGAAGGCAGTACACTGGCGCATATTTGACACTGAAGCACGAAAGCGTGGGT…
1611	Bacteria	Patescibacteria	Parcubacteria	undefined	undefined	undefined	undefined	TCGAGAATCTTCCGCAATGGGCGAAAGCCTGACGGAGCGACGCCGCGTGGTTGATGAAGTCCCTAGGGACGTAAAAACCTTTTATCGGGGAGAAAGTTTATTGATAGTACCCGAGGAATAAGGGGTTGCTAAACTCGTGCCAGCAGCAGCGGTAATACGAGTGCCCCAAGCGTTATCCGGAATTACTGGGCGTAAAGGGTGTGTAGGTAGCTTTGTTAGTCTCCTGTAAAATCCTTCGGCTTAACCGGAGATGCGCGGGAGATACGGCAAAACTTGAGGGTGCGAGAGGTGTACGGAACTCATGGTGTAGGGGTGAAATCCGTTGATATCATGGGGAACACCAAAAGCGAAGGCAGTGCACTGGCGCATTCCTGACACTGAAACACGAAAGCGTGGGTA…
1612	Bacteria	Patescibacteria	Parcubacteria	Candidatus Kaiserbacteria	undefined	undefined	undefined	TCGAGAATCTTCCGCAATGGACGAAAGTCTGACGGAGCGACGCCGCGTGGTGGATGAAGTCCTTTGGGACGTAAACACCTTTTATGAGGGAGGAAGTTTATTGACGTTACCTCATGAATAAGGGGCTCCCAATTCTGTGCCAGCAGGAGCGGTAATACAGAAGCCCCGAGCGTTACCCGGAATCACTGGGCGTAAAGGATGCGTAGGCGGTTATATTAGTCTTGTGTTAAAACCTGTGGCTTAACCTCAGGATCGCATAGGAAACGGTATAACTAGAAGAAGTGAGAGGTGTGCGGAACTCAAGGTGTAGGGGTGAAATCCGTTGATATCTTGGGGAACACCAAATGCGAAGGCAGCACACTGGCACTTTCTTGACGCTGAGGCATGAAAGCGTGGGTA…
1636	Bacteria	Patescibacteria	Parcubacteria	undefined	undefined	undefined	undefined	TCGAGAATATTCGACAATGGGCGAAAGCCTGATCGAGCGACGCCGCGTGCAGGATGAAGCCCTTCGGGGTGTAAACTGCTTTTCCGCTTTAGAAAGTTATTGATCAGAGCGGGAATAAGGGGCTGCTAACTTCGTGCCAGCAGCCGCGGTAATACGAAGGCCCCGAGCGTTATCCGGATTTATTGGGCGTAAAGAGCGCGTAGGTGGTTTTGTGCGTCTGTTGTAAAATCTCAGGGCTTAACCCTGAGGCCGCAATGGAAACGGCAAAACTAGAGGGTGCTAGAGGTCACTGGAACATACGGTGTAGGGGTGAAATCCGTTGATATCGTATGGAACACCAAAGGCGAAGGCATGTGACTGGAGCATTCCTGACACTCATTGCGCGAAAGCGTGGGGAGC…
1646	Bacteria	Patescibacteria	Parcubacteria	Candidatus Zambryskibacteria	undefined	undefined	undefined	CCGAGAATATTCGACAATGGACGAAAGTCTGATCGAGCGACACCGCGTGATGGATGAAGACCCTCTGGGTCGTAAACATCTTTTATGAGGGAGAAAGTTTATTGATAGTACCTCACGAATAAGGGGTTGCTAAACTCGTGCCAGCAGCAGCGGTAATACGAGTGCCCCGAGCGTTATCCGGAATCATTGGGCGTAAAGGGTGTGTAGGTGGTAATGTTAGTCGGCTGTTAAAACCTGGGGCTCAACCCCAGATCTGTGGCCGAAACGGCATAACTAGAGGATGGCAGGGATGTATGGAACTCATGGAGTAGGGGTGAAATCCGTTGATATCATGGGGAACACCAAAAGCGAAGGCAGTACATTGGGCCACTCCTGACACTGAAACACGAAAGCGTAGGT…
1655	Bacteria	Patescibacteria	Parcubacteria	Candidatus Colwellbacteria	undefined	undefined	undefined	TCGAGAATATTGCGCAATGGACGAAAGTCTGACGCAGCGACGCCGCGTGCAGGAAGACGGCCTACGGGTTGTAAACTGCTTTTCTCTGGGATAAAACCCCGCCTTGGCGGGGCTGATAGTACCAGAGGAATAAGGGGTGGCTAACTTCGTGCCAGCAGCAGCGGTAATACGAAGACCCCGAGTGTTATCCGGATTTATTGGGCGTAAAGAGTACGTAGGGGGCTGCGTGCGTCTTCTGTTAAATCTCACTGCTTAACGGTGAGCTTGCGGGAGATACGGCGTGGCTAGAGGATGCGAGAGGTGTGTGGAACGCACGGTGTAGGGGTGATATCCGTTGATATCGTGCGGAACACCAAAGGCGAAGGCAGCACACTGGCGTATTCCTGACCCTGAGGTACG…
1666	Bacteria	Patescibacteria	Saccharimonadia	Saccharimonadales	undefined	undefined	undefined	TAGGGAATCTTCCACAATGGGCGAAAGCCTGATGGAGCAACGCCGCGTGCAGGATGAAGGCCTTCGGGTTGTAAACTGCTTTTATATGTGAAGATTTTGACGGTAACATATGAATAAGGATCGGCTAACTCCGTGCCAGCAGCCGCGGTCATACGGAGGATCCAAGCGTTATCCGGAATTACTGGGCGTAAAGAGTTGCGTAGGTGGCATAGTAAGCAGGTAGTAAAATCGTGTGGCTCAACCATACTTATATTATCTGAACTGCTAAGCTAGAGTATATGAGAGGTAGCTGGAATTCCTAGTGTAGGAGTGAAATCCGTAGATATTAGGAGGAACACCGATGGCGTAGGCAGGCTACTGGCATATTACTGACACTAAGGCACGAAAGCGTGGGGAGCG…
1721	Bacteria	Patescibacteria	Parcubacteria	Candidatus Kaiserbacteria	undefined	undefined	undefined	TCGAGAATCTTCCACAATGGGCGAAAGCCTGATGGAGCGATACCGCGTGGTGGATGAAGCGCTTCGGCGCGTAAACATCTTTTCTAAAGGAGGAAATTTTGACGTTACTTTAGGAATAAGGGGCTCCCAATCTCGTGCCAGCAGGAGCGGTAATACGAGAGCCCCAAGCGTTACCCGGAATTATTGGGCGTAAAGGGTGTGTAGGCGGTCATGTTAGTCATTTGTTAAATCCCGGAGCTTAACTTCGGATCTGCGAGTGAAACGGCATGACTAGAGGATGTGAGAGGTAAGCGGAACTCATGGTGTAGGGGTGAAATCCGTTGATATCATGGGGAACACCAAATGCGAAGGCAGCTTGCTGGCGCATTCCTGACGCTGAGACACGAAAGCCAGGGTAGC…
1726	Bacteria	Patescibacteria	Parcubacteria	Candidatus Lloydbacteria	undefined	undefined	undefined	TCGAGAATCTTCCACAATGGACGAAAGTCTGATGGAGCGACGCCGCGTGACTGATGAAGCATTTCGGTGTGTAAAGGTCTTTTATGAGGGATGACATTGCGACAGTACCTCATGAATAAGGGGCTGCTAATCACGTGCCAGCAGCAGCGGTAATACGTGAGCCCCGAGCGTTATCCGGAATTATTGGGCGTAAAGAGTGCGTAGGTGGCGTAGTTAGTCTTTTGTTTAATCCTTCGGCTCAACCGAAGAACTGCAAAGGAAACGGCTATGCTGGAGTATGTCAGAGGTAAGCAGAACTCATGGTGTAGGGGTGAAATCCGTTGATATCATGGGGAATACCAAATGCGAAGGCAGCTTACTGGGACATTACTGACGCTGAGGCACGAAAGCGTAGGTAGC…
1727	Bacteria	Patescibacteria	Parcubacteria	Candidatus Liptonbacteria	undefined	undefined	undefined	TCGAGAATATTCGACAATGGACGAAAGTCTGATCGAGCGACGCCGCGTGCGGGAAGAAGACCTTCGGGTTGTAAACCGCGGTAGTCAGGGAACAAATTATTGAGTGTACCTGACGGAAAGAGGTGGGTAACTACGTGCCAGCACCAGCGGTAATACGTAGACCTCAAGCGTTATCCGGATTTATTGGGCGTAAAGAGCATGTAGGAGGCAAAACACGTCTTATGTTAAAGATCACCGCCTAACGGTGAGCATGCATAAGATACGGTTTAGCTAGAGGAGGTTAGAGGTTAGCGGAACGCACGGTGTAGGGGTGAAATCCGTTGATATCGTGCGGAACACCAAAGGCGAAGGCAGCTAACTGGAACCTTCCTGACTCTGAGATGCGAAAGCGTGGGGAGC…
1736	Bacteria	Patescibacteria	ABY1	Candidatus Magasanikbacteria	undefined	undefined	undefined	TCAAGAATATTCCACAATGCACGAAAGTGTGATGGAGCGACGCCGCGTGCAGGAAGACGCCCTTCGGGGTGTAAACTGCTTTTCTTAGGGAAGAATTCGTGACGGTACCTAAGGAATAAGTGGGTGCTAACTCTGTGCCAGCAGCAGCGGTAATACAGAGCCCACAAACGTTATCCGGATTCATTGGGCGTAAAGCGTCCGCAGGTGGTTTTGTAAGTCAGTTGTCAAATCCTGGGGCTTAACCTCAGGACTGCGATTGATACTGCGAAGCTAGAGGCCGGGAGAGGCAAGCGGAACTATCGGTGTAGTCGTAATAAGCGCTGATATCGATAGGAACACCAAAGGCGAAGGCAGCTTGCTAGAACGTGCCTGACACTCATGGACGAAAGCGTGGGGAGC…
1744	Bacteria	Patescibacteria	Parcubacteria	Candidatus Nomurabacteria	undefined	undefined	undefined	TCGAGAATCTTCCGCAATGGACGAAAGTCTGACGGAGCGACGCCGCGTGATTGATGAAGTCCCTTTGGGACGTAAAGATCTTTTGTCAGGGATGAAGTTTATTGACCGTACCTGAAGAATAAGAGGCTCCTAATCTCGTGCCAGCAGGAGCGGTAATACGAGAGCCTCGAGCGTTATCCGGAATTATTGGGCGTAAAGGGTGTGTAGGTTGTTCTGTTAGTCTTTTGTTAAATTCTTCGGCTTAACCGAGGGCAAGCAAAAGATACGGCAGGACTTGAAAGTGTGAGAGGCGTACGGAACTCATGGTGTAGGGGTGAAATCCGTTGATATCATGGGGAACACCAAAAGCGAAAGCAGTACGCTGGCGCATATTTGACACTGAAACACGAAAGCGTGGGT…
1754	Bacteria	Patescibacteria	Parcubacteria	Candidatus Spechtbacteria	undefined	undefined	undefined	TCGAGAATCTTCCACAATGGACGAAAGTCTGATGGAGCGACGCCGCGTGCGGGATGAAGGCCTTCGGGTTGTAAACCGCTTTTATGAGGGAAGAACTTTTGTGACGGTACCTCATGAATAAGGGGCTGCTAATCACGTGCCAGCAGCAGCGGTAATACGTGAGCCCCGAGCGTTGTCCGGAATCACTGGGCGTAAAGCGTCTGCAGGCGGTTATGTTAGTCGTGTGTTAAATATACGGGCTCAACCCGTATGCCGCGCACGAAACGGCATGACTAGAGGGTGTGAGAGGTGAGTGGAACTTACGGTGTAGGGGTGGAATCCGTTGATATCGTAGGGAACACCAAAGGCGAAGGCAGCTCACTGGCACAACCCTGACGCTCAGAGACGAAAGTGTGGGTA…
1760	Bacteria	Patescibacteria	Parcubacteria	Candidatus Yanofskybacteria	undefined	undefined	undefined	TCGAGAATATTCCACAATGGGCGAAAGCCTGATGGAGCGACGCCGCGTGCGGGATGAAGGCCTTCGGGTCGTAAACCGCTTTTGCAGGGGAAGAAGACGCAAGTCTGACGGTACCCTGAGAATAAGGGGGGACTAACTCTGTGCCAGCAGTAGCGGTAAAACAGAGCCCCCAAGCGTTATCCGGATTTATTGGGCGTAAAGTGTCCGTAGCCGGTCTGGAAAGTCTTAGGTTAAATACCAAGAGCTCAACTTTTGGGATGCCTGGGAAACTTCCAGACTCGAGGGTGTTATGGGTTGATGGAACTCTTGGTGGAGGGGTGAAATCCGTTGATATCAAGAGGAACACCAAAAGCGAAAGCATTCAACTGGGGCAACCCTGACGGTGAGGGACGAAAGCGT…
1774	Bacteria	Patescibacteria	Parcubacteria	Candidatus Moranbacteria	undefined	undefined	undefined	TCGAGAATATTCCACAATGGACGAAAGTCTGATGGAGCGACGCCGCGTGCGGGATGAAGGCCTTAGGGTCGTAAACCGCTTTTATTAGGGAGCAATTTCGATGAGAGTACCTAATGAATAAGAGGCTACTAACTCTGTGCCAGCAGTAGCGGTAATACAGAGGCCTCAAGCGTTATCCGGATTTATTGGGCGTAAAGCGTGTGTAGGTTGGTTGATTAGTCAGATGTTAAAGCCCGGGGCTCAACCCCGGACCAGCATTTGAAACGGTCAGCCTAGAGTATGTGAGAGATCAGTGGAATTTATGGTGTAGTAGTGAAATGCGTTGATATCATAAGGAACACCCAAGGCGAAGGCAACTGATTGGCACATTACTGACACTAAGACACGAAAGCGTGGGGA…
1776	Bacteria	Patescibacteria	ABY1	Candidatus Uhrbacteria	undefined	undefined	undefined	TCGAGAATATTCCACAATGCACGAAAGTGTGATGGAGCGACGCCGCGTGTTGAACGAAGGCCTTCGGGTCGTAAACAACTTTTCTCAGGGACGAATTTTGACGGTACCTGAGGAATAAGGGGTTGCTAACTCTGTGCCAGCAGCAGCGGTAATACAGAGACCCCAAGCATTATCCGGATTTATTGGGCGTAAAGCGTACGTAGGCGGTTTCGTAAGTCATTTGTTAAATCTTCAGGCTTAACCTGGAGGCTGCGGGTGATACTGCGAGGCTAGAGTATGGGAGAGGTTAGCGGAATGCCTAGTGTAGCGGTAAAATGCGTTAATATTAGGTAGAACACCAAATGCGAAAGCAGCTAACTGGAACATTACTGACGCTCAGTGTACGAAAGCGTGGGTAGC…
1777	Bacteria	Patescibacteria	Parcubacteria	Candidatus Jorgensenbacteria	undefined	undefined	undefined	TCGAGAATATTCCACAATGGGCGAAAGCCTGATGGAGCGACGCCGCGTGCAGGATGAAGGCCCTCGGGTTGTAAACTGCTTTTCTGCCGGAGGAACCACGGTGACAGTACGGCAGGAATAAGGGGCTGCAAACTTCGTGCCAGCAGCCGCGGTAATACGAAGGCCCCGAGCGTTATCCGAATTTATTGGGCGTAAAGAGCGCGTAGGAGGTCTGGTGCGTCTTCCGTTAAATCTCACCGCTCAACGGTGAACCCGCGGGGGATACGATCAGACTAGAGGATGTTAGAGGCACATGGAACGCACGGTGTAGGGGTGAAATCCGTTGATATCGTGCGGAACACCAAAGGCGAAGGCATTGTGCTGGGACACTCCTGACTCTGAGGCGCGAAAGCGTGGGGA…
1786	Bacteria	Patescibacteria	Parcubacteria	Candidatus Jorgensenbacteria	undefined	undefined	undefined	TCGAGAATATTCGACAATGGGCGAAAGCCTGATCGAGCGACGCCGCGTGCAGGAAGAAGGGCTTCGGCTCGTAAACTGCTTTTTTCGCCGAGAAAGCCGCAAGGCTGATAGTAGGCGGAGAATAAGGGGCTGCAAACTTCGTGCCAGCAGCCGCGGTAATACGAAGGCCCCAAGCGTTATCCGGATTTATTGGGCGTAAAGCGCGCGCAGGAGGTTTGATGCGTCTTTTGTTAAATCTCAAGGCTTAACCTTGGGGCCGCAGGAGATACGATCAGACTAGAGGACGTCAGAGGCTAATAGAACGCACGGTGTAGGGGTGAAATCCGTTGATATCGTGCGGAATACCAAAGGCGAAGGCATTTAGCTGGGACGTTCCTGACTCTCAAGTGCGAAAGCGTG…
1802	Bacteria	Patescibacteria	Parcubacteria	undefined	undefined	undefined	undefined	CCGAGAATATTCGACAATGGGCGAAAGCCTGATCGAGCGACGCCGCGTGTGGGAAGAAGGTCTGCGGATCGTAAACCACTTTTATTGCCGATGAACTTTGACAGTAGGCGAGGAATAAGGGGCTGCTAACTTCGTGCCAGCAGCAGCGGTAATACGAAGGCCCCGAGCGTTATCCGGAATTATTGGGCGTAAAGCGTGTGCAGGCGGTTGGTATTGTCGGAGGTTAAATGTCCCGGCCTAACCGGGAAAATGCTTTCGAAACGTACCGACTGGAGGGTGCGAGAGGCGAGCGGAACTTACGGTGTAGGGGTGAAATCCGTTGATATCGTAGGGAACACCAAAGGCGAAGGCAGCTCGCTGGCGCACTCCTGACGCTGAGACACGAAAGCGTGGGGATCA…
1804	Bacteria	Patescibacteria	Gracilibacteria	Candidatus Peribacteria	undefined	undefined	undefined	GAATCTTCCGCAATGGGCGAAAGCCTGACGGAGCGACACCGCGTGAAGGATGAAGGCCTTTTCGGTCGTAAACTTCTGTTCTGAGGGACGAAATTTTTGACGGTACCTCAGGAGAAAGCATCGGCTAATTCTGTGCCAGCAGCCGCGGTAAGACAGAAGATGCAAGCGTTACTCGGAATTACTGGGCGTAAAGCGTCCGCAGGTGACCCGCCACGTCTGGGGTAAAAGCACGGAGCCTAACTCCGTGTATGTCCCGGAAACGAGCGAGATTGAGCCATTCAGAGGTATCTGGAATGCCGTGTGTAGGGGTAAAATCCGTTGATCCACGGTGGAATGCCAAAAGCGAAAGCAGGATACTGGGAATGTGCTGACACTCATGGACGAAAGCGTGGGGAGCAA…
1806	Bacteria	Patescibacteria	Parcubacteria	Candidatus Terrybacteria	undefined	undefined	undefined	CCGAGAATATTCGACAATGGGCGAAAGCCTGATCGAGCGACGCCGCGTGTGGGATGAAGGCCTGCGGGTTGTAAACCACTTTTCTAAGGGAAGAATTTTGACGGTACTTTAGGAATAAGGGGCTGCTAACCTCGTGCCAGCAGCAGCGGTAATACGAGGGCCCCGAGCGTTATCCGGAATTATTGGGCGTAAAGAGTCTGTAGGTGGTGAGTATTGTCGCGGGTTAAAGACTTCGGCTCAACCGAAGAAGTGCTCGCGAAACGTGCTCGCTAGAGGATGTGAGAGGTTGGCGGAACTCATGGTGTAGGGGTGAAATCCGTTGATATCATGAGGAACACCAAAGGCGAAGGCAGCCAACTGGCGCATTCCTGACACTGAGAGACGAAAGCGTGGGGAGCA…
1810	Bacteria	Patescibacteria	Saccharimonadia	Saccharimonadales	undefined	undefined	undefined	TAGGGAATCTTCCACAATGGACGAAAGTCTGATGGAGCAACGCCGCGTGCAGGATGAAGGCCTTCGGGTCGTAAACTGCTTTTATGAGTGAAGAATTAAGACGGTAACTCAAGAATAAGGGACGGCTAACTACGTGCCAGCAGCCGCGGTCATACGTAGGTCCCAAGCGTTATCCGGAATTACTGGGCGTAAAGAGTTGTGTAGGCGGCTCATTAAGTAAGGTGTGAAATCGTACGGCTCAACCGTATAAACATACTTTAAACTGATGAGCTAGAGGATGAGAGAGGTTATTGGAATTTCTTGTGTAGGAGTGAAATCCGTAGATATAAGAAGGAACACCGATGGCGTAGGCAGATAACTGGCTCATTCCTGACGCTCAGACACGAAAGCGTGGGTAGC…
1824	Bacteria	Patescibacteria	Parcubacteria	Candidatus Giovannonibacteria	undefined	undefined	undefined	CCGAGAATATTCGACAATGGGCGAAAGCCTGATCGAGCGACGCCGCGTGCAGGAGGAAGCCCTTCGGGGCGTAAACTGCTTTTTTAGGGGAAGAACGAAAGTGACTGTACCCTAAGAATAAGGGCTTGCTAACCTCGTGCCAGCAGCCGCGGTAATACGAGGAGCCCGAGCGTTATCCGGATTTACTGGGCGTAAAGGGTGTGTAGGGGGTTTTGTTAGTCTCGCTTTAAATCCTCCCGCTTAACGGGAGAGCTGGGCGGGAAACGGCAAAACTTTTGAGGATGCCAGAGGCAAGCGGAACTCACGGTGTAGGGGTGAAATCCGCTGATATCGTGGGGAACACCAAAGGCGAAGGCAGCTTGCTGGGGCATTCCTGACCCTGAAACACGAAAGCGTGGG…
1827	Bacteria	Patescibacteria	Parcubacteria	Candidatus Giovannonibacteria	undefined	undefined	undefined	CCGAGAATATTCGACAATGGGCGAAAGCCTGATCGAGCGACGCCGCGTGCAGGAGGAAGCCCTTCGGGGCGTAAACTGCTTTTTTCCCGGAACAACGAAAGTGAGCGTACGGGAAGAATAAGGGCTTGCTAACCTCGTGCCAGCAGCCGCGGTAATACGAGGGGCCCAAGCGTTATCCGGATTTACTGGGCGTAAAGGGTGTGTAGGGGGCTTTGTTAGTCCGCTGTTAAAGATTCACGCTCAACGTGAAAAATGCGGCGGAAACGGCATAGCTTGGAGGATGCCAGAGGCAAATGGAACTCTAGGTGTAGGAGTGAAATCCGTTGATATCTAGGGGAACACCAAAGGCGAAGGCAATTTGCTGGGGCATTCCTGACCCTGAAACACGAAAGCGTGGGG…
1842	Bacteria	Patescibacteria	Parcubacteria	Candidatus Giovannonibacteria	undefined	undefined	undefined	TCAAGAACATTCGACAATGGGCGAAAGCCTGATCGAGCGACGCCGCGTGCGGGAAGAAGCTCTTCGGAGTGTAAACCGCTTTTATAGGGGAGGAAGTCCGACGTAACGTCGGACTGACTGTACCCTAAGAATAAGGCCTTGCTAACCTCGTGCCAGCAGCCGCGGTAAGACGAGGAGGCCAAGCGTTATCCGGATTTATTGGGCGTAAAGGGTGTGTAGGGGGCATAGTTAGTCTCTGTTTAAATTTTCGGGCTCAACCCGAAAGCCGGCAGAGAAACGGCTAAGCTTAGAGGGTGCCAGAGGCAAATGGAACTCATGGTGTAGGGGTGAAATCCGTTGATATCATGGGGAACACCAAAGGCGAAGGCAATTTGCTGGGGCATTCCTGACCCTGAAACA…
1851	Bacteria	Patescibacteria	ABY1	Candidatus Magasanikbacteria	undefined	undefined	undefined	TCAAGAATCTTCCGCAATGGCCGAAAGGCTGACGGAGCGACGCCGCGTGTAGGAAGACGCCCTTCGGGGTGTAAACTACTTTTTTCAGGGAAGAATTCGTGACGGTACCTGAAGAATAAGAGGGTGCTAACTCTGTGCCAGCAGCAGCGGTAATACAGAGCCCTCGAGCGTTATCCGGATTTATTGGGCGTAAAGCGTCCGCAGGTTGTTTAGTAAGTGAGTGGTCAAATCTTCCGGCCTAACCGGAAAACTGCCGCTCATACTGCTAGACTTGAGGCTGGGAGAGGTAAGCGGAACTGCAGGTGTAGTAGTAAAATGCGTTGATATCTGCAGGAACACCAAAGGCGAAGGCAGCTTACTGGAACAGTCCTGACACTCATGGACGAAAGCGTGGGTAGC…
1856	Bacteria	Patescibacteria	Parcubacteria	Candidatus Azambacteria	undefined	undefined	undefined	TCGAGAATCTTCCGCAATGGACGAAAGTCTGACGGAGCGACGCCGCGTGATGGATGAAGTCCCTCTGGGACGTAAACATCTTTTGTCGGGGAGAAAGAATTTGATAGTACCCGAAGAATAAGGGGTTGCTAAACTCGTGCCAGCAGCAGCGGTAATACGAGTGCCCCAAGCGTTATCCGGAATTATTGGGCGTAAAGGGTGTGTAGGTGGTTTTCTTAGTCTTCTGTAAAATCCTTCGGCTTAACCGGGGTCCTGCAGAGGAAACGGGGAGACTAGAGGATGCGAGGGGTGAATGGAACTCATGGAGTAGGGGTGAAATCCGTTGATATCATGGGGAACACCAAAAGCGAAGGCAATTCACTGGCGCATTCCTGACACTGAAACACGAAAGCGTGGGTA…
1860	Bacteria	Patescibacteria	Parcubacteria	Candidatus Vogelbacteria	undefined	undefined	undefined	CCGAGAATCTTCCGCAATGGGCGAAAGCCTGACGGAGCGACGTCGCGTGGTGGAAGAAGTCCTTCGGGACGTAAACATCTTTTATTAGGGACGAATCCGTCCGCCTTCGGCGGACGGTCTGACGGTACCTGATGAATAAGGGGTTGCTAAACTCGTGCCAGCAGCAGCGGTAAGACGAGTACCCCAAGCGTTATCCGGAATTACTGGGCGTAAAGCGTGTGTAGGCGTCCCGCCGCATCTTCAGTTAAAGCTCGAGGCCCAACCTCGGAATCGCTGAAGAGATGGGCGGGATCGAGGGGGCGAGGGGTCTATGGAACTCATGGTGTAGGGGTGAAATCCGTTGATATCATGGGGAACACCGAAAGCGAAGGCAGTAGACTGGCGCCCTTCTGACGCTGC…
1868	Bacteria	Patescibacteria	Saccharimonadia	Saccharimonadales	undefined	undefined	undefined	TAGGGAATTTTCCACAATGGACGAAAGTCTGATGGAGCAACGCCGCGTGCAGGATGAAGGCCTTCGGGTCGTAAACTGCTTTTATGGGTGAAGAATAAGACAGTAGCCCAAGAATAAGGGACGGCTAACTACGTGCCAGCAGCCGCGGTCATACGTAGGTCCCAAGCGTTATCCGGAATTACTGGGCGTAAAGAGTTGTGTAGGTGGTTTATTAAGTTGGTAGTGAAAGCGTGCGGCTCAACCGCATATCCATTATCAAAACTGGTAGACTAGAGGGCGAGAGAGGTTATTGGAATTTCTAGTGTAGGAGTGAAATCCGTAGATATTAGAAGGAACACCGATGGCGTAGGCAGATAACTGGCTCGCACCTGACACTCAGACACGAAAGCGTGGGGAGCG…
1894	Bacteria	Patescibacteria	Gracilibacteria	JGI 0000069-P22	undefined	undefined	undefined	GAATCTTCCACAATGGACGAAAGTCTGATGGAGCGACACCGCGTGAAGGATGAAGGTCTAACGATTGTAAACTTCTTTTCTGAGGGAGCATAATGAGAGTACCTCAGGAATAAGGGACGGCTAATTACGTGCCAGCAGCCGCGGTAATACGTAAGTCTCAAGCGTTATCCGGAATTACTGGGTGTAAAGGGTCCGTAGGTGGATTGATAAGTTGGATATGAAAGACCGAAGCTCAACTTCGTGTTTGTGTTCAAAACTATTAATCTAGAATCAGGAAGAGGTAAGCGGAATTTTAAGTGTAGGGGTGCAATCCGTAGATACTTAGAAGAACACCAAAAGCGAAGGCAGCTTACTGGTACTGTATTGACACTGAGGGACGAAAGCGTGGGGAGCGAAAA
1907	Bacteria	Patescibacteria	Parcubacteria	Candidatus Kaiserbacteria	undefined	undefined	undefined	TCAAGAAACTTCCACAATGGGCGAAAGCCTGATGGAGCGACGTCGCGTGATGGACGAAGTGCTTCGGCACGTAAACATCTTTTATGTGGGACGAAATCATTGACGGTACCACATGAATAAGGGGCTCCTAACTCTGTGCCAGCAGGAGCGGTAATACAGAGGCCCCGAGCGTTATCCGGAATCACTGGGCGTAAAGGGTGTCGAGGCGGTCGTATTAGTCGTTTGTAAAATCCGTGGGCTCAACCTGCGGCCGGCAAGCGAAACGGTACGACTTGAGGTTGGGAGAGGTGCATGGAACTCACGGTGTAGGGGTGAAATCCGTTGATATCGTGGGGAACACCAAAGGCGAAGGCAGTGCACTGGCCCAAATCTGACGCTCACACACGAAAGCTAGGGTAG…
1908	Bacteria	Patescibacteria	Gracilibacteria	Candidatus Peregrinibacteria	undefined	undefined	undefined	GAATTTTTCGCAATGGGGGCAACCCTGACGAAGCAACACCGCGTGAAGGATGAAGGCGTTTTCGTCGTAAACTTCTTTTTTGAGGGAATAAATATGAAGGTACCTCAAGAATAAGCATCGGCTAACTACGTGCCAGCAGCCGCGGTAAGACGTAGGATGCAAGCGTTATCCGGAATTATTGGGCGTAAAGAGTTCGTAGACGAACTGTTAAGTAGAATGTTAAAGACCAAGGCCTAACCTTGGCAAGGTGTTCTAAACTGGCAGAATAGAGCAATTCAGAGGCAAGTGGAATTCTGTGTGTAGGGGTAATATCCGTAGATATACAGAGGTACACCAAAAGCGAAGGCAGCTTGCTGGGAATTTGCTGACGTTCAAGAACGAAAGCGTGGGTAGCAAACA
1930	Bacteria	Patescibacteria	Parcubacteria	Candidatus Nomurabacteria	undefined	undefined	undefined	TCGAGAATCTTCCGCAATGGACGAAAGTCTGACGGAGCGACGCCGCGTGATGGATGAAGTCCCTTTGGGACGTAAACATCTTTTATGAGGGAAGAAATTATTGACGGTACCTCAGGAATAAGGGGCTCCTAATCTCGTGCCAGCAGGAGCGGTAATACGAGAGCCCCAAGCGTTATCCGGAATTACTGGGCGTAAAGGGTGCGTAGGTTGCGTTGTTAGTCCTTTGTCAAAACCCCAAGCTCAACTTGGGATCGGCGCGGGATACGGCAATGCTAGAAAGTGTGAGAGGTGTACGGAACTCAAGGTGTAGGGATGAAATCCGTTGATATCTTGGGGAACACCAAAAGCGAAGGCAGTACACTGGCACATATTTGACACTGAAGCACGAAAGCGTGGGTA…
1985	Bacteria	Patescibacteria	Parcubacteria	undefined	undefined	undefined	undefined	TCGAGAATATTCGACAATGGGCGAAAGCCTGATCGAGCGACGCCGCGTGCAGGAAGAAGCTCTTCGGAGTGTAAACTGCTTTTTTACTTTAGAAAGTTATTGATCATAGTAAGAATAAGGGGCTGCAAACTTCGTGCCAGCAGCCGCGGTAAGACGAAGGCCCCGAGCGTTATCCGGATTTATTGGGCGTAAAGAGCGCGTAGGTTGTCCAATGCGTTCCATTTTAAATCCTTGAGCTCAACTCAAGACTCGGATGGAATACGATTGGACTAGAGGGTGCGAGAGGTTAATGGAACTCACGGTGTAGGGGTGAAATCCGTTGATATCGTGGGGAACACCAAAGGCGAAGGCATTTAACTGGAGCATTCCTGACACTCAAGCGCGAAAGCGTGGGGAGCA…
1997	Bacteria	Patescibacteria	Gracilibacteria	undefined	undefined	undefined	undefined	TAAGGAATCTTCCGCAATGGACGAAAGTCTGACGGAGCGACACCGCGTGAAGGATGACACCCCTTGGGGCGTAAACTTCTTTTCTGAGTGAAGACATTCTGACGTTAACTCAGGAATAAGCACCGGCTAACTACGTGCCAGCAGCCGCGGTAATACGTAGGGTGCGAGCGTTATCCGGAATCATTGGGCGTAAAGCGTCCGCAGCCGGACTTGTAAGTCTGATGTTAAATCCCGGGGCTCAACCCCGGAATCGTATCGGAAACTGTAAGTCTAGAGTCATGTAGAGGTACGTGGAATTTGTGGTGTAGGGGTAAAATCCGTTGATACCACAAGGAACACCAAAAGCGAAGGCAGCGTACTGGACATGTACTGACGGTCAGGGACGAAAGCGTGGGGAGC…
2009	Bacteria	Patescibacteria	Parcubacteria	Candidatus Campbellbacteria	undefined	undefined	undefined	TCGAGAATCTTCCGCAATGGACGAAAGTCTGACGGAGCGACGTCGCGTGATGGATGAAGCCCTTAGGGGTGTAAACATCTTTTATACGTGAAGAAGTTTATTGACATTAGCGTATGAATAAGGGGCTCCAAACTCTGTGCCAGCAGGAGCGGTAATACAGAGGCCCCAAGCGTTATCCGGAATCATTGGGCGTAAAGGGTGTGTAGGTGGTTATATTAGTCTTGTGTTAAATCTTCAGGCTCAACCTGAAGCCGGCATGGGAAACGGTATAACTAGAGGATGCGAGAGGTGTACGGAACTCATGGAGTAGGGGTGAAATCCGTTGATATCATGGGGAACACCAAAAGCGAAGGCAGTACACTGGCGTATTCCTGACACTGAAACACGAAAGCTAGGGTA…
2012	Bacteria	Patescibacteria	Parcubacteria	Candidatus Zambryskibacteria	undefined	undefined	undefined	TCGAGAATCTTCCGCAATGGACGAAAGTCTGACGGAGCGACGCCGCGTGATGGATGAAGACCCTCTGGGTCGTAAACATCTTTTGTGAGGGAGAAAGTTTATTGATAGTACCTCAAGAATAAGGGGTTGCTAAACTCGTGCCAGCAGCAGCGGTAATACGAGTGCCCCGAGCGTTATCCGGAATTATTGGGCGTAAAGGGTGTGTAGGTGGTTTTGTTAGTCAGTCGTTAAAACCCAGGGCTTAACCTTGGAACCGCGATTGAAACGGCAAGACTAGAGGATGCGAGGGATGTATGGAACTCATGGAGTAGGGGTGAAATCCGTTGATATCATGGGGAACACCGAAAGCGAAGGCAGTACATTGGCGCATTCCTGACACTGAAACACGAAAGCGTGGGT…
2017	Bacteria	Patescibacteria	Gracilibacteria	Candidatus Peregrinibacteria	undefined	undefined	undefined	TAAAGAATCTTCCACAATGGGCGAAAGCCTGATGGAGCAATACCGCGTGGGTGATGAAGGTCGAAAGATTGTAAAGCCCTTTTCTGAGGGAATAATTTTGAATGTACCTCAGGAATAAGCACCGGCTAACTCCGTGCCAGCAGCCGCGGTAATACGGAGGGTGCAAGCGTTATCCGGAATTATTGGGCGTAAAGCGTCCGCAGGCGGTTTATTAAGTCTGGTATTAAATCTTGAAGCCCAACTTCAAGGCTGTACTTGAAACTGATAGACTAGAGACTTTCAGAGGTGCGTGGAATTTTGTGTGTAGGGGTAAAATCCGTAGATACACAGAAGAACACCAAAAGCGAAGGCAGCGCACTGGGAAAGTTCTGACGCTCATGGACGAAAGCGTGGGGAGCG…
2020	Bacteria	Patescibacteria	ABY1	undefined	undefined	undefined	undefined	TCAAGAATATTCGGCAATGGGCGAAAGCCTGACCGAGCGACGCCGCGTGCCAGACGAAGCCCTTCGGGGTGTAAATGGCTTTTATAGGGGAAGAACAAATGACGGTACCCTATGAATAAGAGGCTGCAAACTTCGTGCCAGCAGCAGCGGTAATACGAAGGCCTCAAGCGTTATCCGGATTTATTGGGCGTAAAGCGTCCGCAGTCGGTCGAGAAAGTGGATGGTCAAATCTCAAGGCTCAACCTTGAGACTGCCACCCAAACTATTCGACTAGAGGGTGGAAGAGGTACCTGGAATTGCTGGTGTAGTAGTAAAATGCGTTGATATCAGCAGGAACACCAAATGCGAAGGCATGGTACTGGGACACTCCTGACGATCAGGGACGAGAGCGTGGGTAGC…
2027	Bacteria	Patescibacteria	Parcubacteria	Candidatus Nomurabacteria	undefined	undefined	undefined	TCGAGAATCTTCCACAATGGACGAAAGTCTGATGGAGCGACGCCGCGTGATTGATGAAGTCCCTCTGGGACGTAAAGATCTTTTATGAGGGAAGAAGTTTATTGACGGTACCTCATGAATAAGAGGCTCCTAATCTCGTGCCAGCAGGAGCGGTAATACGAGAGCCTCGAGCGTTATCCGGAATTATTGGGCGTAAAGGGTGTGTAGGTGGTTCTATTAGTCTCCTGTTAAAGCCCTGTGCTTAACACAGGATGAGCGGGGGAAACGGTAGAACTAGAAAGTGCGAGAGGTGTACGGAACTCATGGTGTAGGGGTGAAATCCGTTGATATCATGGGGAACACCAAAGGCGAAAGCAGTACACTGGCGCATATTTGACACTGAAACACGAAAGCGTGGGT…
2031	Bacteria	Patescibacteria	Parcubacteria	Candidatus Moranbacteria	undefined	undefined	undefined	TCGAGAATATTCCACAATGGGCGAAAGCCTGATGGAGCGACACCGCGTGCATGATGAAGGCCCTAGGGTCGTAAAGTGCTAAAACTGGGATCAATGTACTGAGCGTACCAGTTGAAAAGAGGTTACTAACTCTGTGCCAGCAGTAGCGGTAATACAGAGACCTCAAGCGTTATCCGGATTTATTGGGCGTAAAGCGTGTGTAGGTGGGTGTGTTAGTCGTGGGTCAAATCTCTGAGCTCAACTCAGAAACTGCTCACGAAACGGCATACCTAGAGGATATGAGAGATGACTGGAACTCATGGTGTAGTAGTGAAATGCGTTGATATCATGGGGAACACCAAAGGCGAAGGCAGGTCATTGGCATATTCCTGACACTGAGACACGAAAGCGTGGGTAGCG…
2038	Bacteria	Patescibacteria	Gracilibacteria	Candidatus Peregrinibacteria	undefined	undefined	undefined	GAATCTTCCGCAATGGACGAAAGTCTGACGGAGCGACACCGCGTGGAGGATGAAGTGGTTCGCCATGTAAACTCCTTTTCTGGGGGAAGAATTCTGACGGTACCCTAGGAATAAGCACCGGCAAACTCTGTGCCAGCAGCCGCGGTAATACAGAGGGTGCGAGCGTTATCCGGAATCATTGGGCGTAAAGCGTATGTAGGCGGATTTGTAAGTCGGGGGTAAAATCTCTCCGCTCAACGGAGAATTTGTTCCCGAAACTACATTTCTTTGAAGCATGCAGAGGCAGGTGGAATTCTGAGTGTAGGGGTAAAATCCGTAGATACTCGGAGGAACGCCGAAAGCGAAAGCAGCCTGCTGGGCATGTCTTGACGCTGAGATACGAAAGCGTGGGGAGCAAACA
2041	Bacteria	Patescibacteria	ABY1	Candidatus Buchananbacteria	undefined	undefined	undefined	TCAAGAATCTTCCACAATGGACGAAAGTCTGATGGAGCGACGCCGCGTGACCGAAGAAGCCCCTCGGGGTGTAAAAGTCTTTTATTAGTGACGAATCAATGACGGTAGCTAATGAATAAGGGGCTGCTAAACTCGTGCCAGCAGCAGCGGTAATACGAGTGCCCCAAGCGTTATCCGGATTTATTGGGCGTAAAGCGTCTGTAGGCGGTTTGTTAAGTTTCACGTCAAATCCTAGGGCTCAACCTTAGGACTGCGTGAAATACTGGCAAACTAGAGGACGGGAGAGGTAGATGGAATTGCCGGTGTAGCGGTTAAATGTGTTAATATCGGCAAGAACACCAAATGCGAAGGCTTTCTACTGGAACGTTCCTGACGCTCAGAGACGAAAGCGTGGGTAGC…
2044	Bacteria	Patescibacteria	Gracilibacteria	Candidatus Peregrinibacteria	undefined	undefined	undefined	TAAAGAATCTTTCGCAATGGGGGAAACCCTGACGAAGCAATACCGCGTGGGCGATGAAGGCCGAAAGGTTGTAAAGCCCTTTTCTGAAGGAATAATTTTGAAGGTACTTCAGGAATAAGCACCGGCTAACTCCGTGCCAGCAGCCGCGGTAATACGGAGGGTGCAAGCGTTACCCGGAATCATTGGGCGTAAAGCGTCCGCAGGCCGTTTATTAAGTTAAGTATTAAATCTTGAAGCCCAACTTCAAGGCTGTACTTAAAACTGGTAGACTTGAGTCTTTCAGAGGTGCGTGGAATTCTGTGTGTAGGGGTAAAATCCGTAGATACACAGAGGAACACCAAAAGCGAAGGCAGCGCACTGGGAAAGTACTGACGCTCATGGACGAAAGCGTGGGGAGCG…
2050	Bacteria	Patescibacteria	Gracilibacteria	Candidatus Peregrinibacteria	undefined	undefined	undefined	TAAAGAATCTTTCGCAATGGGGGAAACCCTGACGAAGCAATACCGCGTGGGTGATGAAGGCCGAAAGGTTGTAAAGCCCTTTTCTGAGGGAATAATTTTGAAGGTACCTCAGGAATAAGCACCGGCTAACTCCGTGCCAGCAGCCGCGGTAATACGGAGGGTGCAAGCGTTACCCGGAATCATTGGGCGTAAAGCGTCCGCAGGCGGTTTGTTAAGTTAGTTATTAAATCTTGAAGCCCAACTTTAAGGCCGTGACTAAAACTGGCAAACTAGAGTCTTTCAGAGGTGCGTGGAATTCTGTGTGTAGGGGTAAAATCCGTAGATACACAGAGGAACACCAAAAGCGAAGGCAGCGCACTGGGAAAGTACTGACGCTCATGGACGAAAGCGTAGGTAGCG…
2056	Bacteria	Patescibacteria	Parcubacteria	GWA2-38-13b	undefined	undefined	undefined	TCGAGAATCTTCGGCAATGCACGAAAGTGTGACCGAGCGATACTGCGTGCAGGAAGAAGGCCTTCGGGTTGTAAACTGCTGTCGTATGGGAAGAACTTTGACGGTACCATACAAGAAAGGGGCGCCTAACTCTGTGCCAGCAGGCGCGGTAATACAGAGGCCCCAAGCGTTAGCCGGAATTATTGGGCGTAAAGGGTCCGCAGGCGGAATAGTGCGTCTTTTTGTGAAATCCTATCGGCTCAACCGATAGACTGCAATGGATACGACTATTCTTGAGGCAAGGAGAGGTAAGCGGAATTCCTAGTGGAGCGGTGAAATGCGTTGATATTAGGGAGAACACCAATTGCGAAGGCAGCTTACTGGCCTTGTCCTGACGCTCAGGGACGACAGCGTGGGGAG…
2057	Bacteria	Patescibacteria	Parcubacteria	undefined	undefined	undefined	undefined	TCGAGAATATTCGACAATGGGCGAAAGCCTGATCGAGCGACGCCGCGTGCAGGAAGAAGCTCTTCGGAGTGTAAACTGCTTTTTTACTTCAAAAAGTTATTGATTAAAGTGAGAATAAGGGGCTGCAAACTTCGTGCCAGCAGCCGCGGTAAGACGAAGGCCCCGAGCGTTATCCGGATTTATTGGGCGTAAAGAGCGCGTAGGTTGTCCAATGCGTTTCATTTTAAATCCTTGAGCTCAACTCAAGACATGGATGAAATACGATTGGACTAGAGGGTGCGAGAGGTTAATAGAACTCATGGTGTAGGGGTGAAATCCGTTGATATCATGGGGAATACCAAAGGCGAAGGCATTTAACTGGAGCATTCCTGACACTCAAGCGCGAAAGCGTGGGTAGCA…
2062	Bacteria	Patescibacteria	ABY1	Candidatus Uhrbacteria	undefined	undefined	undefined	TCGAGAATCTTCCGCAATGCACGAAAGTGTGACGGAGCAATGCCGCGTGCTCGAAGAAGGCCCTCGGGTCGTAAAGAGCTTTTATTAGGGACGAACAAATGACGGTACCTAATGAATAAGAGGTTGCTAACTCTGTGCCAGCAGCAGCGGTAATACAGAGACCTCAAGCGTTATCCGGATTTATTGGGCGTAAAGGGTCCGTAGGTGGTTTCGTAAGTCATCTGTTAAATCTTCAGGCTCAACCTGGAGGCTGCGGGTGATACTGTGAAACTAGAGGATGGGAGAGGTAAGCGGAATTGTCGGTGTAGCGGTAAAATGCGTTAATATCGACAAGAACACCAAAGGCGAAGGCAGCTTACTGGAACATTCCTGACACTGAGGGACGAAAGCGTGGGTAGC…
2074	Bacteria	Patescibacteria	Gracilibacteria	Candidatus Abawacabacteria	undefined	undefined	undefined	TAGGGAATCTTCCGCAATGGGCGAAAGCCTGACGGAGCGACACCGCGTGCAGGATGAAGGTCTTCGGATCGTAAACTGCTTTTCTTTGGGAACAAGTTCTGAGGGTACTAGAGGAATAAGCCACGGCTAATCACGTGCCAGCAGCCGCGGTAATACGTGAGTGGCAAGCGTTATCCGGAATTATTGGGCGTAAAGCGTCCGTAGGGGGGTTGTTAAGTGAGGTGTAAAAGGCACTGGCTCAACTGGTGTTTAGCACTTTATACTGGCAGCCTAGAAGGTACTAGAGGCAAGTGGAATTCCCGGAGTAGGGGTTATATCCGTAGATACCGGGAGGAATACCAAAAGCGAAGGCAACTTGCTGGGGTGCTCTTGACCCTGAGGGACGAAAGCGTGGGGAGC…
2087	Bacteria	Patescibacteria	Parcubacteria	Candidatus Giovannonibacteria	undefined	undefined	undefined	CCGAGAATATTCGACAATGGGCGAAAGCCTGATCGAGCGACGCCGCGTGCAGGAGGAAGTCCTTCGGGACGTAAACTGCTTTTTTCAGGGACGAACTAAAGTGACGGTACCTGAAGAATAAGGACTTGCTAATCTCGTGCCAGCAGCCGCGGTAATACGAGAGGTCCAAGCGTTATCCGGATTTACTGGGCGTAAAGGGTGCGTAGGAGGTTGTGTTAGTCTTTTGTTAAAGATCCCGGCTTAACCGGGAAAATGCGAGAGAAACGGCACAACTTGGAGGATGCCAGAGGCAAACGGAACTCACGGTGTAGGGGTGAAATCCGTTGATATCGTGGGGAACACCAAAGGCGAAGGCAGTTTGCTGGGGCAGTCCTGACTCTGAGGCACGAAAGCGTGGGG…
2090	Bacteria	Patescibacteria	Gracilibacteria	Candidatus Peribacteria	undefined	undefined	undefined	TTAGGAATCTTCCGCAATGGGCGAAAGCCTGACGGAGCGACACCGCGTGGAGGATGAAGCCCTTTTTGGGTGTAAACTCCTGTTCTGAGGGACGAAATTTTTGACGGTACCTCAGGAGAAAGCACCGGCTAATTCTGTGCCAGCAGCCGCGGTAAGACAGAAGGTGCAAGCGTTACTCGGAATTACTGGGCGTAAAGCGTCTGCAGGCGTCCTGTTAAGTCTGGTATGAAATGTCGGGGCTCAACCCCGTCTCCGTGCCGGAAACGGACAGGATCGAGTCACTCAGAGGCATCTGGAATGTCGTGTGTAGGGGTAAAATCCGTAGATACACGATGGAACGCCAAAAGCGAAGGCAGGATGCTAGGGGTGTACTGACGCTCAGAGACGAAAGCGTGGGGA…
2100	Bacteria	Patescibacteria	Saccharimonadia	Saccharimonadales	Saccharimonadaceae	TM7a	undefined	GAATCTTCCACAATGGGCGAAAGCCTGATGGAGCAACGCCGCGTGAAGGATGAAGGCCCTCGGGTTGTAAACTTCTTTTATGAGTGAAGAATATGACGGTAACTCATGAATAAGCACCGGCTAACTACGTGCCAGCAGCCGCGGTCATACGTAGGGTGCAAGCATTATCCGGAGTGACTGGGCGTAAAGAGTTGCGTAGGCGGCTTAATAAGTGAATAGTGAAACCTGGTGGCTCAACCATACAGACTATTATTCAAACTGTTAAGCTCGAGAATGGTAGAGGTAACTGGAATTTCTTGTGTAGGAGTGAAATCCGTAGATATAAGAAGGAACACCAATGGCGTAGGCAGGTTACTGGACCATTTCTGACGCTAAGGCACGAAAGCGTGGGGAGCGAACC
2123	Bacteria	Patescibacteria	Parcubacteria	undefined	undefined	undefined	undefined	TCGAGAATCTTCCACAATGGGCGAAAGCCTGATGGAGCGACGCCGCGTGCAGGATGAAGTCCTTCGGGACGTAAACTGCTTTTGTCTCTGAACAATCCGCCGAAAGGCGGATGAGCGTATGAGACGAATAAGGGCCTGCTAACCTCGTGCCAGCAGCCGCGGTAAGACGAGGGGCTCAAGCGTTATCCGGATTTATTGGGCGTAAAGCGTGTGTAGGGGGTTTTGTAAGTCCTGTTTTAAATTTTTTCGCTTAACGAAAAAAATGGACAGGATACTGCAAGACTGCGAGGATGCGAGAGGTTTGCGGAACTCACGGTGTAGGGGTGAAATCCGTTGATATCGTGAGGAACACCAAAGGCGAAGGCAGCAAGCTGGCGCATTCCTGACCCTGAGACACGA…
2139	Bacteria	Patescibacteria	Gracilibacteria	undefined	undefined	undefined	undefined	TAAGGAATCTTCCGCAATGGGCGAAAGCCTGACGGAGCGACACCGCGTGGTGGATGACGGCCTATGGGTTGTAAACACCTTTTCTAGGGGAAGAAGATCTGACGGTACCCTAGGAATAAGCCCCGGCTAATTACGTGCCAGCAGCCGCGGTAATACGTAAGGGGCAAGCGTTACCCGGAATTATTGGGCGTAAAGCGTCCGCAGGCGGAAGTATAAGTCAGTTATTAAATACCGGTGCTCAACATCGGTGCTGTAACCGAAACTGTATTTCTAGAGGATGGGAGAGGTATGTGGAATTGTGCAAGTAGGGGTAAAATCCGTAGATATGCACAGGAACACCAAAAGCGAAGGCAGCATACTGGACCATTCCTGACGCTCAGGGACGAAAGCGTGGGTAGC…
2168	Bacteria	Patescibacteria	Parcubacteria	Candidatus Giovannonibacteria	undefined	undefined	undefined	CCGAGAATATTCGACAATGGGCGAAAGCCTGATCGAGCGACGCCGCGTGCAGGATGAAATCCTTCGGGATGTAAACTGCTTTTATAGGGGAGGAACGTAAGTGACTGTACCCTAAGAATAAGGACCTGCTAATCTCGTGCCAGCAGCCGCGGTAATACGAGAGGTCCAAGCGTTATCCGGATTTACTGGGCGTAAAGGGTTCGTAGGAGGTTTTGTTAGTCTCTTGTTAAAGCTCCCGGCTTAACCGGGAAAATGCGAGAGAAACGGCAAAACTTGGAGGATGCCAGAGGCAAGCGGAACTCACGGTGTAGGGGTGAAATCCGTTGATATCGTGGGGAACACCAAAGGCGAAGGCAGCTTGCTGGGGCAGTCCTGACTCTGAAGAACGAAAGCGTGGGG…
2175	Bacteria	Patescibacteria	Saccharimonadia	Saccharimonadales	LWQ8	undefined	undefined	TAGGGAATTTTCCACAATGGGCGAAAGCCTGATGGAGCAACGCCGCGTGCAGGATGAAGGCCTTAGGGTTGTAAACTGCTTTTATATGTGACGAATATGACGGTAGCATATGAATAAGGATCGGCTAACTCCGTGCCAGCAGCCGCGGTCATACGGAGGATCCAAGCGTTATCCGGAATTACTGGGCGTAAAGAGTTGCGTAGGTGGCATAGTAAGCGAATAGTGAAAGCGTGTGGCTCAACCATACATCCATTATTTGAACTGCTAAGCTTGAGGATGAGAGAGGTTATTGGAATTCCCAGTGTAGGAGTGAAATCCGTAGATATTGGGAGGAACACCGATGGCGTAGGCAGATAACTGGCTCATTCCTGACACTAAGGCACGAAAGCGTGGGGAGCA…
2184	Bacteria	Patescibacteria	Parcubacteria	Candidatus Jorgensenbacteria	undefined	undefined	undefined	TCGAGAATATTCGACAATGGGCGAAAGCCTGATCGAGCGACGCCGCGTGCAGGAAGAAGGGCTTCGGTCTGTAAACTGCTTTTCATGGGGATGAAGCTTCGGCTGACAGTACCCATGGAATAAGGGGCTGCAAACTTCGTGCCAGCAGCCGCGGTAATACGAAGGCCCCGAGCGTTATCCGGATTTATTGGGCGTAAAGCGTGTGTAGGAGGTCCGATGCGTCTTTTGTTAAATCTCACTGCTCAACGGTGAGGCCGCAGGAGATACGATCGGACTAGAGGACGTCAGAGGCTGATGGAACGCACGGTGTAGGGGTGAAATCCGTTGATATCGTGCGGAACACCAAAGGCGAAGGCATTCAGCTGGGACGTTCCTGACTCTCAGACACGAAAGCGTGGG…
2186	Bacteria	Patescibacteria	Gracilibacteria	Candidatus Peregrinibacteria	undefined	undefined	undefined	TAAGGAATCTTCCGCAATGGGCGAAAGCCTGACGGAGCAACACCGCGTGGAGGATGAAGGCGTTTTCGTCGTAAACTCCTTTTTTGAGGGAATAATTCTGAAGGTACCTCAAGAATAAGCAACGGCTAACTACGTGCCAGCAGCCGCGGTAAGACGTAGGTTGCAAGCGTTATCCGGAATTATTGGGCGTAAAGAGTTCGTAGGTGGTTTGTTAAGTTGGATGTTAAAGCCCAGGGCCCAACCCTGGACTGGTGTTCAAAACTGGCAAACTAGAGACAAGTAGAGGCAAGTAGAATTCTGCATGTAGGGGTAATATCCGTAGATATGCAGAGGAATACCAAAAGCGAAGGCAGCTTGCTGGACTTGTTCTGACACTCAAGAACGAAAGCGTGGGGAGCA…
2256	Bacteria	Patescibacteria	Parcubacteria	Candidatus Jorgensenbacteria	undefined	undefined	undefined	TCGAGAATATTCCACAATGGGCGAAAGCCTGATGGAGCGACGCCGCGTGCAGGATGACACCCTTCGGGGCGTAAACTGCTTTTCTTAGGGATGAAGCTTCGGCTGACAGTACCTAAGGAATAAGGAGCTGCAAACCTCGTGCCAGCAGCCGCGGTAATACGAGGGCTTCAAGCGTTGTCCGGATTTATTGGGCGTAAAGGGCGCGTAGGAGGTTTCGTGCGTCTCTTGTTAAATTCCGGGGCTTAACCCCGGAGCCGCAAGGGATACGACGAGACTAGAGGACGTTAGAGGCAAGTGGAACGCACGGTGTAGGGGTGAAATCCGTTGATATCGTGCGGAACACCAAAGGCGAAGGCATCTTGCTGGGACGTTCCTGACTCTGAGGCGCGAAAGCGTGGG…
2261	Bacteria	Patescibacteria	Gracilibacteria	Absconditabacteriales (SR1)	undefined	undefined	undefined	TGGGGAATATTGGACAATGGGCGAAAGCCTGATCCAGCGATTCTGCGTGGAGGATGAAGCATTACGGTGTGTAAACTCCTTTTCTGGTGGAAGACGAATGACGGTACACCAGGAATAAGCATCGGCTAACTATGTGCCAGCAGCCGCGGTAATACATAGGATGCAAGCGTTATCCGGAGTCACTGGGCGTAAAGGGTTCGCAGCCGGATCTATAAGTCTGTTTTCAAATTCTTTCGCTCAACGAAAGGCAGGGAATAGATACTGTAGATCTAGAGGTTTTTGGAGGGTAATGGAATTCCAGGTGGAGCGGTGAAATGTGTTGATATCTGGAAGAATGCCGAAAGCGAAAGCAGTTACCTACAATTTACCTGACGGTCAGGAACGAAAGCTTGGGGAGCA…
2281	Bacteria	Patescibacteria	Parcubacteria	Candidatus Giovannonibacteria	undefined	undefined	undefined	CCGAGAATATTCGACAATGGGCGAAAGCCTGATCGAGCGACGCCGCGTGCAGGAGGAAGTCCTTCGGGACGTAAACTGCTTTTTTCAGGGACGAACGTAAGTGACGGTACCTGAAGAATAAGGACTTGCTAATCTCGTGCCAGCAGCCGCGGTAATACGAGAGGTCCAAGCGTTATCCGGATTTACTGGGCGTAAAGGGTGCGTAGGAGGTTGTGTTAGTCTTTTGTTAAAGATCCCGGCTTAACCGGGAAAATGCGAGAGAAACGGCACAACTTGGAGGATGCCAGAGGCAAACGGAACTCACGGTGTAGGGGTGAAATCCGTTGATATCGTGGGGAACACCAAAGGCGAAGGCAGTTTGCTGGGGCAGTCCTGACTCTGAGGCACGAAAGCGTGGGG…
2282	Bacteria	Patescibacteria	Parcubacteria	undefined	undefined	undefined	undefined	TCGAGAATCTTCCGCAATGGACGAAAGTCTGACGGAGCGACGCCGCGTGAACGATGAAGTACTTAGGTATGTAAAGTTCTTTTGCCAGGGAGAAAGTTTATTGATAGTACTTGGCGAATAAGAGGTTGCTAAACTCGTGCCAGCAGCAGCGGTAATACGAGTGCCTCAAGCGTTATCCGGAATCATTGGGCGTAAAGGTTGTGTAGGTGGTCATATTAGTCTTTTGTTAAATTCTTCGGCTTAACCGGGGGCATGCAAGGGAAACGGTATGACTAGAGGATGCGAGGGGTCTGCGGAACTCATAGTGTAGCGGTGAAATGCGTTGATATTATGGGGAACACCAAAAGCGAAGGCAGCAGACTGGAGCACTCCTGACACTGAAACAAGAAAGCGTGGGTC…
2283	Bacteria	Patescibacteria	Parcubacteria	undefined	undefined	undefined	undefined	TCGAGAATCTTCCACAATGGACGAAAGTCTGATGGAGCGACGCCGCGTGGTTGATGAAGTCCTTAGGGACGTAAAAACCTTTTATAAGCAAGAAAGTTATTGATCAGCTTATGAATAAGGAGTTGCTAAACTCGTGCCAGCAGCAGCGGTAATACGAGTGCTCCAAGCGTTATCCGGAATTACTGGGCGTAAAGGGTGTGTAGGCGGTTTTGTTAGTCTTATGTTAAAGCCTCCCGCTTAACGGGAGAAGCGCATAGGAAACGGCATAACTAGAGGATGCGAGAGGTGAACAGAACTCATGGTGTAGGGGTGAAATCCGTTGATATCATGGGGAATACCAAATGCGAAGGCAGTTCACTGGCGCACTCCTGACGCTCAAACACGAAAGCGTGGGTAGCG…
2286	Bacteria	Patescibacteria	Gracilibacteria	Candidatus Peregrinibacteria	undefined	undefined	undefined	TAGGGAATCTTCGGCAATGGGCGAAAGCCTGACCGAGCAACACCGCGTGCAGGATGAAGTCCGGAAGGATGTAAACTGCTTTTCTGAGGGAAGAATTTTGACGGTACCTCAGGAATAAGCACCGGCTAAACTCGTGCCAGCAGCCGCGGTAATACGAGTGGTGCAAGCGTTATCCGGAATTATTGGGCGTAAAGCGTCCGCAGGCGGCATATTAAGTCGGATATTAAATTTCTTGGCTCAACCAAGAAAATGTGTCCGAAACTGGTATACTAGAGACTTGTAGGGGTGGGTAGAATTCCGCATGTAGGGGTTAAATCCGTTGATATGCGGAGGAATACCGAAAGCGAAGGCAGCCCACTGGGCAAGTTCTGACGCTCATGGACGAAAGCGTGGGGATCA…
2290	Bacteria	Patescibacteria	Parcubacteria	Candidatus Kaiserbacteria	undefined	undefined	undefined	TCGAGAATCTTCCGCAATGTACGAAAGTATGACGGAGCGATGCCGCGTGATGGATGAAGCACTTCGGTGCGTAAACATCTTTTATAGGGGAGGAAATTATTGACGTTACCCTATGAATAAGAGGCTCCTAATCATGTGCCAGCAGGAGCGGTAATACATGAGCCTCGAGCGTTACCCGGATTCACTGGGCGTAAAGGGTGTGTAGGCGGCCTAGTTAGTCGCACGTTAAAGCCCAGGGCTCAACCCTGGAATCGCGTGCGAAACGGCTAAGCTAGAGGGTGCGAGAGGTCTGTAGAACTCATGGTGTAGGGGTGAAATCCGTTGATATCATGGGGAATACCAAATGCGAAGGCAGCAGACTGGCGCACTTCTGACGCTGAGACACGAAAGCGTGGGTAG…
2325	Bacteria	Patescibacteria	Parcubacteria	Candidatus Nomurabacteria	undefined	undefined	undefined	TCGAGAATCTTCCACAATGGACGAAAGTCTGATGGAGCGACGCCGCGTGATTGATGAAGTCCCTCTGGGACGTAAAGATCTTTTATGAGGGAAGAAGTTTATTGACTGTACCTCATGAATAAGAGGCTCCTAATCTCGTGCCAGCAGGAGCGGTAATACGAGAGCCTCGAGCGTTATCCGGAATTATTGGGCGTAAAGGGTGCGTAGGTTGTTTTGTTAGTCTTTTGTTAAAGCCCCGAGCTTAACTTGGGATATGCGAAAGAAACGGCAAAACTTGAAAGTGTGAGAGGCGTACGGAACTCATGGTGTAGGGGTGAAATCCGTTGATATCATGGGGAACACCAAAAGCGAAAGCAGTACGCTGGCGCATATTTGACACTGAAGCACGAAAGCGTGGGT…
2327	Bacteria	Patescibacteria	Parcubacteria	undefined	undefined	undefined	undefined	TCGAGAATCTTCCGCAATGGGCGAAAGCCTGACGGAGCGACGCCGCGTGAAGGATGAAGCCCTTCGGGGTGTAAACTTCTTTTGTACGCGAGGAAGCTTATTGACCAGCGTAAGAATAAGAGGCTACTAACTCTGTGCCAGCAGTAGCGGTAATACAGAGGCCTCAAGCGTTATCCGGAATTATTGGGCGTAAAGGGTGTGTAGGCGGTTTTGTTAGTCCTCTGTTAAATTCTTCGGCTCAACCGGGGGCGCGCAGGGGAAACGGCAAAACTGTGAGGGTGCGAGAGGTTTGCGGAACTCATGGTGTAGGGGTGAAATCCGTTGATATCATGGGGAACACCAAAAGCGAAGGCAGCAAACTGGCGCACTCCTGACGCTGAAACACGAAAGCGTGGGTAG…
2341	Bacteria	Patescibacteria	Saccharimonadia	Saccharimonadales	undefined	undefined	undefined	TAGGGAATCTTCCACAATGGGCGAAAGCCTGATGGAGCAACGCCGCGTGCAGGATGAAGGTCTTCGGATTGTAAACTGCTTTTATGGGTGACGATTATGACGGTAACCCATGAATAAGGATCGGCTAATTCCGTGCCAGCAGCCGCGGTCATACGGAAGATCCGAGCGTTATCCGGAATTACTGGGCGTAAAGAGATGCGTAGGTGGTAAGTTAAGCGAATAGTGAAATCATCCGGCTCAACCGGGTGCCTGTTATTCGAACTGGCTCACTAGAGTACGAGAGAGGAAGTTGGAATTCCTAGTGTAGGAGTGAAATCCGTAGATATTAGGAGGAACACCAATGGCGAAGGCAGACTTCTGGCTCGTTACTGACACTGAGGCTCGAAAGCGTGGGGAGCG…
2355	Bacteria	Patescibacteria	Saccharimonadia	Saccharimonadales	undefined	undefined	undefined	GAATCTTCCGCAATGGGCGAAAGCCTGACGGAGCAATGCCGCGTGCAGGATGACGGCCTTCGGGTTGTAAACTGCTTTTATATGGGAAGATTATGACGGTACCATATGAATAAGGACCGGCTAACTACGTGCCAGCAGCCGCGGTAATACGTAGGGTCCAAGCGTTATCCGGAATCACTGGGCGTAAAGCGTGCGTAGGCGGATGTTTAAGTGTAATGCGAAATCCTGTGGCTCAACCATATGGACTGTATTGCATACTGGATATCTTGAGGAATGCAGAGGCAAGTGGAATTACCGGTGTAGCAGTGAAATGCGTAGATATCGGTAGGAACACCAATGGCGAAGGCAGCTTGCTGGGCATTATCTGACGCTAAGGCACGAAAGCGTGGGGAGCGAACA
2366	Bacteria	Patescibacteria	Gracilibacteria	Candidatus Peregrinibacteria	undefined	undefined	undefined	TAAAGAATCTTCCGCAATGGGCGAAAGCCTGACGGAGCAACACCGCGTGAAGGACGAAGCTCTTCGGAGCGTAAACTTCTTTTCTGGGGGAAGAATTCTGACGGTACCCTAGGAATAAGCACCGGCTAAACTCGTGCCAGCAGCCGCGGTAATACGAGTGGTGCAAGCGTTACCCGGAATCATTGGGCGTAAAGCGTCCGCAGGTGGCGCATTAAGTCGGGTGTGAAATCTCCCAGCTCAACTGGGAATTCGTGCCTGAAACTGATGTGCTAGAGGCTTGGAGAGGTGAGTGGAATTCGGTGTGTAGGGGTAAAATCCGTAGATACACCGAGGAACACCAAAAGCGAAAGCAGCTCACTGGTCAAGTCCTGACACTCAGGGACGAAAGCGTGGGGATCA…
2381	Bacteria	Patescibacteria	Parcubacteria	Candidatus Liptonbacteria	undefined	undefined	undefined	TCGAGAATATTCCACAATGGGCGAAAGCCTGATGGAGCGACGCCGCGTGCAGGAAGAAGGCCTTCGGGTTGTAAACTGCGGTAGACCGTCAACAAATCATTGAGTGGCGGTCGGAAAGAGGTTGGTAACTACGTGCCAGCACCCGCGGTAATACGTAGACCTCAAGCGTTATCCGGATTTATTGGGCGTAAAGCGCGTGTAGGGGGCTTTGCGCGTCTTCTGTTAAAGACCACCGCCCAACGGTGGAAGTGCAGGGGATACGGCAGAGCTAGAGGAGGTTAGAGGTGCATGGAACGCACGGTGTAGGGGTGATATCCGTTGATATCGTGCGGAACACCAAAGGCGAAGGCAGTGCACTGGGACCTTCCTGACCCTGAGACGCGAAAGCGTGGGGAGCAA…
2414	Bacteria	Patescibacteria	Parcubacteria	Candidatus Kaiserbacteria	undefined	undefined	undefined	TCGAGAATCTTCCGCAATGGACGAAAGTCTGACGGAGCGACGCCGCGTGGTGGATGAAGTCCCTCTGGGACGTAAACACCTTTTATGTGGGATGAAGTTTTGACAGTACCACACGAATAAGGGGCTCCTAACTCTGTGCCAGCAGGAGCGGTAATACAGAGGCCCCAAGCATTACCCGGAATCACTGGGCGTAAAGGGTGCGTAGGTGGCGTGATTAGTCCTTCTTTAAATTCTTCGGGCTCAACCCGAGGACTCGGAGGGAAACGGTCATGCTGGAGGGTGTACGAGGTGTGTAGAACTCTAGGTGTAGGGGTGAAATCCGTTGATATCTAGGGGAATACCAAATGCGAAGGCAGCACACTGGGACATTCCTGACACTGAGGCACGAAAGCGTGGGTA…
2416	Bacteria	Patescibacteria	Parcubacteria	Candidatus Campbellbacteria	undefined	undefined	undefined	TCGAGAATCTTCCGCAATGGGCGAAAGCCTGACGGAGCGACACAGCGTGATTGATGAAGCTCTTCGGAGTGTAAAGGTCTTTTATAAGTGAAGAAGTTTATTGACATTAGCTTATGAATAAGGGGTTGCTAAACTCGTGCCAGCAGCAGCGGTAATACGAGTGCCCCGAGCGTTATCCGGAATTATTGGGCGTAAAGGGTGTGTAGGTGGTTTTGTTAGTCTTTTGTTAAAGACCCGGGCTCAACCCGGGGAGCGCAAAGGAAACGGCAAAACTAGAGAGTGTGAGGGGTGAATGGAACTCATAGTGTAGGGGTGAAATCCGTTGATATTATGGGGAACACCAAAAGCGAAGGCAATTCACTGGCGCATTTCTGACACTGAAACACGAAAGCGTGGGTA…
2418	Bacteria	Patescibacteria	Berkelbacteria	undefined	undefined	undefined	undefined	TTAGGAATCTTGCACAATGGGCGAAAGCCTGATGCAGCGACACCGCGTGGAGGATGAAGGCCTTCGGGTCGTAAACTCCTTTTCCCAGGGACGATTATGACGGTACCTGGGGAATAAGGACCGGCTAACTACGTGCCAGCAGCCGCGGTAATACGTAGGGTCCAAGCGTTATTCGGAATGACTGGGCGTAAAGGGCGTGTAGGTGGCTCGAGAAGTCTTGCGTTAAATCAATCGGCTCAACCGATTGGCGGCGTGGGAAACCATCGAGCTTGAGTCTTGCAGGGGCTAGCGGAATTCCCGGTGTAGCAGTGAAATGCGTTGATATCGGGAAGAACACCAATGGCGAAGGCAGCTAGCTAGGCAAGTTCTGACACTGAGGCGCGAAAGCGTGGGGAGCGA…
2419	Bacteria	Patescibacteria	ABY1	Candidatus Kerfeldbacteria	undefined	undefined	undefined	TCAAGAATCTTCCCCAATGGACGAAAGTCTGAGGGAGCGACGCCGCGTGCAGGATGAAGCCCTTCGGGGTGTAAACTGCTTTTCTTAGGGAAAAACCTATGATGGTACCTAAGGAATAAGGCGCTGCTAACTTCGTGCCAGCAGCAGCGGTAAGACGAAGGCGCCAAGCGTTATCCGGATTTACTGGGCGTAAAGAGCTCAACGGTGGCTTATTAAGTTTTCGGTTAAATGTTCAGGCTCAACCTGAACGCTGCCGGGAAAACTGATGAGCTTGAGGACAGAAGAGGCAGACGGAATTGCCGGTGTAGTAGTAAAATGCGTTAATATCGGCAAGAACACCCAATGCGAAGGCAGTCTGCTGGGATGATCCTGACACTTCACGAGCGAAAGCGTGGGTAG…
2423	Bacteria	Patescibacteria	Parcubacteria	undefined	undefined	undefined	undefined	CCGAGAATATTCGACAATGGGCGAAAGCCTGATCGAGCGACGCCGCGTGCGGGAAGAAGGCCTTAGGGTTGTAAACCGCTTTTCTCCGAGAAGAACTCCGGCTTCGGTCGGAGTGACAGTACCGGAGGAATAAGGGGTTGCTAACTCTGTGCCAGCAGCAGCGGTAATACAGAGACCCCAAGCGTTATCCGGATTTATTGGGCGTAAAGAGTCCGTAGGCGGTATGGCGTGTCCTTCGTTAAATACCAAGGCTCAACCTTGGAAATGCGGGGGAAACTACCAAACTAGAGGACGTTATGGGCTGGCGGAACGTACGGTGTAGGGGTGAAATCCGTTGATATCGTACGGAACACCAAAAGCGAAGGCAGCCAGCTGGGACGGTCCTGACGCTGAGGGACG…
2424	Bacteria	Patescibacteria	Parcubacteria	Candidatus Terrybacteria	undefined	undefined	undefined	CCGAGAATATTCGACAATGGGGGAAACCCTGATCGAGCGACGCCGCGTGTGGGATGACAGCCTGCGGGTTGTAAACCACTTTTACGAGGGAAAAATTTTTGATGGTACCTCGTGAATAAGGGGCTGCTAACTTCGTGCCAGCAGCAGCGGTAATACGAAGGCCCCGAGCGTTATCCGGAATTATTGGGCGTAAAGAGTCCGTAGGTGGCGTGTATTGTCGCAGGTTAAAGCTCCCGGCTTAACCGGGAATATGCTTGCGAAACGTGCATGCTCGAGGATGTGAGAGGTGTGCGGAACTCACGGTGTAGGGGTGAAATCCGTTGATATCGTGGGGAACACCAAAGGCGAAGGCAGCACACTGGCACATTCCTGACACTGAGGGACGAAAGCGTGGGGAGC…
2435	Bacteria	Patescibacteria	Gracilibacteria	Candidatus Peregrinibacteria	undefined	undefined	undefined	TAAAGAATCTTCCACAATGGACGAAAGTCTGATGGAGCAATACCGCGTGAAGGATGAAGGTCGAAAGATTGTAAACTTCTTTTCTGAGGGAAGAATTCTGACGGTACCTCAGGAATAAGCACCGGCTAACTCCGTGCCAGCAGCCGCGGTAATACGGAGGGTGCAAGCGTTACCCGGAATCATTGGGCGTAAAGCGTCCGCAGGCGGCAAATTAAGTCGAATATTAAATCTCGGAGCCCAACTTCGAGGCTGTGTTCGAAACTGGTTTGCTAGAGTATTGCAGGGGCATGCGGAATTCTGTGTGTAGGGGTAAAATCCGTAGATACACAGAGGAACACCAAAAGCGAAGGCAGCATGCTGGGCAATTACTGACGCTCATGGACGAAAGCGTAGGTAGCG…
2443	Bacteria	Patescibacteria	Saccharimonadia	Saccharimonadales	undefined	undefined	undefined	TAGGGAATTTTCCACAATGGGGGCAACCCTGATGGAGCAACGCCGCGTGCAGGATGAAGGCCTTCGGGTTGTAAACTGCTTTTATTAGTGAAGATTATGACGGTAGCTAATGAATAAGGGACTGCTAACTACGTGCCAGCAGCCGCGGTCATACGTAGGTCCCAAGCGTTATCCGGATTTACTGGGCGTAAAGAGTTGCGTAGGCGGTGCATTAAGCGAAATATTAAATCGTGTGGCTTAACCATACAGATGTATTTCGAACTGGTGCACTAGAGTATAGAAGAGGTTACTGGAATTCTTAGTGTAGGAGTGAAATCCGTAGATATTAAGAGGAACACCGATGGCGTAGGCAGGTAACTGGTCTATAACTGACGCTAAGGCACGAAAGCGTGGGGAGCG…
2455	Bacteria	Patescibacteria	Parcubacteria	Paceibacterales	Paceibacteraceae	Candidatus Paceibacter	undefined	TCGAGAATCTTCGACAATGGGCGAAAGCCTGATCGAGCGACGCCGCGTGCAGGATGAAGCTTTTCGGAGTGTAAACTGCTTTTAACCGGGAACAAGCCGCAAGGCTGAGCGTACCGGTGGAATAAGGGGGTCCTAATTCTGTGCCAGCAGGAGCGGTAAGACAGAACCCCCGAGCGTTATCCGGATTTATTGGGCGTAAAGCGCAAGTAGGCGGCCCAGTTAGTCGAGTGTTAAAGCCCTTGGCCCAACCAAGGAAGCGCACTCGAAACGGCTGGGCTGGAGGACGTTAGAGGCTGATGGAACGGTCGGTGTAGGGGTGAAATCCGTTGATATCGACCGGAACACCAAAGGCGAAGGCATTCAGCTGGAACGTTCCTGACGCTGAGTTGCGAAAGCGTG…
2477	Bacteria	Patescibacteria	Parcubacteria	Candidatus Yanofskybacteria	undefined	undefined	undefined	TCGAGAATATTGGACAATGGGGGAAACCCTGATCCAGCGACGCCGCGTGCGGGACGAAGGCCTTCGGGTCGTAAACCGCTTTTATCGGGGAGCAAACTTCGGTTGAGTGTACCCGATGAATAAGGGGGAGCTAACTCTGTGCCAGCAGCTGCGGTAATACAGAGCCCCCGAGCGTTATCCGGATTTATTGGGCGTAAAGCGTCTGTAGCCGGTTTGGAAAGTCGCAGGTTAAATACTGAGAGCTCAACTTTCAGGGTGCCTGCGAAACTTCCAGACTAGAGGGCGTTAGGGGCTGATAGAACTCTTGGTGGAGGGGTGAAATCCGTTGATATCAAGAGGAATACCAAAAGCGAAGGCATTCAGCTGGGGCGACCCTGACGGTGAGAGACGAAAGCGTGG…
2482	Bacteria	Patescibacteria	Parcubacteria	Candidatus Nomurabacteria	undefined	undefined	undefined	TCGAGAATCTTCCACAATGGACGAAAGTCTGATGGAGCGACGCCGCGTGATTGATGAAGTCCCTCTGGGACGTAAAGATCTTTTATGAGGGAAGAAGTTTATTGACTGTACCTCATGAATAAGAGGCTCCTAATCTCGTGCCAGCAGGAGCGGTAATACGAGAGCCTCGAGCGTTATCCGGAATTATTGGGCGTAAAGGGTGCGTAGGTTGTTCTGTTAGTCTTTTGTAAAATCCCCGGGCTTAACTCGGGATCGGCAAAAGAAACGGCAGGACTTGAAAGTGTGAGAGGTGTACGGAACTCATGGTGTAGGGGTGAAATCCGTTGATATCATGGGGAACACCAAAAGCGAAAGCAGTACACTGGCACATATTTGACACTGAAGCACGAAAGCGTGGGT…
2495	Bacteria	Patescibacteria	Parcubacteria	undefined	undefined	undefined	undefined	TCGAGAATCTTCCGCAATGCACGAAAGTGTGACGGAGCGACGCCGCGTGATGGATGAAGCCCTTCGGGGCGTAAACATCTTTTCTAGAGGAGGAAGTTTATTGACGTTACTCTAGGAATAAGGGGCTCCTAATCTCGTGCCAGCAGGAGCGGTAATACGAGAGCCTCAAGCGTTACCCGGAATCACTGGGCGTAAAGGGTGTGTAGGCGGTTATGTTAGTCTGCTGTTAAAGCCTTGGGCTCAACCCAAGATCTGCAGTGGAAACGGCATAACTAGAGGATGTGAGAGGTTAAGGGAACTCATGGTGTAGGGGTGAAATCCGTTGATATCATGGGGAACACCAAAAGCGAAGGCACTTAACTGGCACATTCCTGACGCTGAGACACGAAAGCCAGGGTA…
2509	Bacteria	Patescibacteria	Parcubacteria	Candidatus Yanofskybacteria	undefined	undefined	undefined	TCGAGAATATTCGACAATGGGCGAAAGCCTGATCGAGCGACGTCGCGTGCGGGATGAAGGCCTTCGGGTTGTAAACCGCTTTTCTAAGGGAAGAATTTCGATGACGGTACCTTAGGAATAAGGGGGTGCTAATTCTGTGCCAGCAGCCGCGGTAATACAGAACCCCCGAGCGTTATCCGGATTTATTGGGCGTAAAGGGTCCGTAGCCGGTCTCGTAAGTCTTTGGTTAAATACCAGAAGCTCAACTTCTGGGGTGCCAGGGAAACTGCAAGACTTGAGGGTGTTAGGGGCTGATAGAACGCATGGTGGAGGGGTGAAATCCGTTGATATCATGCGGAATACCAAAAGCGAAGGCATTCAGCTGGGGCAACCCTGACGGTGAGGGACGAAAGCGTGGGG…
2514	Bacteria	Patescibacteria	Saccharimonadia	Saccharimonadales	undefined	undefined	undefined	TAGGGAATTTTCCACAATGGGCGAAAGCCTGATGGAGCAACGCCGCGTGCAGGACGAAGGCCTTCGGGTCGTAAACTGCTTTTATGTGCGAAGAATATGACGGTAACACATGAATAAGGATCGGCTAACTCCGTGCCAGCAGCCGCGGTCATACGGAGGATCCAAGCGTTATCCGGAATTACTGGGCGTAAAGAGTTGCGTAGGTGGCAGAGCAAGCGAAATGTGAAATCTTGTGGCTCAACCATGAGGCTATATTTTGAACTGCTCAGCTAGAGAACGAGAGAGGTACCTGGAATTTCTAGTGTAGGAGTGAAATCCGTAGATATTAGAAGGAACACCGATGGCGTAGGCAGGGTACTGGCTCGTTTCTGACACTAAGGCACGAAAGCGTGGGGAGCA…
2521	Bacteria	Patescibacteria	Parcubacteria	undefined	undefined	undefined	undefined	TCGAGAATATTCGGCAATGGGCGAAAGCCTGACCGAGCGACGCCGCGTGCAGGATGAAGGCCTTCGGGCTGTAAACTGCTTTTATGGAGGAAGAAGCTTCGGCTGACATTACTCCATGAATAAGGGCTTGCCAACCTCGTGCCAGCAGCCGCGGTAATACGAGGGGCCCAAGCGTTATCCGGATTTACTGGGCGTAAAGGATCCGTAGGGGGTTATGTTAGTCCTTTCGTGAAATCCTCCGGCTTAACCGGAGACCCGCGTGGGAAACGGCATAACTAGAGGATGTGAGAGGCCGACGGAACTCATGGTGTAGGGGTGAAATCCGTTGATATCATGGGGAACACCAAATGCGAAGGCAGTCGGCTGGCGCATTCCTGACCCTAAAGGATGAAAGCGTGG…
2523	Bacteria	Patescibacteria	Parcubacteria	undefined	undefined	undefined	undefined	TCGAGAATATTCGACAATGGGCGAAAGCCTGATCGAGCGACGCCGCGTGCGGGAAGAAGTCCTTCGGGATGTAAACCGCTTTTCTAGGGGAAGAACTTCGGTGACGGTACCCTAGGAATAAAGGGTCTCTAAACTCGTGCCAGCAGAGGCGGTAATACGAGTACCCTAAGCGTTATCCGGAATTATTGGGCGTAAAGCGTCTGTAGGCTGTCTGGAAAGTCTGTTGTCAAAGCCCCGGGCTCAACCCGGGAATTGCAATAGAAACTCCCAGACTAGAGGGTGTGAGAGGTTAGTGGAACTCACGGTGTAGGAGTGAAATCCGTTGATATCGTGGGGAACACCAAAGGCGAAGGCATCTAACTGGTGCACTCCTGACGCTGAGAGACGAAAGCGTAGGTA…
2550	Bacteria	Patescibacteria	Gracilibacteria	Candidatus Peregrinibacteria	undefined	undefined	undefined	TAAAGAATCTTCCACAATGGGCGCAAGCCTGATGGAGCAACACCGCGTGATTGATGAAGTCCTTCGGGGCGTAAAGATCTTTTCTGGGGGAAGAACTCTGACGGTACCCTAGGAATAAGCACCGGCTAACTCCGTGCCAGCAGCCGCGGTAATACGGAGGGTGCAAGCGTTATCCGGAATTATTGGGCGTAAAGCGTCCGCAGGCGGCGTGATAAGTCGGGTGTTAAATCTCCCAGCTCAACTGGGAATTAGTGCCCGAAACTATCATGCTAGAGACTTGGAGAGGTAAGTGGAATTCGGTGTGTAGGGGTAAAATCCGTAGATACACCGAGGAACACCAAAAGCGAAAGCAGCTTACTGGCCAAGTTCTGACGCTCAGGGACGAAAGCGTGGGGAGCG…
2552	Bacteria	Patescibacteria	Gracilibacteria	Candidatus Peregrinibacteria	undefined	undefined	undefined	GAATCTTCGGCAATGGGCGAAAGCCTGACCGAGCAACACCGCGTGAAGGATGAAGGCCCTCGGGTCGTAAACTTCTTTTCTGGGGGAAGAATTCTGACGGTACCCTAGGAATAAGCACCGGCTAACTCCGTGCCAGCAGCCGCGGTAAGACGGAGGGTGCAAGCGTTATCCGGAATTACTGGGCGTAAAGCGTGTGTAGGCGGTTTAGTAAGTCGGGGGTTAAAAGTCCATGCTCAACATGGAACCTGTTCCCGAAACTGCTAGGCTTGAAGAGTGCAGAGGCAAGCGGAATTCTGAGTGTAGGGGTAAAATCCGTAGATACTCGGAGGAACGCCAAAAGCGAAAGCAGCTTGCTGGGCATTTCTTGACGCTGAGACACGAAAGCGTGGGGAGCAAACA
2553	Bacteria	Patescibacteria	ABY1	Candidatus Magasanikbacteria	undefined	undefined	undefined	TCAAGAATATTCCGCAATGGGGGAAACCCTGACGGAGCGACGCCGCGTGCAGGAAGAAGCCCTTCGGGGTGTAAACTGCTTTTCTCCGGGACGAATTCGTGACGGTACCGGAGGAATAAGAGGTTGCTAACTCTGTGCCAGCAGCAGCGGTAATACAGAGACCTCAAACGTTATCCGGATTCATTGGGCGTAAAGCGTCCGCCGGTGGCTGGCCAAGTCTATGGTCAAATCCGTGGGCTCAACCTACGGACTGCTGTGGATACTGGTCAACTAGAGGTCGGGAGAGGCACATGGAATTCTCGGTGTAGTCGTAATAAGCGCTGATATCGAGAAGAACACCAAAGGCGAAGGCAATGTGCCAGAACGTGCCTGACACTCATGGACGAAAGCGTGGGGAGC…
2558	Bacteria	Patescibacteria	Parcubacteria	Candidatus Terrybacteria	undefined	undefined	undefined	CCGAGAATCTTCGACAATGGGGGAAACCCTGATCGAGCGACGCCGCGTGCAGGATGAAGCCCTGCGGGGTGTAAACTGCTTTTACGAGGGAGGAATCGTGCCGCTTCGGCGGCGCACTGACGTTACCTCGAGAATAAGGGGCTGCTAACTTCGTGCCAGCAGCAGCGGTAATACGAAGGCCCCAAGCGTTATCCGGAATTACTGGGCGTAAAGGGTCCGTAGGCGGTGCGCATTGTCGCGGGTTAAAGCTCCCGGCTCAACCGGGAAGGTGCTCGCGAAACGTGCACACTAGAGGATGTGAGAGGCATGTGGAACTCACGGTGGAGGGGTGAAATCCGTTGATATCGTGGGGAACACCAAAGGCGAAGGCAGCATGCTGGCGCATTCCTGACGCTGAGG…
2583	Bacteria	Patescibacteria	Saccharimonadia	Saccharimonadales	undefined	undefined	undefined	TAGGGAATTTTCCACAATGGACGAAAGTCTGATGGAGCAACGCCGCGTGCAGGATGAAGGCTTTCGGGTCGTAAACTGCTTTTATGAGTGAAGATTTTGACGGTAGCTCATGAATAAGGATCGGCTAACTCCGTGCCAGCAGCCGCGGTCATACGGAGGATCCAAGCGTTATCCGGAATTACTGGGCGTAAAGAGTTGCGTAGGTGGCATAGTAAGTTGGTAGTGAAATAGTTCCGCTCAACGGGATAAACATTATCAAAACTGCTAAGCTAGAATATGAGAGAGGTAGTTGGAATTCCTAGTGTAGGAGTGAAATCCGTAGATATTAGGAGGAACACCAATGGCGTAGGCAGACTACTGGCTCATTATTGACACTAAGGCACGAAAGCGTGGGGAGCG…
2591	Bacteria	Patescibacteria	Gracilibacteria	Candidatus Peribacteria	undefined	undefined	undefined	CTAGGAATCTTCCGCAATGGGGGAAACCCTGACGGAGCGATGTTGCGTGGAGGATGAATCCCCTTTGGGGTGTAAACTCCTGTTCTGAGGGGCGAAATATTGACGGTACCTCAGGAGAAAGCGCCGGCTAATTCCGTGCCAGCAGCCGCGGTAAGACGGAAGGCGCAAGCGTTACTCGGAGTCACTGGGCGTAAAGCGTCCGCAGGCTTCCCGGAAAGTCCGGTGTTAAAACACGGAGCTCAACTCCGTGACGGCATTGGAAACTCCCGGGATTGAGGCACTCAGAGGCATCTGGAATGCCGTGGGGAGGGGTAAAATCCGTTGAGCCACGGTAGAACGCCAAAAGCGAAGGCAGGATGCTGGGAGTGACCTGACGCTCAGGGACGAAAGCGTGGGGAG…
2629	Bacteria	Patescibacteria	Gracilibacteria	Candidatus Peribacteria	undefined	undefined	undefined	GAATCTTCCGCAATGGGCGAAAGCCTGACGGAGCGACACCGCGTGAAGGATGAAGCCATTTTTTGGTGTAAACTTCTGTTCTGAGGGACGAAATTTTTGACGGTACCTCAGGAGAAAGCATCGGCTAATTCTGTGCCAGCAGCCGCGGTAAGACAGAAGATGCAAGCGTTACTCGGAATTACTGGGCGTAAAGGGTCCGCAGGTGACTGACCACGTCTGGGGTTAAACCACGTCGCTCAACGGCGTGTATGTCCTGGAAACGAGTCGGATAGAGCCATTCAGAGGTATCTGGAATGCTGTGTGTAGGGGTAAAATCCGTTGATCCACAGTGGAACGCCAAAAGCGAAAGCAGGATACTGGGAATGTGCTGACACTCATGGACGAAAGCGTGGGGAGCAA…
2633	Bacteria	Patescibacteria	Saccharimonadia	Saccharimonadales	undefined	undefined	undefined	TAGGGAATTTTCCACAATGGGCGAAAGCCTGATGGAGCAACGCCGCGTGCAGGATGAAGGCCTTCGGGTTGTAAACTGCTTTTATATGTGAAGACTTCGACGGTAGCATATGAATAAGGATCGGCTAACTCCGTGCCAGCAGCCGCGGTCATACGGAGGATCCAAGCGTTATCCGGAATTACTGGGCGTAAAGAGTTGCGTAGGTGGCATAGTAAGCAGGTAGTGAAATCGTGTGGCTCAACCATACTCACATTATCTGAACTGCTAAGCTAGAGTATATGAGAGGTAGCTGGAATTCCTAGTGTAGGAGTGAAATCCGTAGATATTAGGAGGAACACCGATGGCGTAGGCAGGCTACTGGCATATTACTGACACTAAGGCACGAAAGCGTGGGGAGCG…
2638	Bacteria	Patescibacteria	ABY1	Candidatus Buchananbacteria	undefined	undefined	undefined	TCAAGAATCTTCCTCAATGGACGAAAGTCTGAAGGAGCGACGCCGCGTGGTGGATTGAAGGTCTTCGGATCGTAAACATCTTTTATAAGGGAAGAACCTATGACGGTACCTTATGAATAAGGGGCTGCTAATCACGTGCCAGCAGCAGCGGTAATACGTGAGCCCCAAGCGTTATCCGGATTTATTGGGCGTAAAGAGTCTGTAGGTGGTTTAGTAAGTTTTTCGTCAAATCTGGGGGCTTAACCCCTAGACTGCGAAAAAAACTACTAGACTAGAGGGTGGTAGAGGTAGATGGAATTGCCGGTGTAGTGGTAAAATGCGTTAATATCGGCAAGAACACCAAATGCGAAGGCTTTCTACTGGAACACTCCTGACACTGAGAGACGAAAGCGTGGGTAG…
2656	Bacteria	Patescibacteria	Gracilibacteria	undefined	undefined	undefined	undefined	TAAAGAATCTTCCGCAATGGGCGAAAGCCTGACGGAGCAACACTGCGTGGTGGATGACGGCCTTCGGGTTGTAAACACCTTTTCTGGGGGAAGAAGTTCTGACGGTACCCCAGGAATAAGCGACGGCTAATTACGTGCCAGCAGCCGCGGTAATACGTAAGTCGCAAGCGTTATCCGGAATTATTGGGCGTAAAGCGTCCGTAGGCGGTTTTGTTAGTCTGTGGTTAAATCCCGGGGCTCAACCCCGGAATCGTCATAGAAACTGCAAAACTTGAGGTATGCAGGGGCAGATGGAATTCCAGAAGTAGGGGTAAAATCCGTAGATCTCTGGAGGAACACCAAACGCGAAGGCATTCTGCTGGGCATTACCTGACGCTGAGGGACGAAAGCGTGGGGAGC…
2658	Bacteria	Patescibacteria	Parcubacteria	Candidatus Kaiserbacteria	undefined	undefined	undefined	TCGAGAATCTTCCGCAATGGGCGAAAGCCTGACGGAGCGACGTCGCGTGGTGGATGAAGCGCTTCGGCGCGTAAACACCTTTTATGGGGGAAGAAGCTTATTGACATTACCCCATGAATAAGGGGCTCCTAAACTCGTGCCAGCAGGAGCGGTAATACGAGTGCCCCAAGCGTTATCCGGAATTACTGGGCGTAAAGGGTGTGTAGGCGGCTGTGTTAGTCTTTCGTTAAACCCTTGGGCTCAACCCAAGATCTGCGAGAGAAACGGCACAGCTCGAGGACGTAAGAGGTCTACGGAACTCACGGTGTAGGGGTGAAATCCGTTGATATCGTGGGGAACACCAAATGCGAAGGCAGTAGACTGGTGCGTTCCTGACGCTGAAACACGAAAGCCAGGGTA…
2659	Bacteria	Patescibacteria	Parcubacteria	undefined	undefined	undefined	undefined	TAGGGAATCTTGCGCAATGGGCGAAAGCCTGACGCAGCGACGCCGCGTGCGGGATGAAGGCCTTCGGGTTGTAAACCGCTTTTGTTGGGGACGAACTTTGACGGTACCCAACGAATAAGAGGTTGCTAACTCTGTGCCAGCAGCAGCGGTAATACAGAGACCTCAAGCGTTATCCGGAATCATTGGGCGTAAAGCGTTCCGATCGGCGGTTTGGTAAGTCTGTGGGTAAAATCTAGGGGCTCAACTCCTGGACTGCTCTGGATACTACCAGACTAGAGGGGCAAAGAGGGAGCTGGAACCAGCGGTGTAGCAGTGAAATGCGTTGATATCGCTGGGAACACCGAAAGCGAAGGCAGGCTCCTGGGTGCCTCCTGACGCTGCTAGGACGAAAGCGTGGGT…
2673	Bacteria	Patescibacteria	Parcubacteria	Candidatus Kaiserbacteria	undefined	undefined	undefined	TCGAGAATCTTCCGCAATGGACGAAAGTCTGACGGAGCGACGCCGCGTGGTGGATGAAGTCCTTCGGGACGTAAACACCTTTTATCGGGGAAGAAGTTTTGACTGTACCCGATGAATAAGGGGCTCCTAACTCTGTGCCAGCAGGAGCGGTAATACAGAGGCCCCAAGCGTTACCCGGAATCACTGGGCGTAAAGGGTGCGTAGGTGGTTGTGTTAGTCCTCTGTTAAATTCTTCGAGCTCAACTTGAAGGCCCCAGGGGAAACGGCACAACTTCGAGGGTGTACGAGGCGAGTGGAACTCACGGTGTAGGGGTGAAATCCGTTGATATCGTGGGGAACACCATAGGCGAAGGCGACTCGCTGGGACATTCCTGACACTGAGGCACGAAAGCGTGGGGA…
2674	Bacteria	Patescibacteria	Gracilibacteria	undefined	undefined	undefined	undefined	GAATCTTCCGCAATGGGCGAAAGCCTGACGGAGCAACACCGCGTGAAGGATGAAGTGGTTCGCCATGTAAACTTCTTTTCTGAGGGAAGAATTCTGACGGTACCTTAGGAATAAGCACCGGCTAACTCTGTGCCAGCAGCCGCGGTAAGACAGAGGGTGCAAGCGTTATCCGGAATCATTGGGCGTAAAGCGTATGTAGGCGGGATGGTAAGTCGGGGATTAAATTTTCGTGCTCAACTCGAAAAATGTTCCCGAAACTCCCATCCTATAGAAGCATGCAAAGGCAAGTGGAATTCTGAGTGTAGGGGTAAAATCCGTAGATACTCGGAGGAACACCAAAAGCGAAAGCAGCTTGCTGGGCATGTCTTGACGCTGAGATACGAAAGCGTGGGTAGCAAA…
2691	Bacteria	Patescibacteria	Parcubacteria	Candidatus Giovannonibacteria	undefined	undefined	undefined	CCGAGAATATTCGACAATGGGCGAAAGCCTGATCGAGCGACGCCGCGTGCAGGAGGAAGTCCTTCGGGACGTAAACTGCTTTTTTAGGGGAGGAATCCGCCGCAAGGCGATATGACTGTACCCTAAGAATAAGGACTTGCTAATCTCGTGCCAGCAGCCGCGGTAATACGAGAAGTCCAAGCGTTATCCGGATTCATTGGGCGTAAAGGGTGCGTAGGAGGTTGTGTTAGTCTCTTGTTAAAGATCCCGGCTCAACTGGGAAAGTGCGGGAGAAACGGCACAACTTGGAGGATGTCAGAGGCAAGCGGAACTCACGGTGTAGGGGTGAAATCCGTTGATATCGTGGGGAACACCAAAGGCGAAGGCAGCTTGCTGGGGCAGTCCTGACTCTGAGGCACG…
2702	Bacteria	Patescibacteria	Saccharimonadia	Saccharimonadales	undefined	undefined	undefined	TAGGGAATCTTCCACAATGGGCGAAAGCCTGATGGAGCAACGCCGCGTGCAGGATGAATGCCTTAGGGTTGTAAACTGCTTTTCTCTACGAAGAATTTGACGGTAGTAGAGGAATAAGCCTCGGCTAACTCCGTGCCAGCAGCCGCGGTCATACGGAGGAGGCAAGCGTTATTCGGATTGACTGGGCGTAAAGAGATGCGTAGGCGGTTTGTTAAGCGTGTAGTGAAATCGCATGGCTCAACCATGTGGCTATTACACGAACTAACAAACTTGAGAGCAGTAGAGGTAACTGGAATTCCTAGTGTAGGAGTGAAATCCGTAGATATTAGGAGGAACACCAAAGGCGAAGGCAGGTTACTGGACTGTTTCTGACGCTAAGGCTCGAAAGCGTAGGTAGCG…
2714	Bacteria	Patescibacteria	Gracilibacteria	JGI 0000069-P22	undefined	undefined	undefined	GAATCTTCCACAATGGGCGCAAGCCTGATGGAGCGACACCGCGTGAAGGATGAAGGTCTAACGGTTGTAAACTTCTTTTCTGAGGGAGCATAATGAGAGTACTTCAGGAATAAGGGACGGCTAAATACGTGCCAGCAGCCGCGGTAATACGTATGTCTCAAGCGTTATCCGGAATTACTGGGTGTAAAGGGTTTGTAGGTTGTTTGTTAAGTAGGGTATGAAAGACCGGAGCTCAACTCCGTGTTTGTATTCTAAACTGGCTGACTAGAGTTAGGGAGAGGTAAGCGGAATTTTAAGTGTAGGGGTGCAATCCGTAGATACTTAGAAGAACACCAAAAGCGAAGGCAGCTTACTGGAACTATACTGACGCTGAAAAACGAAAGCGTGGGGAGCGAAAA
2716	Bacteria	Patescibacteria	Gracilibacteria	JGI 0000069-P22	undefined	undefined	undefined	GAATCTTCCACAATGGGCGCAAGCCTGATGGAGCGACACCGCGTGAAGGATGAAGGTCTAACGATTGTAAACTTCTTTTCTGAGGGAGCATAATGAGAGTACCTCAGGAATAAGGGACGGCTAAATACGTGCCAGCAGCCGCGGTAATACGTATGTCCCAAGCGTTATCCGGAATTACTGGGTGTAAAGGGTTTGTAGGTTGTTTGTTAAGTAGGGTATGAAAGACCGGAGCTCAACTCCGTGTTTGTATTCTAAACTGGCTGACTAGAGTTAGGGAGAGGTAAGCGGAATTTTAAGTGTAGGGGTGCAATCCGTAGATACTTAGAAGAACACCAAAAGCGAAGGCAGCTTACTGGAACTATACTGACGCTGAAAAACGAAAGCGTGGGGAGCGAAAA
2739	Bacteria	Patescibacteria	Parcubacteria	Candidatus Adlerbacteria	undefined	undefined	undefined	CCGAGAATATTCGACAATGGGCGAAAGCCTGATCGAGCGACGCCGCGTGCTGGATGAAGTCCTTCGGGACGTAAACAGCTTTTATGCGTGAGGAAGTAATTGACGTTAGCGCATGAATAAGGGGCTCCTAACTCTGTGCCAGCAGGAGCGGTAATACAGAGGCCCCAAGCGTTACCCGGATTCACTGGGCGTAAAGGGTGTGTAGGCGGTCGTGTTAGTCTTTTGTGAAAGATCTTTGGCTTAACCAAAGAGACGCAAGAGAAACGGCACGACTTCGAGGATGCGAGAGGTAGAGGGAACTCATGGTGTAGGGGTGAAATCCGTTGATATCATGGGGAACACCAAATGCGAAGGCACTCTACTGGCGCACTCCTGACGCTCTGACACGAAAGCGTGGGT…
2764	Bacteria	Patescibacteria	Parcubacteria	undefined	undefined	undefined	undefined	TCGAGAATCTTCCACAATGGGCGAAAGCCTGATGGAGCGACGTCGCGTGAAGGATGAAGGCCTTCGGGTTGTAAACTTCTTTTAGCTGGGAAGAATCGAGTCTAACTCGATGACGGTACCAGCAGAATAAGGGGCCGCTAAACATGTGCCAGCAGCGGCGGTAATACATGTGCCCCGAGCGTTATCCGGAATTATTGGGCGTAAAGGGTCCGTAGGCGGTTTTGTTAGTCTTCTGTTAAATTTCAGGGCTCAACCCTGAAACCGCGGAGGAAACGGCAAAACTAGAGAGCGTGAGAGGTTAGAGGAACTCATGGTGTAGGGGTGAAATCCGTTGATATCATGGGGAATACCAAATGCGAAGGCAGCACACTGGGCCATTTCTGACGCTGAGACACGAAA…
2767	Bacteria	Patescibacteria	ABY1	Candidatus Uhrbacteria	undefined	undefined	undefined	TCAAGAATCTTCCGCAATGCACGAAAGTGTGACGGAGCGACGCCGCGTGATGGATGAAGGCCTTCGGGTCGTAAACATCTTTTATCAGGGACGAACTAATGACGGTACCTGAAGAATAAGGGGTTGCTAACTCTGTGCCAGCAGCAGCGGTAATACAGAGACCTCAAGCGTTGTCCGGATTTATTGGGCGTAAAGGGTCCGCAGGCGGTCTTGTCAGTCATTCGTTAAATCTTCAGGCTCAACCTGGAGACTGCGGGCGATACTGCAAGACTAGAGGCTGGGAGAGGTACACGGAATTGTCGGTGTAGGGGTAAAATCCGTTAATATCGACAAGAACACCAAATGCGAAGGCAGTGTACTGGAACAGTTCTGACGCTCAGGGACGAAAGCGTGGGTAGC…
2790	Bacteria	Patescibacteria	ABY1	Candidatus Kerfeldbacteria	undefined	undefined	undefined	TCAAGAATCTTCCCCAATGGCCGAAAGGCTGAGGGAGCGACGCCGCGTGTAGGAAGAAGTCTTTCGGGACGTAAACTACTTTTCTGTGGGAAAAACTAATGATGGTACCACAGGAATAAGGGGCTGCTAACTTCGTGCCAGCAGCAGCGGTAATACGAGGGCCCCGAGCGTTATCCGGATTTATTGGGCGTAAAGAGTTCAAAGGTGGTTATTTAAGTCTTCGGTTAAAGCCTGATGCTCAACATCAGAACCGCCGAGGAAACTATTTGACTTGAGGGTAGAAGAGGTAGACGGAATTGCCGGTGTAGTAGTAAAATGCGTTAATATCGGCAAGAACACCAAATGCGAAGGCAGTCTACTGGTATAACCCTGACACTATACGAACGAAAGCGTGGGTAG…
2796	Bacteria	Patescibacteria	ABY1	Candidatus Uhrbacteria	undefined	undefined	undefined	TCAAGAATCTTCCGCAATGCACGCAAGTGTGACGGAGCAATGCCGCGTGGTGGATGAAGGCCCTCGGGTCGTAAACACCTTTTATAAGGGACGAACAAATGACGGTACCTTATGAATAAGGGGCTGCTAATCACGTGCCAGCAGCAGCGGTAATACGTGAGCCCCAAGCGTTATCCGGATTTATTGGGCGTAAAGCGTTCGTAGGCGGTTTTGCGCGTCACATGTTAAATCATCAGGCTCAACCTGGTGGCCGCATGTGATACGGCAAAACTAGAGGACGGGAGAGGCAGACGGAATTGCCGGTGTAGCGGTAAAATGCGTTCATATCGGCAAGAACACCGAAGGCGAAGGCAGTCTGCTGGAACGTCCCTGACGCTGAAGAACGAAAGCGCGGGGAGT…
2812	Bacteria	Patescibacteria	Gracilibacteria	JGI 0000069-P22	undefined	undefined	undefined	GAATCTTCCACAATGGACGAAAGTCTGATGGAGCGACACCGCGTGAAGGATGAAGGTCTAACGATTGTAAACTTCTTTTCTGAGGGAGCATAATGAGAGTACCTCAGGAATAAGGGGCGGCTAATTACGTGCCAGCAGCCGCGGTAATACGTAAGCCCCAAGCATTACCCGGAATCACTGGGTGTAAAGGGTTCGTAGGTGGGGAAATAAGTTGGATATGAAAGACCGAAGCTCAACTTCGTGTTTGTATTCAAAACTGTTTTTCTAGAATCAGGGAGAGGTAAGCGGAATTCTAAGTGTAGGGGTGCAATCCGTAGATACTTAGAAGAACACCAAAAGCGAAGGCAGCTTACTGGAACTGTATTGACACTGAGGAACGAAAGCGTGGGTAGCGAAAA
2819	Bacteria	Patescibacteria	Parcubacteria	undefined	undefined	undefined	undefined	TCGAGAATATTCCGCAATGCAGGAAACTGTGACGGAGCGACGCCGCGTGCAGGATGACACCCTTCGGGGCGTAAACTGCTTTTCTACAGGAAGAAGTTATTGACGGTACTGTAGGAATAAGGAGCTGCAAACCTCGTGCCAGCAGCAGCGGTAATACGAGGGCTTCAAACGTTATCCGGAATTATTGGGCGTAAAGCGTACGTAGGCGGTCTTGTGCGTCTTATGTGAAATCTCAACTGCTTAACAGTGAGGCTTGCATAGGATACGGCGAGACTAGAAGATATGAGAGGTTACTGGAACTCACAGTGTAGGGGTGAAATCCGTTGATATTGTGGGGAACACCAAAGGCGAAGGCAGGTAACTGGCATATTCTTGACGCTCAGGTACGAAAGCGTGGGT…
2823	Bacteria	Patescibacteria	Parcubacteria	Candidatus Jorgensenbacteria	undefined	undefined	undefined	TCGAGAATATTCCACAATGGGCGAAAGCCTGATGGAGCGACGCCGCGTGCAGGATGAAACCCTTCGGGGCGTAAACTGCTTTTCTGACTGAAAAAGTCGTGTCGCTTGCGACACGATTGATACTAAGTCAGGAATAAGGGGCTGCAAACTTCGTGCCAGCAGCAGCGGTAATACGAAGGCCTCAAGTGTTGTCCGGATTAATTGGGCGTAAAGCGCACGCAGGAGGCTTGGCGGGTCTTTCGGTTAAATTCTGAGGCTTAACTTCAGAGCTGCCGGGGAAACTACCAAGCTTGAGGACGTTAGAGGGGAGCGGAACACATGGTGTAGGGGTGAAATCCGTTGATATCATGTGGAACACCGAAGGCGAAGGCAGCTCCCTGGGGCGTTCCTGACTCTCAT…
2824	Bacteria	Patescibacteria	Parcubacteria	Candidatus Nomurabacteria	undefined	undefined	undefined	CCAAGAACATTCCACAATGGACGAAAGTCTGATGGAGCGACGCCGCGTGATCGATGAAGCTTTTCGAAGTGTAAAGGTCTTTTATGAGGGAAGAAATTTTTGACTGTACCTCATGAATAAGGGGCTCCTAACTCTGTGCCAGCAGGAGCGGTAATACAGAGGCCCCGAGCGTTATCCGGAATCATTGGGCGTAAAGGGTGCGTAGGTGGCTATATTAGTCTTTCGTTAAATCCATGGGCCTAACCTGTGGCGTGCGAAGGAAACGGTATAGCTTGAGAGCGAGAGAGGTGAATGGAACTCATAGTGTAGGGGTGAAATCCGTTGATATTATGGGGAACACCAAAAGCGAAGGCAATTCACTGGCTCGTTTCTGACACTGATGCACGAAAGCGTGGGTAG…
2835	Bacteria	Patescibacteria	Gracilibacteria	Candidatus Peregrinibacteria	undefined	undefined	undefined	TAGGGAATCTTCGGCAATGGGCGAAAGCCTGACCGAGCAACACCGCGTGCAGGATGAAGTTCGTAAGGATGTAAACTGCTTTTCTGAGGGAAGAATTTTGACGGTACCTCAGGAATAAGCACCGGCTAATCTCGTGCCAGCAGCCGCGGTAATACGAGAGGTGCAAGCGTTATCCGGAATCATTGGGCGTAAAGCGTCCGTAGGTGGTTTGTTAAGTCGGATGTTAAATCTGTTGGCTCAACCAACAGGTCGTATCCGAAACTGGCAGACTTGAGAATTACAGGGGTACATGGAATTCAGCATGTAGGGGTAAAATCCGTTGATATGCTGAGGAACACCAAAAGCGAAGGCAGTGTACTGGGTAATTTCTGACACTAATGGACGAAAGCGTGGGGAGCA…
2837	Bacteria	Patescibacteria	Gracilibacteria	undefined	undefined	undefined	undefined	GAATCTTCCACAATGGGCGAAAGCCTGATGGAGCGACACCGCGTGAAGGATGAAGCCTTTGTTGGTGTAAACTTCTTTTCTCTCCGAAGATAATGACGGTAGGAGAGGAATAAGGGGCGGCAAACTTCGTGCCAGCAGCCGCGGTAATACGAAGGCCCCAAGCGTTATCCGGAATTACTGGGCGTAAAGCGTCTGTAGGTGGTTCGGAAAGTTTCAAGTGAAAGGTCAGGGCTCAACCCTGTACTTGCTTGGAAAACTATCGAACTCGAGTGTGGGAGAGGCAAGCAGAATAATAAGAGTAGGGGTGCAATCCGTTGATACTTATTAGAATACCAAAAGCGAAGGCAGCTTGCTGGAACATTACTGACACTGAGAGACGAAAGCGTGGGGAGCAAAAG
2838	Bacteria	Patescibacteria	ABY1	Candidatus Magasanikbacteria	undefined	undefined	undefined	TCAAGAATCTTCCACAATGGGGGAAACCCTGATGGAGCGACGCCGCGTGCAGGATGAAGGCCTTCGGGTCGTAAACTGCTTTTGCAGGGGACGAATTAGTGACGGTACCCTGAGAATAAGAGGTTGCTAACTCTGTGCCAGCAGCAGCGGTAATACAGAGACCTCAAGCGTTATCCGGATTTATTGGGCGTAAAGCGTCTGTAGGTGGTACAGCGGGTTAGGGGTTAAATCCCGATGCTCAACATCGGGCCAGCTTCTAAAACTACTATACTAGAGGACGGAAGAGGTAAGCGGAATTGCCGGTGTAGTCGTAATAAGCGTTGATATCGGCAAGAACACCAAATGCGAAGGCAGCTTACTGGTACGTTCCTGACACTGAGAGACTAAAGCGTGGGGAGC…
2840	Bacteria	Patescibacteria	Saccharimonadia	Saccharimonadales	LWQ8	undefined	undefined	TAGGGAATTTTCCACAATGGACGAAAGTCTGATGGAGCAACGCCGCGTGCAGGATGAAACCCTTCGGGGCGTAAACTGCTTTTATATGTGACGAATATGACGGTAGCATATGAATAAGGATCGGCTAACTCCGTGCCAGCAGCCGCGGTCATACGGAGGATCCAAGCGTTATCCGGAATTACTGGGCGTAAAGAGTTGCGTAGGCGGCATTGTAAGCAGATAGTGAAAGCGTGTGGCTCAACCATACTCACATTATTTGAACTGCAAAGCTAGAGGATGAGAGAGGTCACTGGAATTCCCTGTGTAGGAGTGAAATCCGTAGATATAGGGAGGAACACCGATGGCGTAGGCAGGTGACTGGCTCATTCCTGACGCTCAGGCACGAAAGCGTGGGTAGCA…
2841	Bacteria	Patescibacteria	ABY1	Candidatus Uhrbacteria	undefined	undefined	undefined	TCAAGAATATTCCTCAATGCACGAAAGTGTGAAGGAGCTATGCCGCGTGCCAGAAGAAGGCCTTCGGGTCGTAAATGGCTTTTATAAGGGACGAACTAATGACGGTACCTTATGAATAAGGGGCTGCTAATCACGTGCCAGCAGCAGCGGTAATACGTGAGCCCCAAGCGTTGTCCGGATTTATTGGGCGTAAAGCGTCTGTAGGTTGTTTAGTGCGTCATGCGTCAAATCTTTAGGCTTAACCTAAAGGCTGCGTGTGATACGGCTAGACTAGAGGACGGGAGAGGTGCACGGAATTGTCGGTGTAGCGGTAAAATGCGTTAATATCGGCAAGAACACCAAAGGCGAAGGCAGTGCACTGGAACGTTCCTGACACTCAGAGACGAAAGCGTGGGTAGC…
2863	Bacteria	Patescibacteria	ABY1	Candidatus Uhrbacteria	undefined	undefined	undefined	TCAAGAATCTTCCGCAATGCACGAAAGTGTGACGGAGCAATGCCGCGTGCCAGAAGAAGGCCTTCGGGTCGTAAATGGCTTTTATAAGGGACGAACAAATGACGGTACCTTATGAATAAGGGGCTGCTAATCACGTGCCAGCAGCAGCGGTAATACGTGAGCCCCGAGCGTTATCCGGATTTATTGGGCGTAAAGGGTCCGTAGGTGGCCTTGTAAGTCGTGTGTTAAATCTTCAGGCTCAACCTGAAGCCAGCGCGCGATACTGCAAAGCTAGAGAACGGGAGAGGCAGATGGAATTGCCGGTGTAGCGGTAAAATGCGTTAATATCGGCAAGAACACCAAAGGCGAAGGCAATCTGCTGGAACGTTTCTGACACTGAGGGACGAAAGCATGGGTAGC…
2868	Bacteria	Patescibacteria	Berkelbacteria	undefined	undefined	undefined	undefined	TTGGGAATATTGCGCAATGGACGCAAGTCTGACGCAGCGACGTCGCGTGCAGGAAGACGTACTTCGGTATGTAAACTGCTTTTGTTTGGGAATAATTTTTGAAGGTACCTTACGAATAAGCACCGGCTAATCTCGTGCCAGCAGCCGCGGTAATACGAGAGGTGCAAACGTTGTCCGGAATTACTGGGCGTAAAGAGCATGTAGGCGGTTTAATAAGTCACTCATGAAAGACTAGGGCTTAACCCTGGGACCGTGGGTGAAACTATTAAACTCGAGGTAGGCAGAGGCGCGTAGAACACTCGGTGGAGGGGTGACATCCGTTGATATCGAGTGGAATACCAAAGGCGAAAGCAACGCGCTGGGCCTTATCTGACGCTGAGATGCGAAAGCGTGGGTAGC…
2869	Bacteria	Patescibacteria	Saccharimonadia	Saccharimonadales	LWQ8	undefined	undefined	TAGGGAATTTTCCACAATGGACGAAAGTCTGATGGAGCAACGCCGCGTGCAGGATGAAGGCTTTAGGGTTGTAAACTGCTTTTATCTGTGACGATAATGACGGTAGCAGATGAATAAGGATCGGCTAACTCCGTGCCAGCAGCCGCGGTCATACGGAGGATCCAAGCGTTATCCGGAATTACTGGGCGTAAAGAGTTGCGTAGGTGGCATAGTAAGCAGATAGTGAAATCGTGTGGCTCAACCATACTTACATTATCTGAACTGCTAAGCTTGAGGGCGAGAGAGGTTACTAGAATTCCTTGTGTAGGAGTGAAATCCGTAGATATAAGGAGGAATACCGATGGCGTAGGCAGGTAACTGGCTCGTCCCTGACACTAAGGCACGAAAGCGTAGGTAGCA…
2876	Bacteria	Patescibacteria	Parcubacteria	Candidatus Vogelbacteria	undefined	undefined	undefined	CCGAGAATCTTCCGCAATGCCCGAAAGGGTGACGGAGCGACGTCGCGTGATGGATGAAGTCCTTCGGGACGTAAACATCTTTTGCCGGGGACGAACCCCGCCTTTGGCGGGGGTGACTGTACCCGGAGAATAAGGGGTTGCTAAACTCGTGCCAGCAGCAGCGGTAATACGAGTGCCCCAAGCGTTATCCGGAATTACTGGGCGTAAAGCGTGCGCAAGCGTCCCGTTAAGTTTCTTGTTAAATCCTCCTGCCCAACAGGAGAAATGCGGGAAAAACTAGCGGGATTGAGGCGGCGAGGGGTCTACGGAACTCATGGTGTAGGGGTGAAATCCGTTGATATCATGGGGAACGCCAAAAGCGAAGGCAGTAGACTGGCGCCGATCTGACGCCGAGGCACG…
2878	Bacteria	Patescibacteria	Saccharimonadia	Saccharimonadales	Saccharimonadaceae	TM7a	undefined	TAAGGAATCTTCCACAATGGGGGAAACCCTGATGGAGCAACGCCGCGTGAAGGATGAAGGCCCTCGGGTCGTAAACTTCTTTTATGAGTGAAGAATATGACGGTAACTCATGAATAAGCACCGGCTAACTACGTGCCAGCAGCCGCGGTCATACGTAGGGTGCAAGCATTATCCGGAGTGACTGGGCGTAAAGAGTTGCGTAGGTGGTTAGTAAAGTGAATAGTGAAACCTGGTGGCTCAACCATACAGACTATTATTCAAACTCACTAACTCGAGAGTAGCAGAGGTAACTGGAATTTCTTGTGTAGGAGTGAAATCCGTAGATATAAGAAGGAACACCAATGGCGTAGGCAGGTTACTGGGCTATTTCTGACACTGAGGCACGAAAGCGTGGGGAGC…
2882	Bacteria	Patescibacteria	Saccharimonadia	Saccharimonadales	Saccharimonadaceae	TM7a	undefined	TAAGGAATCTTCCACAATGGGGGCAACCCTGATGGAGCAACGCCGCGTGCAGGATGAAGGCCCTCGGGTCGTAAACTGCTTTTATGAGTGAAGAATATGACGGTAACTCATGAATAAGGGTCGGCTAACTACGTGCCAGCAGCCGCGGTCATACGTAGGACCCAAGCGTTATCCGGAGTGACTGGGCGTAAAGAGTTGCGTAGGTGGCTTGTAAAGTGAATAGTGAAATCTGGGGGCTCAACCTCACAGGCTATTATTCAAACTCACAAGCTCGAGAACAGCAGAGGTAACTGGAATTTCTGAAGTAGGGGTAATATCCGTAGATATCAGAAGGAACACCAATGGCGTAGGCAGGTTACTGGGCTGTTTCTGACACTGAGGCACGAAAGCGTGGGGAGC…
2897	Bacteria	Patescibacteria	Parcubacteria	GWB1-42-6	undefined	undefined	undefined	TCGAGAATCTTGGACAATGCACGAAAGTGTGATCCAGCGACGCCGCGTGCACGAAGAAGCTTTTCGGAGTGTAAAGTGCTTTTCTATGGGAACAATTTTTGAGCGTACCATAGGAATAAGGGGTTGCTAACTACGTGCCAGAAGCATCGGTAATACGTAGGCCCCAAGCGTTATCCGGAATCATTGGGCGTAAAGAGTCTGTAGGGGGTTAGATAAGTTTGGTGTTAAATTCCGGGGCTTAACCCCGGAGCTGCGCCGAAAACTGTTTAACTCGAGGATGCGAGAGGCTGATGGAACTTATGGTGTAGGGGTGAAATCCGTTGATACCATAGGGAACACCAAGGGCGAAGGCATTCAGCTGGCGCAATCCTGACCCTGAGAGACGAAAGCGTGGGTAGC…
2903	Bacteria	Patescibacteria	Parcubacteria	Candidatus Giovannonibacteria	undefined	undefined	undefined	TCGAGAATCTTCGACAATGGGCGAAAGCCTGATCGAGCGACGCCGCGTGCAGGATGAAGTCCTTCGGGACGTAAACTGCTTTTATGGGGGATAAACGCAAGTGATAGTACCCTATGAATAAGGGCTTGCTAACCTCGTGCCAGCAGCAGCGGTAATACGAGGAGCCCAAGCGTTATCCGGATTTACTGGGCGTAAAGGGTGTGTAGGGGGTTTTGTTAGTCCCGCTTTAAATTCCGGCGCTTAACGCCGGAAGTGGGCTGGATACTGCAAAACTGAGAGGACGCGAGAGGCTGACGGAACTCTGGGTGTAGGGGTGAAATCCATTGATATCCAGGGGAACACCAAAGGCGAAGGCAGTCAGCTGGCGCGCACCTAACCCTGAAACACGAAAGCGCGGGT…
2905	Bacteria	Patescibacteria	Parcubacteria	Candidatus Yanofskybacteria	undefined	undefined	undefined	ACGAGAATATTCGACAATGCACGAAAGTGTGATCGAGCGATGCCGCGTGCGGGAAGAAGGGCTTCGGCCTGTAAACCGCTTTTGCCATGGAAAAATTTTGATTGTACATGGAGAATAAGGGGTTGCTAACCTCGTGCCAGCAGCAGCGGTAATACGAGGACCCCAAGCGTTATCCGGAATTACTGGGCGTAAAGCGTGAGTAGCCGGTTTTGTTAGTCCGATGTTAAATCTTGAGGCTCAACTTCGAGACCGCATTGGAAACGGCAAGACTAGAGTGGGTAAGAGGCAGACGGAACGTGCAGTGTAGGGGTGAAATCCATTGATATTGCACGGAACACCAAAAGCGAAAGCAGTCTGCTGGTGCTCTACTGACGGTCAATCACTAAAGCGTGGGGATCA…
2924	Bacteria	Patescibacteria	Parcubacteria	undefined	undefined	undefined	undefined	TCGAGAATATTCGACAATAGGCGAAAGCCTGATCGAGCGACGTCGCGTGCAGGAAGAATGACTTCGGTCTGTAAACTGCTTTTTGTGGGGAAGAACCTTCGGGTGACTGTACCCACAGAATAAGGGGCTGCAAACCTCGTGCCAGCAGCCGCGGTAATACGAGGACCTCAAGCGTTATCCGGATTTATTGGGCGTAAAGCGTGTGTAGGGGGCTCTATGCGTCTTTTGTTAAATCTCACCGCTCAACGGTGAGGCCGCAGAGGATACGATAGAGCTAGAGGATGTCAGAGGCTGATGGAACGCACGGTGTAGGGGTGAAATCCGTTGATATCGTGCGGAACACCAAAGGCGAAGGCATTCAGCTGGGACATTTCTGACCCTGAGACACGAAAGCGTGGG…
2938	Bacteria	Patescibacteria	Parcubacteria	Candidatus Nomurabacteria	undefined	undefined	undefined	TCGAGAATCTTCCACAATGGACGAAAGTCTGATGGAGCGACGCCGCGTGATGGATGAAGTCCCTTTGGGACGTAAACATCTTTTATGAGGGAAGAAATTATTGACGGTACCTCAGGAATAAGGGGCTCCTAATCTCGTGCCAGCAGGAGCGGTAATACGAGAGCCCCAAGCGTTATCCGGAATTACTGGGCGTAAAGGGTGCGTAGGTTGCGTTGTTAGTCTTTTGTCAAAGCCCCAAGCTCAACTTGGGATCGGCGCGAGATACGGCAATGCTAGAAAGTGTGAGAGGTGTACGGAACTCAAGGTGTAGGGATGAAATCCGTTGATATCTTGGGGAACACCAAAAGCGAAGGCAGTACACTGGCACATATTTGACACTGAAGCACGAAAGCGTGGGTA…
2942	Bacteria	Patescibacteria	Gracilibacteria	Candidatus Peregrinibacteria	undefined	undefined	undefined	TAAGGAATCTTTCGCAATGGGGGAAACCCTGACGAAGCGACACCGCGTGAACGATGAAGGTCGGAAGATCGTAAAGTTCTTTTCTGAAGGAAAAATTCTGATGGTACTTCAGGAATAAGCACCGGCTAACTCCGTGCCAGCAGCCGCGGTAAGACGGAGGGTGCAAGCGTTATCCGGAATCATTGGGCGTAAAGTGTTCTCAGGTGGTTTTTTAAGTCAAATGTCAAAGCCTGAAGCTTAACTTCAGTCCGGTAATTGATACTGAGAAACTCGAGATCTGGAGGGGCAAGTGGAATTTTGCGTGTAGGGGTAAAATCCGTTGATACGCAAAGGAACACCAAAAGCGAAAGCAGCTTGCTGGCCAGTTTCTGACACTTATGAACGAAAGCGTGGGGAGCG…
2943	Bacteria	Patescibacteria	Gracilibacteria	Candidatus Peregrinibacteria	undefined	undefined	undefined	TAAAGAATATTTCGCAATGGGCGCAAGCCTGACGAAGCGACACCGCGTGATCGATGAAGCCCTTTCGGGTGTAAAGATCTTTTCTGAGGGAATAATTCTGAAGGTACTTCAGGAATAAGCACCGGCTAACTCCGTGCCAGCAGCCGCGGTAATACGGAGGGTGCAAGCGTTATCCGGAATCACTGGGCGTAAAGAGTTCGTAGGCGGTTTATTAACTTGGATATTAAATTCTGGAGCTCAACTTTAGAAGTGTATCCAAAAGTGATAAGCTAGAGTCTCACAGAGGTACGTGGAATTCTGTGTGTAGGGGTAAAATCCGTTGATACACAGAGGAACACCGAAAGCGAAGGCAGCGTACTGGGTGAGTTCTGACGCTGAGGAACGAAAGCGTGGGGAGCG…
2944	Bacteria	Patescibacteria	Saccharimonadia	Saccharimonadales	undefined	undefined	undefined	TAGGGAATTTTCCACAATGGGCGCAAGCCTGATGGAGCAACGCCGCGTGCAGGATGAAGGCTTTCGGGTCGTAAACTGCTTTTATGTGCGAAGAATTTGACGGTAACACATGAATAAGGATCGGCTAACTACGTGCCAGCAGCCGCGGTCATACGTAGGATCCAAGCGTTATTCGGAATTACTGGGCGTAAAGAGTTGCGTAGGTGGCATTGTAAGCAAGATATGAAATCGTGTGGCTCAACTATACGACTGTGTCTTGAACTGCAAAGCTTTGAGAACGAGAGGGGTAGATGGAATTACTAGTGTAGGAGTGAAATCCGTAGATATTAGTAGGAACACCGATAGCGTAGGCAGTCTACTGGCTCGTTTCTGACACTGAGGCACGAAAGCGTGGGGAGC…
2949	Bacteria	Patescibacteria	Parcubacteria	Candidatus Lloydbacteria	undefined	undefined	undefined	TCGAGAATCTTCCGCAATGGACGAAAGTCTGACGGAGCGACGCCGCGTGACTGAAGAAGTCTTTCGGGATGTAAAGGTCTTTTATGAGGGATGACATAGCGACAGTACCTCATGAATAAGGGGCTGCTAATCACGTGCCAGCAGCAGCGGTAAAACGTGAGCCCCGAGCGTTATCCGGAATTACTGGGCGTAAAGTGTGCGTAGGCGGTTATGTTAGTCTCCTGCTAAATCCATCGGCTCAACCGGTGAACTCCAGGGGAAACGGCATGACTCGAGTGCGTGAGAGGTATGCGGAACTTATCATGTAGGGGTGAAATCCGTTGATATGATAGGGAACACCAAATGCGAAGGCAGCATACTGGCGCGTCACTGACGCTGAGGCACGAAAGCGTGGGTAGC…
2950	Bacteria	Patescibacteria	Saccharimonadia	Saccharimonadales	undefined	undefined	undefined	TAGGGAATCTTCCACAATGGGCGAAAGCCTGATGGAGCAACGCCGCGTGCAGGATGAATGCCTTCGGGTTGTAAACTGCTTTTATATGTGAAGACTTCGACGGTAGCATATGAATAAGGATCGGCTAATTCCGTGCCAGCAGCCGCGGTCATACGGAAGATCCAAGCGTTATCCGGAATTACTGGGCGTAAAGAGTTGCGTAGGTGGCATAGTAAGTTGGTAGTGAAATTGTGTGGCTCAACCATACACCCATTACTAAAACTGCTAAGCTAGAGTATATGAGAGGTAGTTGGAATTCCTAGTGTAGGAGTGAAATCCGTAGATATTAGGAGGAACACCGATGGCGTAGGCAGACTACTGGCATATTACTGACACTAAGGCACGAAAGCGTGGGGAGCG…
2955	Bacteria	Patescibacteria	Parcubacteria	Candidatus Nomurabacteria	undefined	undefined	undefined	TCGAGAATCTTCCACAATGGACGAAAGTCTGATGGAGCGACGCCGCGTGATGGATGAAGTCCTTCGGGATGTAAACATCTTTTATGAGGGAAAAAGTTTATTGATGGTACCTCATGAATAAGGGGTTGCTAAACTCGTGCCAGCAGCAGCGGTAATACGAGTACCCCAAGCGTTATCCGGAATTATTGGGCGTAAAGGGTGCGTAGGTGGTTGTATTAGTCTCCTGTGAAATTCTTCGGCTTAACCGGGGACCCGCAGGGGAAACGGTACGACTCGAGGGCGTGAGAGGTGTGCAGAACTCATGGTGTAGGGGTGAAATCCGTTGATATCATGGGGAATACCAAATGCGAAGGCAGCACACTGGCGCGTTCCTGACACTGAGGCACGAAAGCGTGGGTA…
2961	Bacteria	Patescibacteria	Parcubacteria	Candidatus Jorgensenbacteria	undefined	undefined	undefined	TCGAGAATATTCCACAATGGGCGAAAGCCTGATGGAGCGACGCCGCGTGCAGGATGACACCCTTCGGGGCGTAAACTGCTTTTCTACGGGATAAAGCCGCAAGGCTGATAGTACTGTAGGAATAAGGAGCTGCAAACCTCGTGCCAGCAGCCGCGGTAATACGAGGGCTTCAAGCGTTGTCCGGATTTATTGGGCGTAAAGGGCGCGTAGGGGGTTTTGTGCGTCTCTTGTTAAATTCCGGGGCTTAACTTCGGAGCTGCAAGGGATACGATGAAACTAGAGGACGTTAGAGGCAAATGGAACGCACGGTGTAGGGGTGAAATCCGTTGATATCGTGCGGAACACCAAAGGCGAAGGCATTTTGCTGGGACGTTCCTGACCCTGAGGCGCGAAAGCGTG…
2985	Bacteria	Patescibacteria	ABY1	undefined	undefined	undefined	undefined	TCAAGAATCTTCCGCAATGGACGAAAGTCTGACGGAGCGACGCCGCGTGCATGAAGAAGCCCTTCGGGGTGTAAAGTGCTTTTCTTTGGGACGAACACTGACGGTACCAAAGGAATAAGAGGTTCCTAACTCTGTGCCAGCAGGAGCGGTAATACAGAGACCTCAAGCGTTACCCGGATTTATTGGGCGTAAAGGGTCCGTAGGCGGCTAAGAAAGTCCTTCGTTAAATGTCAGAGCTCAACTCTGTCACCGCGGGGGAAACTCCTTAGCTTGAGGCCGGGAGAGGCGAGCGGAATTGTCGGTGGAGTAGTAAAATGCGTTGATATCGACAAGAACACCAAATGCGAAAGCAGCTCGCTGGAACGCGCCTGACGCTGAGGGACGAAAGCGTGGGGAGCA…
3002	Bacteria	Patescibacteria	Berkelbacteria	undefined	undefined	undefined	undefined	TTGGGAATATTGGACAATGGGCGAAAGCCTGATCCAGCGACACCGCGTGGGGGATGACGGCCTTCGGGTTGTAAACTCCTTTTCTCTGGGACGATTATGACGGTACCAGAGGAATAAGCAGCGGCTAACTACGTGCCAGAAGCCTCGGTGATACGTAGGCTGCAAGCGTTATCCGGAATTATTGGGCGTAAAGCGCTCGTAGGTGGTCTTGTTCGTTTCGTGTTAAATCTCCAGGCTCAACTTGGAGTTCGCACGAAAGACAGCAAGACTCGAGTCCAGCAGGGGTCAGCGGAATTGGCGGTGTAGCAGTGAAATGCGTTGATATCGCCAAGAACACCAATGGCGAAGGCAGCTGACTAGGTTGGTACTGACACTCAGGAGCGAAAGCGTGGGGAGCGA…
3021	Bacteria	Patescibacteria	ABY1	Candidatus Magasanikbacteria	undefined	undefined	undefined	TCGAGAATCTTCCCCAATGGCCGAAAGGCTGAGGGAGCGACGCCGCGTGCAGGATGAAGGGCTTCGGTCCGTAAACTGCTTTTCTCAGGGACGAACGATGACGGTACCTGAGGAATAAGAGGTTGCTAACTCTGTGCCAGCAGCAGCGGTAATACAGAGACCTCAAACGTTGTCCGGATTTACTGGGCGTAAAGGGTCCGTAGGCGGCTTTGTGCGTCGGTGGTCAAATCTTGGGGCTCAACTTCAAGACTGCCATCGATACGGCAGAGCTCGAGCATGGGAGAGGTACGCGGAATTGCCGGTGTAGTAGTAAAATGCGTTAATATCGGCAAGAACACCAAATGCGAAGGCAGCGTACTGGAACATTGCTGACGCTCAGGGACGAAAGCGTGGGGAGCG…
3023	Bacteria	Patescibacteria	Parcubacteria	Candidatus Liptonbacteria	undefined	undefined	undefined	TCGAGAATATTCGACAATGGACGAAAGTCTGATCGAGCGACGCCGCGTGCAGGATGAAGGCCTTCGGGTTGTAAACTGCGGTAGCTGTGGAGGAACGCAAGTGACTGTACACAGCGGAAAGAGGTGGGTAACTACGTGCCAGCACCAGCGGTAATACGTAGACCTCAAGCGTTATCCGGATTTATTGGGCGTAAAGAGCATGTAGGAGGTTGTGCGCGTTTCATGTTAAATCCCACCGCTTAACGGTGGACCTGCATGGAATACGGCATGACTAGAGGGGGTTAGAGGTGAACAGAACGCACGGTGTAGGGGTGAAATCCGTTGATATCGTGCGGAATACCAAAGGCGAAGGCAGTTCACTGGGACCTTCCTGACTCTGAGATGCGAAAGCGTGGGGAG…
3028	Bacteria	Patescibacteria	Gracilibacteria	Candidatus Peregrinibacteria	undefined	undefined	undefined	TAAAGAATCTTCCACAATGGACGAAAGTCTGATGGAGCGACACCGCGTGCAGGATGACGGCCTTCGGGTTGTAAACTGCTTTTTTGGGGGAATAATTCTGAATGTACCCCAAGAATAAGCACCGGCAAATCACGTGCCAGCAGCCGCGGTAATACGTGAGGTGCAAACGTTACCCGGAATTATTGGGCGTAAAGCGTCCGCAGGTGGCGTAGTAAGTAGGGTATTAAATCTTGAGGCTCAACTTCAAGGCTGTGCCCTAAACTACTATGCTAGAGAAAGGGAGAGGTGAATGGAATTCTGCATGTAGGGGTAAAATCCGTAGATATGCAGAGGAACACCAAAAGCGAAGGCAGTTCACTGGCCCTTTTCTGACACTCAGGGACGAAAGCGTGGGGAGCG…
3046	Bacteria	Patescibacteria	Parcubacteria	undefined	undefined	undefined	undefined	TCGAGAATATTCGGCAATGGGCGAAAGCCTGACCGAGCGACGCCGCGTGGAGGATGAAGCCCTTCGGGGTGTAAACTTCTTTTATACGGGAGGAACTAAGGTGACTGTACCGTACGAATAAGGGGCTGCTAACTTCGTGCCAGCAGCAGCGGTAATACGAAGGCCCCAAGCGTTATCCGGATTCACTGGGCGTAAAGCGTCTGTAGGTGGTCTGTCAAGTCAGCTGTCAAATATTTTGGCTTAACCAAAATGCCGCAGCTGATACTGGCAAACTGGAGGATGTGAGAGGCTAATGGAACTCTGGGTGTAGGGGTGAAATCCGTTGATATCCAGGGGAACACCAAAGGCGAAGGCATTTAGCTGGCGCATTCCTGACACTGAGAGACGAAAGCGTGGGTA…
3060	Bacteria	Patescibacteria	Parcubacteria	Candidatus Jorgensenbacteria	undefined	undefined	undefined	TCGAGAATATTCGACAATGGGCGAAAGCCTGATCGAGCGACGCCGCGTGCAGGATGAAGCCCTTCGGGGTGTAAACTGCTTTTCTACGGGAAAAACCGCAAGGTGATTGTACCGTGGGAATAAGTGGCTGCAAACTTCGTGCCAGCAGCAGCGGTAATACGAAGGCCACAAGCGTTATCCGGATTTATTGGGCGTAAAGAGCGCGTAGAGGGTCCAACGCGTCCTGTCTTAAATTCCCGGGCTTAACTTGGGAGCTGGATGGGATACGGTTGGACTAGAGGATGCTAGAGGTAACTGGAACATATGGTGTAGGGGTGAAATCCGTTGATATCATATGGAACACCAAAGGCGAAGGCATGTTACTGGAGCACTCCTGACCTTCAGTGCGCGAAAGCGTGG…
3061	Bacteria	Patescibacteria	Parcubacteria	Candidatus Jorgensenbacteria	undefined	undefined	undefined	TCGAGAATATTCGACAATGGGCGAAAGCCTGATCGAGCGACGCCGCGTGCAGGAAGAAGGCCTTCGGGTCGTAAACTGCGGTAGTGGGGCAGAAATGCAAATGATCGCCCCACGGAAAGAGGTGGGTAACTACGTGCCAGCACCAGCGGTAATACGTAGACCTCAAGCGTTATCCGGATTTATTGGGCGTAAAGCGCATGTAGGAGGTTGTGTGCGTCTGTGGTTAAAGCCCACTGCCTAACGGTGGAAGTGCCATGGATACGGCGCAGCTAGAGGGGGTTAGAGGTGAATAGAACGCACGGTGTAGGGGTGAAATCCGTTGATATCGTGCGGAATACCAAAGGCGAAGGCAGTTCACTGGGACCTTCCTGACTCTGAGATGCGAAAGCGTGGGGAGCA…
3065	Bacteria	Patescibacteria	Parcubacteria	Candidatus Lloydbacteria	undefined	undefined	undefined	CCGAGAATATTCGACAATGGGCGAAAGCCTGATCGAGTGACGCCGCGTGGTGGACGAAGTCCTTAGGGACGTAAACACCTTTTATGAGGGAAGAAGTTTATTGACGGTACCTCATGAATAAGGAGCTCCTAATCTCGTGCCAGCAGGAGCGGTAATACGAGAGCTTCAAGCGTTATCCGGAATTATTGGGCGTAAAGAGTCCGTAGGCGGTTTTGTTAGTCTTCTGTTAAAGGTTCCCGCTCAACGGGAAAAATGCAGGGGAAACGGCAAGACTCGAGAATGTGAGAGGTGTGTGGAACTCATGGTGTAGGGGTGAAATCCGTTGATATCATGGGGAACACCAAAAGCGAAGGCAGCACACTGGTACATTTCTGACGCTCAAGGACGAAAGCGTGGGTA…
3078	Bacteria	Patescibacteria	Parcubacteria	Candidatus Jorgensenbacteria	undefined	undefined	undefined	TCGAGAATATTCGACAATGGACGAAAGTCTGATCGAGCGACGCCGCGTGCAGGACGAAGCCCTTCGGGGTGTAAACTGCTTTTCATGGGGAAAAAGTTATTGATGGTACTCATGGAATAAGAAGCGGCTAACTTCGTGCCAGCAGCAGCGGTAATACGAAGGCTTCAAGCGTTATCCGGATTTATTGGGCGTAAAGAGCGCGTAGGTGGTTTTGTTTGTCTGTTGTTAAATTTTGGGGCTTAACTTCAAAGCTGCAATGGAAACGGCAAAACTAGAGGATGCTAGAGGTTACTGGAACATATGGTGTAGGGGTGAAATCCGTTGATATCATATGGAACACCAAAGGCGAAGGCATGTAACTGGAGTATTCCTGACACTCAGTGCGCGAAAGCGTGGGGA…
3081	Bacteria	Patescibacteria	Parcubacteria	undefined	undefined	undefined	undefined	CCGAGAATATTCGACAATGGGCGAAAGCCTGATCGAGCGACGCCGCGTGCAGGATGAAATCCTTTGGGATGTAAACTGCTTTTCTCCGGGAAGAACCTTCGGGTGACTGTACTGGAGGAATAAGGGCCTGCTAACCTCGTGCCAGCAGCCGCGGTAATACGAGGGGCCCGAGCGTTGTCCGGAATTACTGGGCGTAAAGAGTGTGTAGGGGGTTATGTTAGTCCTCATTTAAATATCCCGCAAAATCGGGAAAATGGTGAGGATACGGCATAACTTGAGGACGCGAGAGGCTTATGGAACTCACGGTGGAGGGGTGAAATCCGTTGATATCGTGGGGAACACCAAAGGCGAAGGCAATAAGCTGGCGCGTACCTGACCCTGAAACACGAAAGCGTGGGG…
3086	Bacteria	Patescibacteria	Parcubacteria	undefined	undefined	undefined	undefined	TCGAGAATCTTCCACAATGGGCGAAAGCCTGATGGAGCGACGCCGCGTGCAGGATGAAGTCCTTCGGGACGTAAACTGCTTTTGTCTCGGAACAATCCTGGCTTTGCCGGGATGAGCGTATGAGACGAATAAGGGCCTGCTAACCTCGTGCCAGCAGCCGCGGTAAGACGAGGGGCTCAAGCGTTATCCGGATTTATTGGGCGTAAAGCGTGTGTAGGGGGTTTTGTAAGTCCTGTTTTAAATTTTTTCGCTTAACGAAAAAAATGGACAGGATACTGCAAGACTGCGAGGATGCGAGAGGTTTGCGGAACTCACGGTGTAGGGGTGAAATCCGTTGATATCGTGAGGAACACCAAAGGCGAAGGCAGCAAGCTGGCGCATTCCTGACCCTGAGACACG…
3092	Bacteria	Patescibacteria	Gracilibacteria	Candidatus Peribacteria	undefined	undefined	undefined	GAATCTTCCGCAATGGGCGAAAGCCTGACGGAGCGACACCGCGTGAAGGATGAAGGCAGTTTCTGTCGTAAACTTCTGTTGTGAGGGACGAAATTTTTGACGGTACCTCACGAGAAAGCACCGGCTAATCCCGTGCCAGCAGCCGCGGTAAGACGGGAGGTGCAAGCGTTACTCGGAATTACTGGGCGTAAAGCGTCCGCAGCCGATCGTATAAGTCTGGTGTAAAAGCACGGAGCTCAACTCCGTGTACGTGCCGGAAACTGTACGAATTGAGTCACTCAGAGGCAACTGGAATGCCATGTGTAGGGGTAAAATCCGTTGATCCATGGTAGAACGCCAAAAGCGAAAGCAGGTTGCTGGGGGTGTACTGACGGTCAGGGACGAAAGCGTGGGGAGCAA…
3096	Bacteria	Patescibacteria	Parcubacteria	Candidatus Jorgensenbacteria	undefined	undefined	undefined	TCGAGAATATTCGACAATGGGCGAAAGCCTGATCGAGCGACGCCGCGTGCAGGATGAAGGGCTTCGGTCTGTAAACTGCTTTTCCACTTTAGAAAGTTATTGATCAGAGTGGGAATAAGGAGCGGCTAACTTCGTGCCAGCAGCAGCGGTAATACGAAGGCTCCAAGCGTTATCCGGATTTATTGGGCGTAAAGCGTGCGTAGGGGGTCCCGTGCGTCTATTGTTAAATCTCACCGCTCAACGGTGAGGCCGCAATGGATACGGCGGGACTAGAGGGTGCGAGAGGTTACTGGAACATACGGTGTAGGGGTGAAATCCGTTGATATCGTATGGAACACCAAAGGCGAAAGCATGTAACTGGAGCATTCCTGACCCTCAGTGCACGAAAGCGTGGGGAGC…
3104	Bacteria	Patescibacteria	ABY1	Candidatus Magasanikbacteria	undefined	undefined	undefined	TCGAGAATATTCGGCAATGGACGAAAGTCTGACCGAGCGACGCCGCGTGCAGGATGAAGAGCTTCGGCTTGTAAACTGCTTTTTTCAGGGAAGAACCTATGACGGTACCTGAAGAATAAGAGGTTGCTAACTCTGTGCCAGCAGCAGCGGTAATACAGAGACCTCAAGCGTTATCCGGATTTACTGGGCGTAAAGGGTCCGCAGGTGGTCCTGCGCGTCGATGGTTAAATGTACGGGCTCAACTCGTACGCCGCCGTCGATACGGCAGTGACTAGAGCATGGAAGAGGTAAGCGGAATTACCGGTGTAGTAGTAATATGCGTTAATATCGGTAAGAACACCAAAAGCGTAGGCAGCTTACTAGGACATTGCTGACACTCAGGGACGAAAGCGTGGGGAG…
3110	Bacteria	Patescibacteria	Parcubacteria	Candidatus Yanofskybacteria	undefined	undefined	undefined	TCGAGAATATTGGACAATGCGGGAAACCGTGATCCAGCGACGTCGCGTGCGGGATGAAGGCCTTCGGGTTGTAAACCGCTTTTATGGAGGAAGAAGTCTTCGGATTGACGGTACTCCATGAATAAGGGGGTGCTAACTCTGTGCCAGCAGCCGCGGTAAAACAGAGCCCCCAAGCGTTATCCGGATTTATTGGGCGTAAAGCGTCTGTAGCCGGTTTGGCAAGTCTTAGGTTAAAAACTGAGAGCTCAACTTTCAGAATGCCTAGGAAACTGCCAGACTAGAGGGCATTAGGGGCTGATGGAACTTCCGGTGGAGGGGTGAAATCCGTTGATATCGGAAGGAACACCAAAAGCGAAGGCATTCAGCTGGGATGACCCTGACGGTGAGAGACGAAAGCGT…
3114	Bacteria	Patescibacteria	ABY1	Candidatus Uhrbacteria	undefined	undefined	undefined	TCAAGAATCTTCCGCAATGCACGAAAGTGTGACGGAGCAATGCCGCGTGCTCGATGAAGGCCCTCGGGTCGTAAAGAGCTTTTATTAGGGACGAACAAATGACGGTACCTAATGAATAAGAGGTTGCTAACTCTGTGCCAGCAGCAGCGGTAATACAGAGACCTCAAGCGTTATCCGGATTTATTGGGCGTAAAGGGTCCGTAGGTGGTTTTGTAAGTCATTCGTTAAATCTTCAGGCTCAACCTGGAGGCTGCGGGTGATACTGTAAAACTAGAGGATGGGAGAGGCAGATGGAATTACTGGTGTAGCGGTAAAATGCGTTAATATCAGTAAGAACACCAAAGGCGAAGGCAATCTGCTGGAACATTCCTGACACTGAGGGACGAAAGCGTGGGTAGC…
3130	Bacteria	Patescibacteria	Parcubacteria	undefined	undefined	undefined	undefined	TCGAGAATCTTCCACAATGCCCGAAAGGGTGATGGAGCGATGCCGCGTGATGGATGAAGCATTTCGATGCGTAAACATCTTTTATGAATGAAGAAGTTTATTGACATTAGTTCATGAATAAGGGGCTCCCAATCTCGTGCCAGCAGGAGCGGTAATACGAGAGCCCCAAGCGTTACCCGGATTTACTGGGTGTAAAGGGTGTGTAGGTGGCGTTGTTAGTCGATTGTTAAAGACCGGGGCTTAACCCCGGAAAGGCGATCGAAACGGCAATGCTCGAGGGCGCGAGGGGTCTGTGGAACTCATGGTGTAGGGGTGAAATCCGTTGATATCATGGGGAACACCGAAAGCGAAGGCAGCAGACTGGCGCGTTCCTGACACTGAGACACGAAAGCGTGGGTA…
3135	Bacteria	Patescibacteria	Parcubacteria	Candidatus Kaiserbacteria	undefined	undefined	undefined	ACGAGAATATTCCGCAATGGACGAAAGTCTGACGGAGCGACGCCGCGTGATGGATGAAGTGCCTTGGTACGTAAACATCTTTTATCGGGGACGAAGTTTATTGACGGTACCCGATGAATAAGGAGCTCCTAACTCTGTGCCAGCAGGAGCGGTAATACAGAGGCTCCAAGCATTACCCGGAATCACTGGGCGTAAAGGGTGTCTAGGCGGCCATATTAGTCTCTCGTTAAATGTCCGAGCTCAACTTGGTCACTGCGAGGGAAACGGTATGGCTCGAGGGCGTGAGAGGTGCATGGAACTCATGGTGGAGGGGTGAAATCCGTTGATATCATGGGGAACACCAAAGGCGAAGGCAATGCACTGGCACGTTCCTGACGCTCAAACACGAAAGCCAGGGTA…
3138	Bacteria	Patescibacteria	ABY1	undefined	undefined	undefined	undefined	TCAAGAATCTTCCCCAATGGACGAAAGTCTGAGGGAGCGACGCCGCGTGCAGGAAGAAGCTCTTCGGGGCGTAAACTGCTTTTGTACGGGAACAAGTTCTGAGTGTACCGTGCGAATAAGGACCTGCTAAACTCGTGCCAGCAGCAGCGGTAAGACGAGTGGTCCAAGCGTTATCCGGTTTTATTGGGCGTAAAGGGTTCCGTAGGCGGTTGTGGAAGTCTTGTGTTAAATCCTGGTGCTCAACATCAGGGCTGCATAGGAAACTCCATAACTAGAGACTGGGAGAGGCTCGTGGAATTGTCGGTGTAGCGGTAAAATGCTTTCATATCGACAGGAACACCAAAGGCGTAGGCATCGAGCTAGAACAGTTCTGACGCTCAGGGACGAAAGCGTGGGGAG…
3140	Bacteria	Patescibacteria	Parcubacteria	Candidatus Nomurabacteria	undefined	undefined	undefined	TCGAGAATCTTCCGCAATGGGCGAAAGCCTGACGGAGCGACGCCGCGTGGTGGATGAAGACCTTAGGGTTGTAAACACCTTTTATGAGGGAGAAATCCGGCTTGTCCGGTGTGATGGTACCTCATGAATAAGGGGTTGCTAAACTCGTGCCAGCAGCAGCGGTAATACGAGTGCCTCAAGCGTTATCCGGAATCATTGGGCGTAAAGGGTGTGTAGGCGGCGTTGTTAGTCTTTTGTTAAAAACCCGGGCTTAACCCGGGGGCTGCGAGAGAAACGGCAACACTAGAAGATGCGAGAGGTGAGTGGAACTCATGGTGTAGGGGTGAAATCCGTTAATATCATGGGGAACACCAAAGGCGAAGGCAACTCACTGGCGCATTCTTGACGCTGAAACACGAA…
3141	Bacteria	Patescibacteria	Saccharimonadia	Saccharimonadales	undefined	undefined	undefined	GAATATTCCACAATGGGCGAAAGCCTGATGGAGCAACGCCGCGTGCAGGATGAAGGCCTTCGGGTCGTAAACTGCTTTTATAAGTGAAGAATATGACGGTAACTTATGAATAAGCACCGGCTAACTACGTGCCAGCAGCCGCGGTCATACGTAGGGTGCAAGCATTATCCGGAGTGACTGGGCGTAAAGAGTTGCGTAGGTGGTTCTATAAGCGAATAGTGAAAGCTAACGGCTCAACCGTTTAGACTATTGTTCGAACTGTAGAACTCGAGAGTGGTAGAGGTAACTGGAATTTCTAGTGTAGGAGTGAAATCCGTAGATATTAGAAGGAACACCAATGGCGTAGGCAGGTTACTGGACCATTTCTGACACTGAGGCACGAAAGCGTGGGGAGCGAACC
3151	Bacteria	Patescibacteria	Parcubacteria	Candidatus Nomurabacteria	undefined	undefined	undefined	TCGAGAATCTTCCACAATGGACGAAAGTCTGATGGAGCGACGCCGCGTGATCGATGAAGTGCTTCGGTATGTAAAGATCTTTTATGAGGGAAGAAGTTTATTGACGGTACCTCATGAATAAGGACCTGCAAAACTCGTGCCAGCAGCAGCGGTAATACGAGTGGTCCAAGCGTTATCCGGAATTATTGGGCGTAAAGGATGTGTAGGTGGTTGTATTAGTCGGATGTCTAACCTCTGAGCTCAACTTGGAGACAGCATTCGAAACGGTACGACTAGAGTATAGTAGGGGTAAGCGGAACTCATAGTGTAGGGGTGAAATCCGTTGATATTATGGGGAACACCAAAAGCGAAGGCAGCTTACTGGACTATTACTGACACTGAAACATGAAAGCGTGGGTA…
3158	Bacteria	Patescibacteria	ABY1	Candidatus Uhrbacteria	undefined	undefined	undefined	TCAAGAATATTCCGCAATGCACGAAAGTGTGACGGAGCGACGCCGCGTGGTGGATGAAGGCCTTCGGGTCGTAAACACCTTTTATAGGGGACGAACAAATGACGGTACCCTATGAATAAGAGGTTGCTAACTCTGTGCCAGCAGCAGCGGTAATACAGAGACCTCAAGCGTTGTCCGGATTTATTGGGCGTAAAGCGTCCGCAGGCTGTTCGGTCCGTCATGCGTTAAACCTTCGGGCTCAACCCGAAGCTCGCGCGTGATACCGCCGAACTCGAGGATGGGAGAGGCACACGGAATTGTCGGTGTAGGGGTAAAATCCGTTAATATCGACAAGAACACCAAAAGCGAAAGCAGTGTGCTGGAACATTCCTGACGCTCAGGGACGAAAGCGTGGGTAGC…
3160	Bacteria	Patescibacteria	Parcubacteria	undefined	undefined	undefined	undefined	TCGAGAATATTCGACAATGGGCGAAAGCCTGATCGAGCGACGCCGCGTGCAGGATGAAGGTCTACGGATTGTAAACTGCTTTTCCGCCAGAAAAATTCGCAAGAATGATGGTATGGCGGGAATAAGGAGCTGCTAACCTCGTGCCAGCAGCCGCGGTAAGACGAGGGCTCCAAGCGTTATCCGGATTTATTGGGCGTAAAGAGTGCGTAGGAGGTTCAGTGCGTTTCTTGTTAAATTCCAAGGCTCAACTTTGGAGCTGCAAGGAATACGGCTGAACTAGAGTGTGCGAGAGGCCAATAGAACTCACGGTGTAGGGGTGAAATCCGTTGATATCGTGGGGAATACCAAAGGCGAAAGCATTTGGCTGGCGCATTACTGACTCTCATTGCACGAAAGCGT…
3175	Bacteria	Patescibacteria	ABY1	Candidatus Kerfeldbacteria	undefined	undefined	undefined	TCAAGAATCTTCCCCAATGGCCGCAAGGCTGAGGGAGCGACGCCGCGTGTAGGAAGACGCATCTAGGTGTGTAAACTACTTTTATGTGAGAAAAATTTGCGATGGTATCACAAGAAAAAGGGGCTGCTAACTTCGTGCCAGCAGCAGCGGTAATACGAGGGCCCCGAGCATTATCCGGATTTACTGGGCGTAAAGAGCTAAAAGGTGGTCATGTAAGTCGGATGTTAAATCCCGGAGCTCAACTCCGGACCTGCATCCGAAACTGCACGACTAGAGGTCGGACGAGGCAAGCGGAATTGTTGGTGTAGCAGTAAAATGCGTTAATATCAACAGGAACACCGAATGCGAAGGCAGCTTGCTGGGACGCACCTGACACTACATAGCGAAAGCGTGGGGAGC…
3184	Bacteria	Patescibacteria	Gracilibacteria	JGI 0000069-P22	undefined	undefined	undefined	GAATCTTCCACAATGGACGAAAGTCTGATGGAGCGACACCGCGTGAAGGATGAAGGCCTAACGGTTGTAAACTTCTTTTCTGAAGGAGGATAATGACAGTACTTCAGGAATAAGGGACGGCTAACTACGTGCCAGCAGCCGCGGTAATACGTAGGTCCCGAGCGTTATCCGGAATTACTGGGTGTAAAGCGTTCGTAGGCTGTCAAGCAAGTTGAATATGAAAGACCGGAGCTCAACTTCGTGTTAGTATTCAAAACTGCTTGACTAGAATATGGGAGAGGTAAGCGGAATTCTAAGTGTAGGGGTGCAATCCGTAGATACTTAGAGGAACACCAAAAGCGAAGGCAGCTTACTGGAACATAATTGACGCTGAGGAACGAAAGCGTGGGTAGCGAAAA
3186	Bacteria	Patescibacteria	Gracilibacteria	undefined	undefined	undefined	undefined	TAAGGAATCTTCCGCAATGGGCGAAAGCCTGACGGAGCGACACCGCGTGAAGGATGAAGGCCCTAGGGTCGTAAACTTCTTTTCTGAGGGAAGAAAATCTGACGGTACCTCAGGAATAAGCCCCGGCTAATTACGTGCCAGCAGCCGCGGTAATACGTAAGGGGCAAGCGTTACCCGGAATTATTGGGCGTAAAGCGTCCGCAGGTTGTTTGATAAGTCTGTTATTAAATACCGGTGCTCAACATCGGTGCTGTAATGGAAACTGTCAAGCTAGAGGATGGGAGAGGTGTGTGGAATTGTGCAAGTAGGGGTAAAATCCGTAGATATGCACAGGAATACCAAAAGCGAAGGCAACACACTGGCCCATTCCTGACACTCAGGGACGAAAGCGTGGGGAGC…
3200	Bacteria	Patescibacteria	Parcubacteria	Candidatus Moranbacteria	undefined	undefined	undefined	TCGAGAATATTCCACAATGGACGAAAGTCTGATGGAGCGACGCCGCGTGCGGGATGAAGGTCTTCGGATTGTAAACCGCTTTTCTACGGGAAGAATTACGATGACTGTACCGTAGGAATAAGAGGTTACTAACTCTGTGCCAGCAGTAGCGGTAATACAGAGACCTCAAGCGTTATCCGGATTTATTGGGCGTAAAGGGCAGGTAGGCGGATATGTTAGTCGAATGTCAAATCTCGGGGCTCAACCCCGGAACTGCGTTCGAAACGGCATGTCTAGAGGATGTGAGAGATCAGTGGAATTTATGGTGTAGTAGTGAAATGCGTTGATATCATAAAGAACACCCAAGGCGAAGGCAACTGATTGGCACATATCTGACGCTGAGCTGCGAAAGCGTGGGGA…
3203	Bacteria	Patescibacteria	Gracilibacteria	undefined	undefined	undefined	undefined	GAATCTTCCACAATGGGCGAAAGCCTGATGGAGCGACACCGCGTGAAGGATGAAGCCTTTGTTGGTGTAAACTTCTTTTCTCTGGGAAGATAATGACGGTACCAGAGGAATAAGGGGCGGCAAACTTCGTGCCAGCAGCCGCGGTAATACGAAGGCCCCAAGCGTTATCCGGAATTACTGGGCGTAAAGCGTCTGTAGGTGGTTCGGAAAGTTTCAAGTGAAAGGTCGGGGCTCAACCCTGTACTTGCTTGGAAAACTATCGAACTAGAGTGCGGGAGAGGCAAGCAGAATGGTAAGAGTAGGGGTGCAATCCGTTGATACTTACCGGAATACCAAAAGCGAAGGCAGCTTGCTGGAACGCTACTGACACTGAGAGACGAAAGCGTGGGGAGCAAAAG
3206	Bacteria	Patescibacteria	Parcubacteria	Candidatus Kaiserbacteria	undefined	undefined	undefined	TCGAGAATCTTCCGCAATGGACGCAAGTCTGACGGAGCGACACAGCGTGGTGGATGAAGACCGTAAGGTCGTAAACACCTTTTATGAAGGAGAAAGTATATTGATGTTACTTCATGAATAAGGGGCTCCCAATTCTGTGCCAGCAGGAGCGGTAATACAGAAGCCCCGAGCGTTACCCGGAATTATTGGGCGTAAAGGATGCGTAGGCGGTCATATTAGTCGGTCGTTAAACCTTCGGGCTCAACCCGAAGCGCGCGATCGAAACGGTATGACTAGAGGAAATGAGAGGTGTACGGAACTCACGGTGTAGGGGTGAAATCCGTTGATATCGTGGGGAACACCAAAAGCGAAGGCAGTACACTGGCATTTTCCTGACGCTGAGGCATGAAAGCGTAGGTA…
3213	Bacteria	Patescibacteria	Parcubacteria	Candidatus Liptonbacteria	undefined	undefined	undefined	TCAAGAACATTCGACAATGGGCGAAAGCCTGATCGAGCGACGCCGCGTGCAGGAAGAAGGCCTTCGGGTCGTAAACTGCGGTAGCTAGGGAAAAACGCAAGTGATTGTACCTAGCGGAAAGAGGTGGGTAACTACGTGCCAGCACCAGCGGTAATACGTAGACCTCAAGCGTTATCCGGATTTATTGGGCGTAAAGCGTGTGTAGGAGGTTTTGTGCGTCTTCTGTTAAATACCACCGCCTAACGGTGGGCCTGCGGAGGATACGACAAGACTAGAGGGGGTTAGAGGTGCATGGAACTCACGGTGTAGGGGTGAAATCCGTTGATATCGTGGGGAACACCAAAGGCGAAGGCAGTGCACTGGGACCTTCCTGACTCTGAGACACGAAAGCGTGGGGAG…
3214	Bacteria	Patescibacteria	Parcubacteria	Candidatus Nomurabacteria	undefined	undefined	undefined	TCGAGAATCTTCCGCAATGGGCGAAAGCCTGACGGAGCGACGCCGCGTGATTGATGAAGCCCCTTTGGGGCGTAAAGATCTTTTATGAGGGAAGAAGTTTATTGACGGTACCTCATGAATAAGAGGCTCCTAATCTCGTGCCAGCAGGAGCGGTAATACGAGAGCCTCGAGCGTTATCCGGAATTATTGGGCGTAAAGGGTGCGTAGGTTGTTCTGTTAGTCTTTTGTCAAAGCCCCGGGCTTAACCTGGGAAATGCGGAAGAAACGGCAGAACTAGAAAGTGCGAGAGGCGTACGGAACTCATGGTGTAGGGGTGAAATCCGTTGATATCATGGGGAACACCAAATGCGAAGGCAGTACGCTGGCGCATATTTGACACTGAAGCACGAAAGCGTGGGT…
3221	Bacteria	Patescibacteria	ABY1	Candidatus Kerfeldbacteria	undefined	undefined	undefined	TCAAGAATCTTCCGCAATGCCCTAACGGGTGACGGAGCGACGCCGCGTGCAGGATGAAGCCTTTCGGGGTGTAAACTGCTTTTATAAAGGAAGAACAAATGACGGTACTTTATGAATAAGGGGTTGCTAACTCTGTGCCAGCAGCAGCGGTAATACAGAGACCCCAAGCGTTATCCGGATTTATTGGGCGTAAAGCGTGCGCAGGTGGCATATTAAGTCGTTGGTCAAAGACCGGGGCTCAACTCCGGAAAGGCTGGCGATACTGATGTGCTTGAGGATGGAAGAGGCAAGCGGAATTACCGGTGTAGCGGTAAAATGCGTTAATATCGGTAAGAACACCAAATGCGAAGGCAGCTTGCTAGTACATTCCTGACACTGAAGCACGAAAGCGTGGGGAGC…
3232	Bacteria	Patescibacteria	Parcubacteria	Candidatus Giovannonibacteria	undefined	undefined	undefined	CCGAGAATATTCCACAATGGGCGAAAGCCTGATGGAGCGACGCCGCGTGCAGGACGAAGTCCTTCGGGACGTAAACTGCTTTTATCCCGGAACAATTCCGATTTTTCGGAATGAGTGTACGGGATGAATAAGGGCTTGCTAACCTCGTGCCAGCAGCCGCGGTAATACGAGGAGCCCAAGCGTTATCCGGATTTACTGGGCGTAAAGGGTGTGTAGGGGGCTTTGTTAGTCTTGTTTTAAAGCCCCGCGCTTAACGCGGGGAGTGGACAGGAAACGGCAAAGCTCGGAGGGCGCGAGAGGTCAACGGAACTCTGGGTGTAGGGGTGAAATCCATTGATATCCAGGGGAACACCAAAGGCGAAGGCAGTTGACTGGCGCGTTCCTGACCCTGAAACACGA…
3238	Bacteria	Patescibacteria	Parcubacteria	Candidatus Colwellbacteria	undefined	undefined	undefined	TCGAGAATATTTGACAATGGGCGAAAGCCTGATCAAGCGACGCCGCGTGCAGGAAGAAACTCTTCGGAGCGTAAACTGCTTTTCTATGGGAGAAAGACCATCGCAAGATGGTTTGATAGTACCGTAAGAATAAGGAGCGGCTAACTTCGTGCCAGCAGCAGCGGTAATACGAAGGCTCCAAGCGTTATCCGGATTTATTGGGCGTAAAGGGTGTGTAGGGGGTCTCGTGCGTCTTTCTGTAAAATCTTGCCGCTCAACGGCAAGTTCGCAGGAGATACGGCGAGGCTAGAGGATGCGAGAGGTCTGTGGAACGCACGGTGTAGGGGTGAAATCCGTTGATATCGTGCGGAACACCAAAGGCGAAGGCAGCAGACTGGCGCATTACTGACCCTGAAACAC…
3243	Bacteria	Patescibacteria	Parcubacteria	Candidatus Kaiserbacteria	undefined	undefined	undefined	TCGAGAATCTTCCGCAATGGGCGAAAGCCTGACGGAGCGACGCCGCGTGGTGGATGAAGTCCTTCGGGACGTAAACACCTTTTCTTCGGGACGAAGCTATTGACGGTACCGGAGGAATAAGGGGCTCCTAATTCTGTGCCAGCAGGAGCGGTAATACAGAAGCCCCAAGCGTTACCCGAATTTACTGGGCGTAAAGGGTGTGTAGGCGGTGTTGTTAGTCTCCTGTTAAACCTTCAGGCTCAACCTGAAGAGCGCGGGAGAAACGGCAACACTCGAGGGTGTCAGAGGCATACGGAACTCACGGTGTAGGGGTGAAATCCGTTGATATCGTGGGGAACACCGAAAGCGAAGGCAGTATGCTGGGGCACTCCTGACGCTGAGACACGAAAGCCAGGGTAG…
3255	Bacteria	Patescibacteria	Parcubacteria	undefined	undefined	undefined	undefined	TCGAGAATATTTCGCAATGGGCGAAAGCCTGACGGAGCGACGCCGCGTGGTTGATGAAGTCCTTCGGGACGTAAAGGCCTTTTCTGCGTGAGGAAGTTTATTGACGTTAGCGCAGGAATAAGGGGCTCCTAATCTCGTGCCAGCAGGAGCGGTAATACGAGAGCCCCAAGCGTTACCCGGAATCACTGGGCGTAAAGGGTGTGTAGGTGGTTATGTTAGTCTCTCGTTAAATTCTTGGGCTCAACCCAAGAGCTGCGGGAGAAACGGCATAACTCGAGGGTGCGAGGGGTGTACGGAACTCATGGAGTAGGGGTGAAATCCGTTGATATCATGGGGAACACCAAAAGCGAAGGCAGTACACTAGCGCATTCCTGACACTCAAACACGAAAGCGTGGGTA…
3290	Bacteria	Patescibacteria	Gracilibacteria	undefined	undefined	undefined	undefined	TAAAGAATCTTCCGCAATGGGCGAAAGCCTGACGGAGCAACACTGCGTGGTGGATGAAGGCTTTCGGGTCGTAAACACCTTTTCTGGGGGAAGAAGTTCTGACGGTACCCCAGGAATAAGCGACGGCTAATTACGTGCCAGCAGCCGCGGTAATACGTAAGTCGCAAGCGTTATCCGGAATTATTGGGCGTAAAGCGTCCGCAGGCGGTTTTGTTAGTCTGTAGTTAAATCCCTTCGCTCAACGGAGGAATCGTTACGGAAACTACAAAACTTGAGAAATGTAGGGGCAGATGGAATTCCAGAAGTAGGGGTAAAATCCGTAGATCTCTGGAGGAACACCAAACGCGAAGGCATTCTGCTGGGCATTTTCTGACGCTGAGGGACGAAAGCGTGGGGAGC…
3299	Bacteria	Patescibacteria	Parcubacteria	Candidatus Nomurabacteria	undefined	undefined	undefined	TCGAGAATCTTCCACAATGGACGAAAGTCTGATGGAGCGACGCCGCGTGATTGATGAAGTCCCTCTGGGACGTAAAGATCTTTTGCCAGGGAAGAAGTTTATTGACGGTACCTGGCGAATAAGAGGCTCCTAATCTCGTGCCAGCAGGAGCGGTAATACGAGAGCCTCGAGCGTTATCCGGAATTATTGGGCGTAAAGGGTGTGTAGGTTGTTCTGTTAGTCTTTTGTCAAAGACCCTGGCTCAACCAGGGAAGGGCGAGTGATACGGCAGAACTAGAAAGTGCAAGAGGCGTACGGAACTCATGGTGTAGGGGTGAAATCCGTTGATATCATGGGGAACACCAAAAGCGAAAGCAGTACGCTGGTGCATATTTGACACTGAAACACGAAAGCGTGGGT…
3300	Bacteria	Patescibacteria	Gracilibacteria	undefined	undefined	undefined	undefined	GAATTTTCCGCAATGGCCGAATGGCTGACGGAGCGACACAGCGTGGAGGATGAAGGGTTTCGGCTCGTAAACTCCTTTTCTGAGGGAATAAAGTTTGAAGTTACTTCAGGAATAAGCACCGGCTAACTACGTGCCAGCAGCCGCGGTAATACGTAGGGTGCAAGCATTATCCGGAATTATTGGGCGTAAAGCGTCTGTAGGCGGCGAATTAAGTAAGAGATTAAATCTTCGGGCCCAACCCGAAACATGTCTTTTAAACTGGTTTGCTTGAGGTATGGAGGGGTAACTGGAATTCCTGGTGTAGGGGTAAAATCCGTTGATATCAGGAGGAACGCTAAAAGCGAAGGCAGGTTACTGGCCATTTCTGACGCTGAGAGACGAAAGCGTGGGTAGCAAACA
3301	Bacteria	Patescibacteria	ABY1	Candidatus Kerfeldbacteria	undefined	undefined	undefined	TCAAGAATCTTCCCCAATGGCCGAAAGGCTGAGGGAGCGACGCCGCGTGCAGGAAGAAGCTCTTCGGAGTGTAAACTGCTTTTCTGTGGGAAAAACTAATGATGGTACCACAGGAATAAGGGGCTGCTAACTTCGTGCCAGCAGCAGCGGTAATACGAAGGCCCCGAGCGTTATCCGGATTTATTGGGCGTAAAGAGCTCAAAGGTGGTCGATCAAGTCCTTGGTTAAATCCTGGTGCTCAACATCAGAACCGCTAAGGAAACTAGTCGACTTGAGGGCAGGAGAGGCAGACGGAATTGCCGGTGTAGTAGTAAAATGCGTTAATATCGGCAAGAACACCAATAGCGAAGGCAGTCTGCTAGAATGACCCTGACACTACACGAGCGAAAGCGTGGGGAG…
3330	Bacteria	Patescibacteria	Gracilibacteria	undefined	undefined	undefined	undefined	TAAGGAATCTTCCGCAATGGGCGAAAGCCTGACGGAGCGACACCGCGTGGTGGATGACACTCTTCGGAGCGTAAACACCTTTTCTATGGGAAGAAAATCTGACGGTACCATAGGAATAAGCCTCGGCTAATTACGTGCCAGCAGCCGCGGTAATACGTAAGAGGCAAGCGTTACCCGGAATCATTGGGCGTAAAGCGTCCGCAGGTTGGTTATTAAGTTGATTATGAAATACTAGGGCTCAACTCTAGTGCTGTAGTCAAAACTGGTATCCTAGAGAAATGGAGAGGTATGTGGAATTCTGCAAGTAGGGGTAAAATCCGTAGATATGCAGAGGAACACCAAAAGCGAAGGCAGCATACTGGCCATTTTCTGACACTCAGGGACGAAAGCGTGGGGAGC…
3350	Bacteria	Patescibacteria	Parcubacteria	Candidatus Kaiserbacteria	undefined	undefined	undefined	TCGAGAATCTTCCGCAATGGACGAAAGTCTGACGGAGCGACGCCGCGTGGTGGATGAAGCCTTTAGGGGCGTAAACACCTTTTATGAGGGAGGAAGTTTATTGACGTTACCTCATGAATAAGGGGCTCCCAATTCTGTGCCAGCAGGAGCGGTAATACAGAAGCCCCGAGCATTACCCGGATTTACTGGGCGTAAAGGGTGCGTAGGCGGTTATATTAGTCGGATGTTAAATTGTAGGGCTCAACCTTACAGCCGCATCCGAAACGGTATAACTAGAAGGTGTGAGAGGTGAACAGAACTCTCGGTGTAGGGGTGAAATCCGTTGATATCGAGGGGAATACCAAATGCGAAGGCAGTTCACTGGCACATTCTTGACGCTGAGGCACGAAAGCGTGGGTA…
3372	Bacteria	Patescibacteria	Gracilibacteria	undefined	undefined	undefined	undefined	TAGGGAATCTTCCGCAATGGACGAAAGTCTGACGGAGCGACACCGCGTGAGGGATGAAGGCTTTCGGGTCGTAAACCTCTTTTCTGAGGGAATAATTAGAATGTACCTCAGGAATCAGCATCGGCTAACTACGTGCCAGCAGCCGCGGTAATACGTAGGATGCAAGCGTTATCCGGAATCACTGGGCGTAAAGCGTCCGCAGGTGGAAAAGAAAGTCTCTTATTAAATCCCGGTGCTTAACATCGGACCTGTAAGGGAAACTCCTTTTCTAGAGGATGGGAGAGGCTAGTGGAATTCTCGGTGTAGGGGTAAAATCCGTAGATATCGAGAGGAACACCAAAAGCGAAGGCAGCTAGCTGGAACATTCCTGACACTCATGGACGAAAGCGTGGGGAGCGA…
3373	Bacteria	Patescibacteria	Parcubacteria	Candidatus Liptonbacteria	undefined	undefined	undefined	TCGAGAATATTCGACAATGGGCGAAAGCCTGATCGAGCGACGCCGCGTGCAGGATGAAGGCCCTCGGGTCGTAAACTGCGGTAGTAACGTAACAATGCAAATGAGTGCGTTACGGAAAGAGGTTGGTAACTACGTGCCAGCACCCGCGGTAAAACGTAGACCTCAAGCGTTATCCGGATTTATTGGGCGTAAAGAGCATGTAGGAGGTTTCGCGCGTCTTCTGTTAAAGCCCACCGCCTAACGGTGGAAGTGCGGGAGATACGGCGAAACTAGAGGAGGTTAGAGGTGCACGGAACGCACGGTGTAGGGGTGAAATCCGTTGATATCGTGCGGAACACCAAAGGCGAAGGCAGTGCACTGGGACCTTCCTGACTCTGAGATGCGAAAGCGTGGGGAGCA…
3375	Bacteria	Patescibacteria	Parcubacteria	Candidatus Jorgensenbacteria	undefined	undefined	undefined	TCGAGAATATTCGACAATGGGCGAAAGCCTGATCGAGCGACGCCGCGTGCAGGATGAAGCCCTTCGGGGTGTAAACTGCTTTTCTACTTGAGAAAGTTATTGATCTGAGTAGGAATAAGAAGCGGCTAACTTCGTGCCAGCAGCAGCGGTAATACGAAGGCTTCAAGCGTTATCCGGATTTATTGGGCGTAAAGAGCGCGTAGGTGGTCTTGTTTGTCTGTTGTTAAATTTTGGGGCTTAACTTCAAAGCTGCAATGGAAACGGCAAAACTAGAGGATGCTAGAGGTTACTGGAACATATGGTGTAGGGGTGAAATCCGTTGATATCATATGGAACACCAAAGGCGAAGGCATGTAACTGGAGTATTCCTGACACTCAGTGCGCGAAAGCGTGGGGAGC…
3380	Bacteria	Patescibacteria	Parcubacteria	Candidatus Colwellbacteria	undefined	undefined	undefined	TCGAGAATATTCGACAATGGGCGAAAGCCTGATCGAGCGACGCCGCGTGCAGGAAGAAGGGCTTCGGCCTGTAAACTGCTTTTTTTGTTGAAAAAGTTATTGATTGTAAACAAAGAATAAGGGGCTGCAAACCTCGTGCCAGCAGCAGCGGTAATACGAGGGCCCCGAGCGTTATCCGGATTTATTGGGCGTAAAGAGTGCGTAGGAGGTCTGATGCGTCTTTTGTTAAATTCCAGGGCTTAACCCTGGAGCCGCAGGAGATACGGTCAGACTAGAGGATACCAGAGGTTGATGGAACACATGGTGTAGGGGTGAAATCCGTTGATATCATGTGGAACACCGAAGGCGAAGGCAATCAACTGGGGTACTCCTGACTTTTAAGCACGAAAGCGTGGGGAG…
3381	Bacteria	Patescibacteria	Parcubacteria	Candidatus Azambacteria	undefined	undefined	undefined	TCGAGAATCTTCCGCAATGGACGAAAGTCTGACGGAGCGACGCCGCGTGATGGATGAAGTCCTTAGGGACGTAAACATCTTTTGTCGAGGAGAAAGTTATTGATAGTACTCGAAGAATAAGGGGTTGCTAAACTCGTGCCAGCAGCAGCGGTAATACGAGTGCCCCAAGCGTTATCCGGAATCATTGGGCGTAAAGGGTGTGTAGGTGGTTGTGTTAGTCTTCTGTTAAATCTCACGGCTTAACCGGGAGTCTGCAGGGGAAACGGCACAACTAGAGGATGCGAGGGGTGAATGGAACTCATGGAGTAGGGGTGAAATCCGTTGATATCATGGGGAACACCAAAAGCGAAGGCAATTCACTGGCGCATTCCTGACACTGAGACACGAAAGCGTGGGTAG…
3383	Bacteria	Patescibacteria	Parcubacteria	Candidatus Kaiserbacteria	undefined	undefined	undefined	TCGAGAATCTTCCGCAATGGACGAAAGTCTGACGGAGCGACGTCGCGTGATGGACGAAGTACTTCGGTACGTAAACATCTTTTATGTGGGACGAAATTATTGACGGTACCACATGAATAAGGGGCTCCTAACTCTGTGCCAGCAGGAGCGGTAATACAGAGGCCCCAAGCATTATCCGGAATCACTGGGCGTAAAGGGTGTCGAGGCGGCTATGTTAGTCTTCCGTAAAATCCGTGGGCTCAACCTACGGTCGGCGGGGGAAACGGCATAGCTTGAGAGCAGAAGAGGTGCATGGAACTCACGGTGTAGGGGTGAAATCCGTTGATATCGTGGGGAACACCAAAGGCGAAGGCAGTGCACTGGTCTGTTTCTGACGCTCACACACGAAAGCCAGGGTAG…
3409	Bacteria	Patescibacteria	Parcubacteria	undefined	undefined	undefined	undefined	TCGAGAATATTCCACAATGGGCGAAAGCCTGATGGAGCGACGCCGCGTGGAGGATGAAGGCCTTCGGGTTGTAAACTCCTTTTTTTGCCGACAAAGTCTGCCTCTGGCAGATTGATGGTAGGTAAAGAATAAGAGGTTGCTAACTCTGTGCCAGCAGCAGCGGTAATACAGAGACCTCAAGCGTTATCCGGATTTATTGGGCGTAAAGAGCGCGTAGGGGGCTTCATAAGTCTATGGTTAAATGAGAGGGCTCAACTCTCTCCCTGCCATAGAAACTGTGAGGCTAGAGGATGTTAGGGGTGAGAGGAACGCACGGTGTAGGGGTGAAATCCGTTGATATCGTGCGGAACACCAAAGGCGAAGGCATCTCACTGGGACACTCCTGACCCTGAGGCGCGA…
3410	Bacteria	Patescibacteria	Parcubacteria	Candidatus Campbellbacteria	undefined	undefined	undefined	CCGAGAATCTTCCGCAATGGGCGAAAGCCTGACGGAGCGACGTCGCGTGACTGATGAAGCACTTCGGTGTGTAAAAGTCTTTTATGAGGGAGGAAGGCAACTGACGTTACCTCATGAATAAGGGGTTCCTAAACTCGTGCCAGCAGGAGCGGTAATACGAGTACCCCGAGCGTTGTCCGGAATCATTGGGCGTAAAGCGTGTGTAGGCGGACCTGTTAGTCTTTTGTTAAATCTTTCGGCTTAACCGGAAAATCGCGAGAGAAACGGCAGGTCTTGAGGAAGTGAGAGGTGCGCGGAACTCATAGTGTAGGGGTGAAATCCGTTGATATTATGAGGAACACCAAAAGCGAAGGCAGCGCACTGGCGCTCTCCTGACGCTCAAACACGAAAGCGTGGGTA…
3411	Bacteria	Patescibacteria	Parcubacteria	Candidatus Nomurabacteria	undefined	undefined	undefined	CCGAGAATATTCGACAATGGGCGAAAGCCTGATCGAGTGACGCCGCGTGGTGGATGAAGCGCTTCGGCGCGTAAACACCTTTTGTCGGGGAAGAAATTCCGCTTCGGCGGATTTGACATTACCCGAAGAATAAGGGGCTCCTAATCTCGTGCCAGCAGGAGCGGTAATACGAGAGCCTCAAGTGTTATCCGGATTTATTGGGCGTAAAGGGTGTGTAGGTTGTCTGGTTAGTCTTCTGTTAAAGACCGCCGCTCAACGGCGGGAATGTGGGAGAAACGGCCAGACTAGAGAATGTGAGGGGTGTACGGAACTCATGGTGTAGGGGTGAAATCCGTTGATATCATGGGGAACACCAAAAGCGAAGGCAGTACACTGGCGCATTTCTGACACTGAGACACG…
3424	Bacteria	Patescibacteria	Saccharimonadia	Saccharimonadales	Saccharimonadaceae	TM7a	undefined	TAAGGAATCTTCCACAATGGGGGAAACCCTGATGGAGCAACGCCGCGTGAAGGATGAAGGCCCTCGGGTCGTAAACTTCTTTTATAAGTGAAGAATATGACGGTAACTTATGAATAAGCACCGGCTAACTACGTGCCAGCAGCCGCGGTCATACGTAGGGTGCAAGCATTATCCGGAGTGACTGGGCGTAAAGAGTTGCGTAGGCGGTTAGTAAAGCGAATAGTGAAACCTGGTGGCTCAACCATACAGACTATTATTCGAACTCACTAACTCGAGAGTAGCAGAGGTAACTGGAATTTCTTGTGTAGGAGTGAAATCCGTAGATATAAGAAGGAACACCAATGGCGTAGGCAGGTTACTGGGCTATTTCTGACGCTAAGGCACGAAAGCGTGGGGAGC…
3463	Bacteria	Patescibacteria	Parcubacteria	Candidatus Nomurabacteria	undefined	undefined	undefined	TCGAGAATCTTCCGCAATGGGCGAAAGCCTGACGGAGCGATGTCGCGTGATGGATGAAGAGCTTCGGTTTGTAAACATCTTTTATGCGGGAAGAACGTTGACGGTACCGCATGAATAAGGGGTTGCTAAACTCGTGCCAGCAGCAGCGGTAATACGAGTACCCCGAGCATTATCCGGAATTATTGGGCGTAAAGGGTGAGTAGGCGGTGCAATTAGTCGTGTGTTAAATCCCAGAGCTTAACTTTGGATTCGCACACGAAACGGTTGCTCTAGAGAATGTGAGAGGTGAATGGAACTCATAGTGTAGGGGTGAAATCCGTTGATATTATGGGGAACACCAAATGCGAAGGCAATTCACTGGCACATTTCTGACGCTCAATCACGAAAGCGTAGGTAGCG…
3485	Bacteria	Patescibacteria	Gracilibacteria	undefined	undefined	undefined	undefined	GAATCTTCCGCAATGGGCGAAAGCCTGACGGAGCGACACCGCGTGGAGGACGACGGCCTTTTGGTTGTAAACTCCTTTTCTGAGGGAATAATTGATGAAGGTACCTCAGGAATAAGCACCGGCTAACTACGTGCCAGCAGCCGCGGTAATACGTAGGGTGCAAGCGTTATCCGGAATCATTGGGCGTAAAGCGTTCGTAGGTGGTTTTGAAAGTTTGTAGTTAAATCTGGTCGCTCAACGATCAATTCGCTACGAAAACTTCATGACTGGAGTTTGGCAGAGGCAACTGGAATTCCACATGTAGGGGTAAAATCCGTTGATATGTGGAGGAACACCAAAAGCGAAGGCAGGTTGCTGGGCCATTACTGACACTGAGGAACGAAAGCGTGGGGAGCAAACA
3488	Bacteria	Patescibacteria	Parcubacteria	Candidatus Kaiserbacteria	undefined	undefined	undefined	TCGAGAATCTTCCGCAATGGACGAAAGTCTGACGGAGCGACGCCGCGTGATTGATGAAGCTTTTCGGAGTGTAAAGATCTTTTATATGGGAAGAAGTTTATTGACGGTACCATATGAATAAGGGGCTCCTAAACTCGTGCCAGCAGGAGCGGTAATACGAGTGCCCCAAGCGTTACCCGGATTCACTGGGCGTAAAGGGTACGTAGGCGGCATAGTTAGTCGATTGTTAAAGCACCGGGCTCAACCCGGGACAGGCAATCGAAACGGCTAAGCTAGAGGATGTGAGAGGTGAGTGGAACTCATGGTGTAGGGGTGAAATCCGTTGATATCATGGGGAACACCAAAAGCGAAGGCAACTCACTGGCACATTCCTGACGCTGAGGTACGAAAGCGTGGGTA…
3496	Bacteria	Patescibacteria	Gracilibacteria	undefined	undefined	undefined	undefined	GAATCTTCCGCAATGGACGAAAGTCTGACGGAGCGACACCGCGTGGAGGACGAAGGATTTGTTTCTGTAAACTCCTTTTGTCAGGGAAGATAATGACGGTACCTGACGAATAAGGGACGGCTAACTACGTGCCAGCAGCCGCGGTAATACGTAGGTCCCAAGCGTTATCCGGAATAACTGGGCGTAAAGCGTCTGTAGGTGGATTGGAAAGTCAGATATGAAAGACCGGAGCTCAACTCCGCGTTTGTGTTTGAAACTTCCAGTCTAGAATCACCAAGAGGTAAGCGGAATTCATGGAGTAGGAGTGCAATCCGTTGACACCATGAGGAACACCAAAAGCGAAGGCAGCTTACTGGGGGTGCATTGACACTGAGAGACGAAAGCGTGGGTAGCGAAAG
3497	Bacteria	Patescibacteria	Parcubacteria	Candidatus Kaiserbacteria	undefined	undefined	undefined	TCGAGAATCTTCCGCAATGGACGAAAGTCTGACGGAGCGACGCCGCGTGATTGATGAAGCTTTTCGGAGTGTAAAGATCTTTTATATGGGAAGAAGTTTATTGACGGTACCATATGAATAAGGGGCTCCTAAACTCGTGCCAGCAGGAGCGGTAATACGAGTGCCCCAAGCGTTACCCGGATTCACTGGGCGTAAAGGGTACGTAGGCGGCATAGTTAGTCGATTGTTAAAGCACCGGGCTCAACCCGGGACAGGCAATCGAAACGGCTAAGCTAGAGGATATGAGAGGTGAGTGGAACTCATGGTGTAGGGGTGAAATCCGTTGATATCATGGGGAACACCAAAAGCGAAGGCAACTCACTGGCATATTCCTGACGCTGAGGTACGAAAGCGTGGGTA…
3510	Bacteria	Patescibacteria	Parcubacteria	Candidatus Kaiserbacteria	undefined	undefined	undefined	TCGAGAATCTTCCGCAATGGACGAAAGTCTGACGGAGCGACGCCGCGTGGTGGATGAAGCCCTTAGGGGCGTAAACACCTTTTATGGAGGAGGAATTTTATTGACGTTACTCCATGAATAAGGGGCTCCCAATTCTGTGCCAGCAGGAGCGGTAATACAGAAGCCCCAAGCGTTACCCGGATTCACTGGGCGTAAAGGGTGCGTAGGCGGTTATATTAGTCTTGTGTTAAAACTTCAGGCTCAACCTGAAGATCGCATAGGAAACGGTATAACTAGAAGAAGTGAGAGGTGAACGGAACTCAAGGTGTAGGGGTGAAATCCGTTGATATCTTGGGGAACACCAAATGCGAAGGCAGTTCACTGGCACTTTCTTGACGCTGAGGCACGAAAGCGTGGGTA…
3513	Bacteria	Patescibacteria	Gracilibacteria	Candidatus Peribacteria	undefined	undefined	undefined	GAATCTTCCGCAATGGGCGAAAGCCTGACGGAGCGACACCGCGTGGTGGATGACACCCTTTCTGGGCGTAAACACCTGTTCTGAGGGACGAAATTTTTGACGGTACCTCAGGAGAAAGCACCGGCTAATTCCGTGCCAGCAGCCGCGGTAAGACGGAAGGTGCAAGCGTTACTCGGAATTACTGGGCGTAAAGCGTCCGCAGCCGTCCCATACAGGTCTGGTGTAAAAACACAGAGCTCAACTCTGTGCGCGTACTAGAAACCAATGGGATTGAGTCATGTAGAGGCATCTGGAATGCCATGTGTAGGGGTAAAATCCGTTGATCCATGGTAGAACGCCAAAAGCGTAGGCAGGATGCTGGACATGTACTGACGGTCAGGGACGAAAGCGTGGGGAGCG…
3517	Bacteria	Patescibacteria	Parcubacteria	Candidatus Nomurabacteria	undefined	undefined	undefined	TCGAGAATCTTCCGCAATGGACGCAAGTCTGACGGAGCGATGTCGCGTGATCGATGAAGTCTTTAGGGATGTAAAGGTCTTTTCTCAAGGAGGAAGTTTATTGACGTTACTTGAGGAATAAGGGGTTGCTAAACTCGTGCCAGCAGCAGCGGTAATACGAGTGCCCCAAGCGTTATCCGGAATTATTGGGCGTAAAGGGTCCGCAGGCGGTTTTATTAGTCTTGTGTGAAATCTCCCGGCTTAACTGGGAAAACGCATAGGAAACGGTAAGACTAGAGGATGTGAGAGGTATGTGGAACTCATGGTGTAGGGGTGAAATCCGTTGATATCATGGGGAACACCAAATGCGAAGGCAGCATACTGGCACATTCCTGACGCTCAGGGACGAAAGCACGGGTA…
3522	Bacteria	Patescibacteria	Gracilibacteria	Candidatus Peregrinibacteria	undefined	undefined	undefined	TAAAGAATCTTCCACAATGGACGAAAGTCTGATGGAGCGACACCGCGTGCAGGATGAAGGCCCTTGGGTCGTAAACTGCTTTTTTGGGGGAAAAATTCTGATTGTACCCTAAGAATAAGCACCGGCAAATCACGTGCCAGCAGCCGCGGTAATACGTGAGGTGCAAACGTTACCCGGAATTATTGGGCGTAAAGCGTCCGCAGGTGGCTAGGTAAGTAGGGTGTTAAATCTTGAGGCTCAACTTCAAGACTGTGCCCTAAACTACCTTGCTAGAGATTAGGAGAGGTGAGTGGAATTCTGCATGTAGGGGTAAAATCCGTAGATATGCAGAGGAACACCAAAAGCGAAGGCAGCTCACTGGCCTATATCTGACACTCATGGACGAAAGCGTAGGTAGCA…
3526	Bacteria	Patescibacteria	Parcubacteria	undefined	undefined	undefined	undefined	TCGAGAATATTTGGCAATGGGCGAAAGCCTGACCATGCGACGCCGCGTGATGGATGAAGTGCTTAGGTACGTAAACATCTTTTATAGAGGAAGAAGTTTTGACATTACTCTATGAATAAGGGGCTCCTAACTCTGTGCCAGCAGGAGCGGTAATACAGAGGCCCCCAGCGTTACCCGGAATTATTGGGCGTAAAGGGTGTGTAGGCGGTTGCGTTAGTCGTTCGTTAAATATCCAGGGCTTAACCTTGGAAACCCGAACGAAACGGCGCAACTCGAGGGCGCGAGAGGTGAATGGAACTCATGGTGTAGGGGTGAAATCCGTTGATATCATGGGGAACACCAAATGCGAAGGCAATTCACTGGCGCGCTCCTGACGCTCAAACACGAAAGCGTGGGTAG…
3529	Bacteria	Patescibacteria	Parcubacteria	Candidatus Giovannonibacteria	undefined	undefined	undefined	CCGAGAATATTCGACAATGGGCGAAAGCCTGATCGAGCGACGCCGCGTGCAGGAGGAAGTCCTTCGGGACGTAAACTGCTTTTTCCAGAGAACAATTCGCCGCAAGGCGGATGAGCGTATCTGGAGAATAAGGGCTTGCTAACCTCGTGCCAGCAGCCGCGGTAATACGAGGAGCCCAAGCGTTATCCGGATTTACTGGGCGTAAAGGGTGTGTAGGGGGTCTTATTAGTCTTTTGTGAAAGCCTCCCCGCTTAACGGGGAGAACGCAGGGGAAACGGTAAGACTTGGAGTGTGCCAGAGGCAAGCGGAACTCACGGTGTAGGGGTGAAATCCGTTGATATCGTGGGGAACACCAAAGGCGAAGGCAGCTTGCTGGGGTACAACTGACCCTGAAACACG…
3534	Bacteria	Patescibacteria	Gracilibacteria	undefined	undefined	undefined	undefined	TAGGGAATCTTCCACAATGGACGCAAGTCTGATGGAGCGACACCGCGTGAGGGATGACGGCCTTCGGGTTGTAAACCTCTTTTCTGAGGGAATAGTCTGAATGTACCTCAGGAATCAGCATCGGCTAACTACGTGCCAGCAGCCGCGGTAATACGTAGGATGCAAGCGTTATCCGGAATCACTGGGCGTAAAGCGTCCGTAGGGGGGAATGTAAGTCTCTTATTAAATCCCGATGCTCAACATCGGTTCGGTAGGGGAAACTGCATTTCTAGAGGATGGGAGAGGCGAGTGGAATTCTCGGTGTAGGGGTAAAATCCGTAGATATCGAGAGGAACACCAAAAGCGAAGGCAGCTCGCTGGAACATTCCTGACCCTCAAGGACGAAAGCGTGGGGAGCGA…
3535	Bacteria	Patescibacteria	Saccharimonadia	Saccharimonadales	undefined	undefined	undefined	TAAGGAATCTTCCACAATGGGGGCAACCCTGATGGAGCAACGCCGCGTGCAGGATGAAGGCTTTCGGGTCGTAAACTGCTTTTATTAGTGAGGAATATGACGGTAACTAATGAATAAGGGTCTGCTAACTACGTGCCAGCAGCCGCGGTCATACGTGGGACCCAAGCGTTATCCGGATTGACTGGGCGTAAAGAGTTGCGTAGGCGGCTCGTTAAGCAGATAGTGAAATCATGTGGCTCAACCATATGGCTATTATCTGAACTGGCGAGCTAGAGAATAGTAGAGGTACCTGGAATTCCTAATGTAGGGGTAATATCCGTAGATATTAGGAGGAACACCAATGGCGTAGGCAGGGTACTGGACTATTTCTGACGCTGAGGCACGAAAGCGTGGGGAGCG…
3536	Bacteria	Patescibacteria	Parcubacteria	Candidatus Azambacteria	undefined	undefined	undefined	CCGAGAATATTCGACAATGGAGGAAACTCTGATCGAGCGACGCCGCGTGACTGATGAAGTCCTTCGGGACGTAAAGGTCTTTTATGAGGGAGAAATTTCGATGATAGTACCTCATGAATAAGGGGCTACTAACTCTGTGCCAGCAGTAGCGGTAATACAGAGGCCCCAAGCGTTATCCGGAATCACTGGGCGTAAAGGGTGTGTAGGCGGTTGTGTTAGTCTCTCGTTAAAGCCTCCGACTCAATCGGAGAAATGCGAGGGATACGGCATAACTAGAGGATGCGAGGGGTGAATGGAACTCATGGTGTAGGGGTGAAATCCGTTGATATCATGGGGAACACCAAAAGCGAAGGCAATTCACTGGCGCACTCCTGACGCTGAAACACGAAAGCGTAGGTA…
3539	Bacteria	Patescibacteria	Parcubacteria	Candidatus Jorgensenbacteria	undefined	undefined	undefined	TCGAGAATATTCGACAATGGAGGAAACTCTGATCGAGCGACGCCGCGTGCAGGATGAAGGCCTTCGGGTTGTAAACTGCTTTTCTTATCAAAAAAGTCATTGATTAGATAAGGAATAAGGAGCTGCAAACTTCGTGCCAGCAGCAGCGGTAATACGAAGGCTCCGAGCGTTATCCGGATTTATTGGGCGTAAAGGGTGCGCAGGTGGTCTAGCACGTCTGTTGTTAAATGTCTCCGCTTAACGGGGTCACCGCAATGGATACGACTAGACTAGAGCGTGTGAGAGGTAACTAGAATTCACGGTGTAGGGGTGAAATCCGTTGATATCGTGGAGAATACCAAAGGCGAAGGCATGTTACTGGCACACTGCTGACACTCAGGCACGAAAGCGTGGGGAGCA…
3546	Bacteria	Patescibacteria	WWE3	undefined	undefined	undefined	undefined	TAGGGAATCGTCGGCAATGGGCGAAAGCCTGACCGCGCGACGCCGCGTGGAGGAAGAAGGCCTTCGGGTTGTAAACTTCTTTTATGGGGGACGATTATGACGGTACCCCACGAATAAGGGCCTGCTAACTACGTGCCAGCAGCAGCGGTAATACGTAGGGCCCGAGCATTATCCGGAATTACTGGGCGTAAAGAGCGTGTAGGTGTTCATACAAGTTGGTCGTTAAATCTCACCGCCTAACGGTGAGGCCGCGAGCAAAACTGTATGAATTGAGGTTTGCAGGGGCTAGCAGAATTTCTGGAGTAGGGGTGAAATCCGTTGATACCAGAAGGAATACCAATGGCGAAGGCAGCTAGCTGGGCAATACCTGACACTGAGACGCGAAAGCGTGGGGAGCAA…
3549	Bacteria	Patescibacteria	Parcubacteria	Candidatus Kaiserbacteria	undefined	undefined	undefined	ACGAGAATATTCCGCAATGGACGAAAGTCTGACGGAGCGACGCCGCGTGATGGATGAAGTGCCTTGGTACGTAAACATCTTTTATCGGGGACGAAGTTTATTGACGGTACCCGATGAATAAGGAGCTCCTAACTCTGTGCCAGCAGGAGCGGTAATACAGAGGCTCCAAGCATTACCCGGAATCACTGGGCGTAAAGGGTGTCTAGGCGGCCATATTAGTCTCTCGTTAAATCTGCGGGCTCAACCTGCAGTCTGCGAGGGAAACGGTATGGCTCGAGGGCGTAAGAGGTGCATGGAACTCATGGTGGAGGGGTGAAATCCGTTGATATCATGGGGAACACCAAAGGCGAAGGCAATGCACTGGTACGTTCCTGACGCTCAAACACGAAAGCCAGGGTA…
3573	Bacteria	Patescibacteria	Parcubacteria	Candidatus Vogelbacteria	undefined	undefined	undefined	CCGAGAATCTTTGGCAATGGGCGCAAGCCTGACCAAGCGACGTCGCGTGATGGATGAAGTCCTTTGGGACGTAAACATCTTTTATCGGGGACGAACCCCGCCTTTGGCGGGGGTGACGGTACCCGGGGAATAAGGGGTTGCTAAACTCGTGCCAGCAGCAGCGGTAATACGAGTGCCCCAAGCGTTATCCGGAATTACTGGGCGTAAAGCGTGTGCAGGCGTCCCGTTAAGTTCCTTGTTAAATCCTTCCGCCTAACGGAAGAACTGCGGGGAAAACTGACGGGATTGAGGCGGCGAGGGGTCTACGGAACTCATGGTGTAGGGGTGAAATCCGTTGATATCATGGGGAACGCCAAAAGCGAAGGCAGTAGACTGGCGCCGATCTGACGCTCAAGCACG…
3577	Bacteria	Patescibacteria	Saccharimonadia	Saccharimonadales	LWQ8	undefined	undefined	TAGGGAATTTTCCACAATGGACGAAAGTCTGATGGAGCAACGCCGCGTGCAGGATGAATGCCTTCGGGTTGTAAACTGCTTTTATCTGTGACGAATATGACGGTAGCAGATGAATAAGGATCGGCTAACTCCGTGCCAGCAGCCGCGGTCATACGGAGGATCCAAGCGTTATCCGGAATTACTGGGCGTAAAGAGTTGCGTAGGTGGCAGAGTAAGTTGGTAGTGAAAGCGTGCGGCTCAACCGCATATCCATTACCAAAACTACTCAGCTAGAGGATGAGAGAGGTCGCTGGAATTCCCTGTGTAGGAGTGAAATCCGTAGATATAGGGAGGAACACCGATGGCGTAGGCAGGCGACTGGCTCATTCCTGACACTAAGGCACGAAAGCGTGGGTAGCA…
3579	Bacteria	Patescibacteria	Parcubacteria	Candidatus Liptonbacteria	undefined	undefined	undefined	TCGAGAATATTCGACAATGGGCGAAAGCCTGATCGAGCGACGCCGCGTGCAGGATGAAGGCCTTCGGGTTGTAAACTGCGGTATCCGCTGAAAAAGATGTGTAGTAATACGCGTTTGATGGTAAGCGGAGGAAAGAGGTGGGTAACTACGTGCCAGCACCAGCGGTAATACGTAGACCTCGAGCGTTATCCGGAATTATTGGGCGTAAAGCGCGCGTAGGAGGTTCAGTGCGTCTTCTGTGAAATCTCGGGGCCCAACCCTGAGGATGGCAGGAGATACGGCTGAACTAGAGGATGTTAGAGGTTAGGGGAACACACGGTGTAGGGGTGATATCCGTTGATATCGTGTGGAACACCGAAGGCGAAGGCACCTAACTGGGACATTCCTGACTCTAAGGCG…
3593	Bacteria	Patescibacteria	Parcubacteria	Candidatus Staskawiczbacteria	undefined	undefined	undefined	TCGAGAATCTTCCGCAATGGACGAAAGTCTGACGGAGCGACGTTACGTGAAGGATGAAGCCCTTCGGGGTGTAAACTTCTTTTATGTGGGAAAAAGTTATTGATGGTACCACATGAATAAGGGGATCCTAATTCTGTGCCAGCAGGAGCGGTAATACAGAATCCCCGAATGTTACCCGGATTTATTGGGCGTAAAGGGTGTGTAGGTGGTTTTATAAGTTCCAAATTAAACTTCATCGGCTTAACCTTTGAACTGTTTGGAATACTGTAAAACTCAGAGGGCGTTAGAGGTGAACGGAACCGACGGAGTAGGGGTGAAATCCGTTGATATCGTCGGGAACACCAAAAGCGAAGGCAGTTCACTGGGGCGACCCTGACACTGAAACACGAAAGCGTGGGG…
3602	Bacteria	Patescibacteria	Parcubacteria	Candidatus Terrybacteria	undefined	undefined	undefined	CCGAGAATATTCGACAATGGCCTAACGGCTGATCGAGCGACGCCGCGTGCAGGATGAAGCCCTGCGGGGTGTAAACTGCTTTTCTGCTTGAGGAATTGTTCGCTTCGGCGGACGTTGACGTTAAAGCAGGAATAAGGGGCTGCTAATCTCGTGCCAGCAGCAGCGGTAATACGAGAGCCCCGAGCGTTATCCGGAATTATTGGGCGTAAAGCGTCCGTAGGCGTCCCGATAAGTTTTTCGTTAAATACTTCCGCTCAACGGGAGAAACGCGGAAAAAACTATCGGGATGGAGGGTGCAAGAGGCAAGCGGAACTCACGGTGTAGGGGTGAAATCCGTTGATATCGTGGGGAACACCAAAGGCGAAGGCAGCTTGCTGGTGCACTCCTGACGCTGAGGGA…
3607	Bacteria	Patescibacteria	Parcubacteria	Candidatus Yanofskybacteria	undefined	undefined	undefined	ACGAGAATATTCGACAATGCACGAAAGTGTGATCGAGCGATGCCGCGTGCGGGAAGAAGGGCTTCGGCCTGTAAACCGCTTTTGTCAGGGAAGAATTTTGACGGTACCTGAAGAATAAGGGGTTGCTAACCTCGTGCCAGCAGCAGCGGTAATACGAGGACCCCAAGCGTTATCCGGAATTACTGGGCGTAAAGCGTGAGTAGCCGGTTTTGTTAGTCTGATGTTAAATCTTGAGGCTCAACTTCGAGACCGCATTGGAAACGGCAAGACTAGAGTGGGTAAGAGGCAGACGGAACGTGCAGTGTAGGGGTGAAATCCATTGATATTGCACGGAACACCAAAAGCGAAAGCAGTCTGCTGGTGCTCTACTGACGGTCAATCACTAAAGCGTGGGGATCA…
3611	Bacteria	Patescibacteria	Parcubacteria	Candidatus Vogelbacteria	undefined	undefined	undefined	ACGAGAATATTCGACAATGGGCGAAAGCCTGATCGAGCGACGCCGCGTGGTGGACGAAGTCCTTCGGGACGTAAACACCTTTTATGGGGGAAGAATTTCGATGACATTACCCCACGAATAAGAGGTTGCTAACTCTGTGCCAGCAGCAGCGGTAATACAGAGACCTCAAGCGTTATCCGGAATCATTGGGCGTAAAGGGTGCGTAGGTGGATATGTTAGTCTTTTGTGAAAGATCCCCGGCTCAACCGGGAAAACGCGGGAGATACGGCATATCTAGAGTGTGTGAGAGGCGTACGGAACTCATGGTGTAGGGGTGAAATCCGTTGATATCATGGGGAACACCAAAGGCGAAGGCAGTACGCTGGCACACTACTGACACTCAAGCACGAAAGCGTGGGT…
3623	Bacteria	Patescibacteria	Parcubacteria	Candidatus Terrybacteria	undefined	undefined	undefined	CCGAGAATATTCGACAATGGCCTAACGGCTGATCGAGCGACGCCGCGTGCAGGATGAAGCCCTGCGGGGTGTAAACTGCTTTTCCCGCCCAAAAATTTTTGATGGTAGGCGGAGAATAAGGGGCTGCTAACCTCGTGCCAGCAGCAGCGGTAATACGAGGGCCCCAAGCGTTATCCGGAATTATTGGGCGTAAAGCGTCCGTAGGCGGCGCCTATTGTCGCGGGTTAAAGCTCTCGGCTTAACCGAGAAAATGCTCGCGAAACGTAGGTGCTGGAGGGTGTGAGAGGCAAGCGGAACTCACGGTGTAGGGGTGAAATCCGTTGATATCGTGGGGAACACCGAAGGCGAAGGCAGCTTGCTGGTGCACTCCTGACGCTGAGGGACGAAAGCGTGGGGATC…
3629	Bacteria	Patescibacteria	Saccharimonadia	Saccharimonadales	undefined	undefined	undefined	GAATCTTCCACAATGGGCGAAAGCCTGATGGAGCGACGCCGCGTGCAGGATGAAGGCCTTCGGGTTGTAAACTGCTTTTATAAGTGAAGAATATGACGGTAACTTATGAATAAGCACCGGCTAACTACGTGCCAGCAGCCGCGGTCATACGTAGGGTGCAAGCATTATCCGGAGTGACTGGGCGTAAAGAGTTGCGTAGGTGGACAAGTAAGCGAATAGTGAAATGTGGCGGCTCAACCGTACACACTATTATTCGAACTGCTTGTCTCGAGAATGGTAGAGGTAACTGGAATTTCTAGTGTAGGAGTGAAATCCGTAGATATTAGAAGGAACACCAATGGCGTAGGCAGGTTACTGGACCATTTCTGACACTAAGGCACGAAAGCGTGGGGAGCGAACC
3643	Bacteria	Patescibacteria	Parcubacteria	Candidatus Nomurabacteria	undefined	undefined	undefined	TCGAGAATCTTCCGCAATGGGCGAAAGCCTGACGGAGCGATGTCGCGTGATAGATGAAGAGCTTCGGTTTGTAAATATCTTTTATGCGGGAAGAACGTTGACGGTACCGCATGAATAAGGGGTTGCTAAACTCGTGCCAGCAGCAGCGGTAATACGAGTACCCCGAGCATTATCCGGAATTATTGGGCGTAAAGGGTGAGTAGGCGGTTTATCTAGTCGGGTGTCAAATTCCAGAGCTTAACTTTGGATCCGCACCCGAAACGGTTAAACTAGAGGATGTGAGAGGTGAACGGAACTCATAGTGTAGGGGTGAAATCCGTTGATATTATGGGGAACACCAAATGCGAAGGCAGTTCACTGGCACATTTCTGACGCTCAATCACGAAAGCGTAGGTAGCG…
3671	Bacteria	Patescibacteria	ABY1	Candidatus Uhrbacteria	undefined	undefined	undefined	TCAAGAATCTTCCGCAATGCACGAAAGTGTGACGGAGCAATGCCGCGTGCTCGATGAAGGCCCTCGGGTCGTAAAGAGCTTTTATTAGGGACGAACAAATGACGGTACCTAATGAATAAGAGGTTGCTAACTCTGTGCCAGCAGCAGCGGTAATACAGAGACCTCAAGCGTTATCCGGATTTATTGGGCGTAAAGGGTCCGTAGGTGGTTTTGTAAGTCATTCGTTAAATCTTCAGGCTCAACCTGGAGGCCGCGGGTGAAACTACAAGACTAGAGGATGGGAGAGGCAGATGGAATTACTGGTGTAGCGGTAAAATGCGTTAATATCAGTAAGAACACCAAAGGCGAAGGCAATCTGCTGGAACATTCCTGACACTGAGGGACGAAAGCGTGGGTAGC…
3674	Bacteria	Patescibacteria	Parcubacteria	Candidatus Yanofskybacteria	undefined	undefined	undefined	TCGAGGATATTGCACAATGGGGGAAACCCTGATGCAGCGACGCCGCGTGCGGGATGAAGGCCTTCGGGTTGTAAACCGCTTTTATAGAGGAAGAAGCAGCAATGCTGACGGTACTCTATGAATAAGGGGGTGCTAACTCTGTGCCAGCAGCAGCGGTAACACAGAGCCCCCGAGCGTTATCCGGATTTATTGGGCGTAAAGCGTCTGTAGCCGGTCTGGAAAGTCCTCTGTTAAAAACCAAGGGCTCAACCTTTGGAATGCAGGGGAAACTTCCGGACTCGAGGATGTTAGGGGCTGATGGAACTCTTGGTGGAGGGGTGGAATCCGTTGATATCAAGAGGAACACCAAAAGCGAAGGCATTCAGCTGGAACAGTCCTGACGGTGAGAGACGAAAGCGT…
3677	Bacteria	Patescibacteria	Parcubacteria	GWB1-42-6	undefined	undefined	undefined	TCGAGAATCTTGGACAATGCACGAAAGTGTGATCCAGCGACGTCGCGTGTATGAAGAAGCTTTTCGGAGTGTAAAGTACTTTTCTATGGGAACAATTTTTGAGCTTACCATAGGAATAAGGGGTTGCTAACTACGTGCCAGAAGCATCGGTAATACGTAGGCCCCGAGCGTTATCCGGATTAATTGGGCGTAAAGCGTCTGTAGGGGGTTTGGTAAGTTTGGTGTTAAATTTCAGAGCTCAACTCTGAAACTGCGCTGAAAACTGCCAGACTTGAGGACAGGAGAGGTTGATGGAACTTATGGTGTAGGGGTGAAATCCGTTGATATCATAAGGAACACCAAGGGCGAAGGCATTCAACTGGCCTGATCCTGACCCTGAGAGACGAAAGCGTGGGTAGC…
3688	Bacteria	Patescibacteria	Gracilibacteria	Candidatus Peregrinibacteria	undefined	undefined	undefined	TAGGGAATCTTCCGCAATGGGCGAAAGCCTGACGGAGCAACACCGCGTGGTGGATGAAGCCTTTTGGGGTGTAAACACCTTTTCTGGGGGAAGAATTTTGACGGTACCCTAGGAATAAGCACCGGCTAATTACGTGCCAGCAGCCGCGGTAATACGTAAGGTGCAAGCGTTATCCGGAATAATTGGGCGTAAAGCGTCTGCAGGCTGTTCACTAAGTCAATCATTAAAGACGGCAGCTCAACTGTCGGAATGTGATAGAAACTGGTGAACTAGAGTCATATAGAGGTACATGGAATTCTGCATGTAGGGGTAAAATCCGTTGATATGCAGAGGAACACCAAAAGCGAAAGCAGTGTACTGGGTATGTACTGACGCTCAGAGACGAAAGCGTGGGGAGCG…
3700	Bacteria	Patescibacteria	Gracilibacteria	undefined	undefined	undefined	undefined	TAGGGAATCTTCGGCAATGGGCGAAAGCCTGACCGAGCAACGCCGCGTGAAGGATGAAATTCGTGAGAATGTAAACTTCTTTTCTGAGGGAAGAATTTTGACGGTACTTCAGGAATAAGCACCGGCTAACTCCGTGCCAGCAGCCGCGGTAATACGGAGGGTGCAAGCGTTATCCGGAATCATTGGGCGTAAAGCGTCCGTAGGCGGTTTTTTAAGTTGGATGTTAAATCTCTTGGCTCAACCAAGAGTTCGTATCCGAAACTGGAAGACTAGAGGATTGCAGAGGTGCATGGAATTCCGCATGTAGGGGTAAAATCCGTTGATATGCGGAGGAACACCAAAAGCGAAGGCAGTGCACTGGGCAATTTCTGACGCTGATGGACGAAAGCGTGGGGAGCA…
3704	Bacteria	Patescibacteria	Parcubacteria	Candidatus Nomurabacteria	undefined	undefined	undefined	CCGAGAATATTCGACAATGGGCGAAAGCCTGATCGAGCGACGCCGCGTGATTGATGAAGTCCTTCGGGACGTAAAAATCTTTTATGAGCTACTAAGTAATTGAAGAGCTCAAGAATAAGGGGTTGCTAAACTCGTGCCAGCAGCAGCGGTAATACGAGTGCCCCAAGCGTTATCCGGAATTATTGGGCGTAAAGGGTGTGTAGGCGGTTTTGTTAGTCTTTTGTTAAAGCTTCGGGCTTAACCCGAAAAATGCAAAGGAAACGGCAAATCTAGAGGATGCGAGAGGTGAACAGAACTCATAGTGTAGGGGTGAAATCCGTTGATATTATGGGGAATACCAAATGCGAAGGCAGTTCACTGGCGCACTCCTGACGCTGAAACACGAAAGCGTGGGTAGCG…
3706	Bacteria	Patescibacteria	Parcubacteria	undefined	undefined	undefined	undefined	TCGAGAGTCTTCCACAATGGACGAAAGTCTGATGGAGCGACGCCGCGTGCAGGATGAAGGGCTTCGGTCCGTAAACTGCTTTTGTGCGTGAAAAATTTCGATGATAGTAGCGCAAGAATAAGGGGCTGCTAATCTCGTGCCAGCAGCAGCGGTAATACGAGAGCCCCGAGCGTTGTCCGGATTTATTGGGCGTAAAGCGTGTGTAGGGGGTTATGTTAGCCTCTCCTGAAATGTCCATGCTCAACATGGAAATTGGGCGAGGAACGGCATGACTCGAGGGTGCGAGGGGCACATGGAACTCACGGTGTAGGGGTGGAATCCGTTGATATCGTGGGGAACACCAAAAGCGAAGGCAGTGTGCTGGCGCATTTCTGACCCTGAGACACGAAAGCGTGGGTA…
3721	Bacteria	Patescibacteria	Parcubacteria	Candidatus Azambacteria	undefined	undefined	undefined	TCAAGAACCTTCCACAATGGACGAAAGTCTGATGGAGCGACGCCGCGTGCTGGATGAAGTCCCTCTGGGACGTAAACAGCTTTTATGAAGGAGAAATTTTTGATAGTACTTCAAGAATAAGGGGTTGCTAAACTCGTGCCAGCAGCAGCGGTAATACGAGTGCCCCAAGCGTTATCCGGAATCATTGGGCGTAAAGGGTGTGTAGGTGGTTCTATTAGTCTTCTGTGAAATTCTTCGGCTTAACCGGGGGTCCGCAGGGGAAACGGTAGGACTCGAGGATGCGAGGGGTGAATGGAACTCATGGAGTAGGGGTGAAATCCGTTGATATCATGGGGAACACCAAAAGCGAAGGCAATTCACTGGCGCATTCCTGACACTGAAACACGAAAGCGTGGGTAG…
3741	Bacteria	Patescibacteria	Saccharimonadia	Saccharimonadales	undefined	undefined	undefined	GAATCTTCCACAATGGGCGAAAGCCTGATGGAGCGACGCCGCGTGCAGGATGAAGGCCTTCGGGTTGTAAACTGCTTTTATAAGTGAAGAATATGACGGTAACTTATGAATAAGCACCGGCTAACTACGTGCCAGCAGCCGCGGTCATACGTAGGGTGCAAGCATTATCCGGAGTGACTGGGCGTAAAGAGTTGCGTAGGTGGACAAGTAAGCGAATAGTGAAATGTGGCGGCTCAACCGTACACACTATTATTCGAACTGCTTGTCTCGAGAATGGTAGAGGTAACTGGAATTTCTTGTGTAGGAGTGAAATCCGTAGATATAAGAAGGAACACCAATGGCGTAGGCAGGTTACTGGACCATTTCTGACACTAAGGCACGAAAGCGTGGGGAGCGAACC
3744	Bacteria	Patescibacteria	ABY1	Candidatus Uhrbacteria	undefined	undefined	undefined	TCGAGAATCTTCCGCAATGCACGAAAGTGTGACGGAGCAATGCCGCGTGGTGGATGACGGCCTTCGGGTTGTAAACACCTTTTATTAGGGACGAACAAATGACGGTACCTAATGAATAAGAGGTTGCTAACTCTGTGCCAGCAGCAGCGGTAATACAGAGACCTCAAGCGTTATCCGGATTTATTGGGCGTAAAGGGTCCGTAGGTGGTTTTATAAGTCATTCGTTAAATCTTCAGGCTCAACCTGGAGGCTGCGGGTGATACTGTAAGACTAGAGGATGGGAGAGGCAGATGGAATTGCTGGTGTAGCGGTAAAATGCGTTAATATCAGCAAGAACACCAAAGGCGAAGGCAATCTGCTGGAACATTCCTGACACTGAGGGACGAAAGCGTGGGTAGC…
3759	Bacteria	Patescibacteria	Parcubacteria	undefined	undefined	undefined	undefined	CCGCGGTAATACGAGGGGCCCAAGCGTTATCCGGAATCACTGGGCGTAAAGGGTCCGTAGGGGGTTATATTAGTCTTGTGTTAAAGACTCCGGCTTAACCGGAGAAGTGCATGAGAAACGGTATAACTAGAGGATGTGAGAGGCCAATGGAACTCACGGTGTAGGGGTGAAATCCGTTGATATCGTGGGGAACACCAAATGCGAAGGCAATTGGCTGGCGCATTCCTGACCCTGAGGGACGAAAGCGTGGGTTTCGAAAA
3761	Bacteria	Patescibacteria	ABY1	Candidatus Kerfeldbacteria	undefined	undefined	undefined	TCAAGAATATTCCACAATGCCCGAAAGGGTGATGGAGCGACGCCGCGTGCAGGATGAAGGCCTTCGGGTCGTAAACTGCTTTTCTCAGGGAAGAATTTCTGACGGTACCTGAGGAATAAGGGACTGCTAACTTCGTGCCAGCAGCAGCGGTAAGACGAAGGTCCCAAGCGTTACCCGGTGTTACTAGGCGTAAAGCGTCCGCAGGTGGCTTGCCGCATCTCTGGTCAAATCCCGGGGCTTAACCCCGGAACTGCTGGAGAGATGGGCTCGCTAGAGGCAGGGAGAGGCACATGGAATGGCTGGTGTAGTAGTAAAATGCGTTAATATCAGCCAGAACACCAAATGCGAAGGCAGTGTGCTGGAACTGTCCTGACACTCATGGACGAAAGCGTGGGGAGC…
3793	Bacteria	Patescibacteria	WWE3	undefined	undefined	undefined	undefined	TAGGGAATTGTCGGCAATGGGCGAAAGCCTGACCGCGCGACGCCGCGTGGAGGAAGAAGGCCTTCGGGTTGTAAACTTCTTTTATGGGGGACGATTATGACGGTACCCCACGAATAAGGGCCTGCTAACTACGTGCCAGCAGCAGCGGTAATACGTAGGGCCCGAGCATTATCCGGAATTATTGGGCGTAAAGAATGTGTAGGTGTTCCTACAAGTCGGTCGTTAAATCTCACTGCCCAACAGTGAGGCCGCGAGCGAAACTGTCGGAATTGAGGTTTGCAGGGGCAAGCAGAATTTTTGGAGTAGGGGTGAAATCCGTTGATACCAAAAGGAATACCAATGGCGAAGGCAGCTTGCTGGGCAATACCTGACACTGAGACATGAAAGCGTGGGGAGCAA…
3795	Bacteria	Patescibacteria	Parcubacteria	Candidatus Yanofskybacteria	undefined	undefined	undefined	TCGAGGATATTGGACAATGGGGGAAACCCTGATCCAGCGACGCCGCGTGCGGGATGAAGGCCTTCGGGTTGTAAACCGCTTTTATAGAGGAAGAAACTTTTAGTTGACGGTACTCTATGAATAAGGGGGTGCTAACTCTGTGCCAGCAGCCGCGGTAAAACAGAGCCCCCGAGCGTTATCCGGATTAATTGGGCGTAAAGCGTCTGTAGCCGGTCTGGAAAGTCTTTTGTTAAATACCAAGGGCTCAACCTTTGGAATGCAAAGGAAACTTCCAGACTCGAGGATGTTAGGGGCTGATGGAACTCTTGGTGGAGGGGTGGAATCCGTTGATATCAAGAGGAACACCAAAAGCGAAGGCATTCAGCTGGAACAGTCCTGACGGTGAGAGACGAAAGCGTG…
3798	Bacteria	Patescibacteria	Saccharimonadia	Saccharimonadales	undefined	undefined	undefined	TAGGGAATCTTCCACAATGGGCGAAAGCCTGATGGAGCAACGCCGCGTGCAGGATGAAGGCCTTCGGGTCGTAAACTGCTTTTATCTGTGAAGATTTTGACGGTAGCAGATGAATAAGGATCGGCTAACTCCGTGCCAGCAGCCGCGGTCATACGGAGGATCCAAGCGTTATCCGGAATTACTGGGCGTAAAGAGTTGCGTAGGTGGCATAGTAAGTTAATAGTGAAATCGTGCGGCTCAACCGTATAAACATTATTAAAACTGCTAAGCTAGAGTATATGAGAGGTAGCTGGAATTTCTAGTGTAGGAGTGAAATCCGTAGATATTAGAAGGAACACCGATGGCGTAGGCAGGCTACTGGCATATTACTGACACTAAGGCACGAAAGCGTGGGGAGCA…
3827	Bacteria	Patescibacteria	Parcubacteria	Candidatus Zambryskibacteria	undefined	undefined	undefined	TCAAGAACCTTCCACAATGGACGAAAGTCTGATGGAGCGACGCCGCGTGCTGGATGAAGTCCCTCTGGGACGTAAACAGCTTTTATGAAGGAGAAATTTTTGATAGTACTTCAAGAATAAGGGGTTGCTAAACTCGTGCCAGCAGCAGCGGTAATACGAGTGCCCCAAGCGTTATCCGGAATCATTGGGCGTAAAGGGTGTGTAGGTGGTCGTGTTAGTCTCTTGTTAAATTCTTCGGCTTAACCGGGGGTCAGCAAGGGAAACGGCACGACTCGAGGATGCGAGGGGTGAATGGAACTCATGGAGTAGGGGTGAAATCCGTTGATATCATGGGGAACACCAAAAGCGAAGGCAATTCACTGGCGCATTCCTGACACTGAAACACGAAAGCGTGGGTAG…
3832	Bacteria	Patescibacteria	Parcubacteria	Candidatus Nomurabacteria	undefined	undefined	undefined	TCAAGAACCTTCCACAATGGGCGAAAGCCTGATGGAGCGACGCCGCGTGATCGATGAAGTCCCTCTGGGACGTAAAGATCTTTTGTCAGGGATGAAGTTTATTGACCGTACCTGAAGAATAAGAGGCTCCTAATCTCGTGCCAGCAGGAGCGGTAATACGAGAGCCTCGAGCGTTATCCGGAATTATTGGGCGTAAAGGGTGCGTAGGTTGTTCTGTTAGTCTTTTGTTAAAACCTCGGGCTTAACCTGAGGATTGCAAAAGAAACGGCAGAACTTGAAAGTGTGAGAGGTGTACGGAACTCATGGTGTAGGGGTGAAATCCGTTGATATCATGGGGAACACCAAAAGCGAAGGCAGTACACTGGCACATATTTGACACTGAAGCACGAAAGCGTGGGT…
3841	Bacteria	Patescibacteria	Microgenomatia	Candidatus Woesebacteria	undefined	undefined	undefined	CCGGGAATCGTGCGCAATGGACGCAAGTCTGACGCCGCGACGCCGCGTGGGGGATGAAGGCCTTCGGGTTGTAAACTCCTTTTGCCCCGTCATACGACGGGGAGAATAAGCACCTGCTAACTCCGTGCCAGAAGCCTCGGTAAGGCGGAGGGTGCAAGCGTTGTCCGGATTTACTGGGCGTAAAGAGTCCGTAGGCGCCCCGTAAAGTCTCCTGTTAAATTTCAAGGCTCAACTTTGAAAGTGCGGGAGAGACTAACGGGGTTGAGAACTTTAGGGGGTGCTGGAACTGCCGGTGTAGGGGTGAAATCCGTTGATACCGGCAGGAACACCGACGGCGAAGGCGGGCACCTGGGAAGATTCTGACGCTGAGGGACGAAAGCTAGGGGAGCGAAAG
3842	Bacteria	Patescibacteria	Parcubacteria	undefined	undefined	undefined	undefined	TCGAGAATATTCGACAATGGGCGAAAGCCTGATCGAGCGACGCCGCGTGGAGGACGAAGGATTTAGGTCTGTAAACTTCTTTTCTCCTTGAGGAAACCCAATTTTAAATTGGTTTGACTGTAGAGGAGGAATAAGGGGCTGCAAACTTCGTGCCAGCAGCAGCGGTAATACGAAGGCCCCGAGCGTTATCCGGATTTATTGGGCGTAAAGCGTCTGTAGGCGGTTTTGTTAGTCGGATGTTAAAGGCTTTGGCTTAACCAAAGAAATGCGTTCGAAACGGCAAAACTTGAGGAAAGGAGAGGCTGATAGAACGGTAGGTGTAGGGGTGAAATCCGTTGATATCTACCGGAATACCAAAGGCGAAGGCATTCAGCTGGCCTTTTCCTGACGCTGAGAGAC…
3847	Bacteria	Patescibacteria	Parcubacteria	Candidatus Kaiserbacteria	undefined	undefined	undefined	TCAAGAAACTTCCACAATGGACGAAAGTCTGATGGAGCGACGTTGCGTGATGGATGAAGTGCTTCGGTACGTAAACATCTTTTATGTGGGACGAAATTATTGACGGTACCACATGAATAAGGGGCTCCTAACTCTGTGCCAGCAGGAGCGGTAATACAGAGGCCCCGAGCGTTATCCGGAATCATTGGGCGTAAAGGGTGTCAAGGCGGGTATGTTAGTCGTTCGTAAAATCCAGGAGCTCAACTTCTGGCCCGCGAGCGAAACGGCATACCTTGAGGTTGGGAGAGGTGCATGGAACTCATGGTGTAGGGGTGAAATCCGTTGATATCATGGGGAACACCAAAGGCGAAGGCAGTGCACTGGCCCAAATCTGACGCTCACACACGAAAGCCAGGGTAG…
3867	Bacteria	Patescibacteria	Gracilibacteria	Candidatus Peregrinibacteria	undefined	undefined	undefined	TAAAGAATCTTCCACAATGGGCGAAAGCCTGATGGAGCGACACCGCGTGCCAGATGACGGCCTTCGGGTTGTAAATGGCTTTTCTGGGGGAATAATTCTGAAGGTACCCTAGGAATAAGCACCGGCTAACTCCGTGCCAGCAGCCGCGGTAATACGGAGGGTGCAAACGTTACCCGGAATTATTGGGCGTAAAGCGTCCGCAGGCGGCGCAGTAAGTTAGATGTTAAATCTCGGGGCTCAACTCCGAGTCTGTATCTAAAACTGCTGTGCTAGAGTCTTGGAGAGGCGAGTGGAATTCTGTGTGTAGGGGTAAAATCCGTAGATACACAGAGGAACACCAAAAGCGAAGGCAGCTCGCTGGCCAAGTACTGACGCTCATGGACGAAAGCGTAGGTAGCA…
3880	Bacteria	Patescibacteria	Saccharimonadia	Saccharimonadales	undefined	undefined	undefined	TAGGGAATTTTCCACAATGGACGAAAGTCTGATGGAGCAACGCCGCGTGCAGGATGAATGCCTTCGGGTTGTAAACTGCTTTTATATGTGAAGATAATGACGGTAGCATATGAATAAGGATCGGCTAACTCCGTGCCAGCAGCCGCGGTCATACGGAGGATCCAAGCGTTATCCGGAATTACTGGGCGTAAAGAGTTGCGTAGGTGGCATAGTAAGTAGGTAGTGAAATCGTGTGGCTCAACCATACTCACATTATCTAAACTGCTAAGCTAGAATATAGAAGAGGTACCTGGAATTCCTAGTGTAGGAGTGAAATCCGTAGATATTAGGAGGAACACCAATGGCGTAGGCAGGGTACTGGTCTATTATTGACACTAAGGCACGAAAGCGTGGGGAGCG…
3886	Bacteria	Patescibacteria	Gracilibacteria	JGI 0000069-P22	undefined	undefined	undefined	GAATCTTCCACAATGGACGAAAGTCTGATGGAGCGACACCGCGTGAAGGATGAAGGCCTAACGGTTGTAAACTTCTTTTCTGAAGGAGCATAATGAGAGTACTTCAGGAATAAGGGACGGCTAAATACGTGCCAGCAGCCGCGGTAATACGTATGTCTCAAGCGTTACCCGGAATCACTGGGTGTAAAGGGTTCGTAGGCGGCTTGATAAGTTGGATATGAAAGACCGGAGCTCAACTCCGTGTTTGTGTTCAAAACTGTTAAGCTAGAATTAGGGAGAGGTAAGCGGAATTCTAAGTGTAGGGGTGCAATCCGTAGATACTTAGAGGAACACCAAAAGCGAAGGCAGCTTACTGGAACTATATTGACGCTCATGAACGAAAGCGTGGGGAGCGAAAA
3887	Bacteria	Patescibacteria	Parcubacteria	Candidatus Kaiserbacteria	undefined	undefined	undefined	TCGAGAATCTTCCGCAATGGACGAAAGTCTGACGGAGCGACGCCGCGTGGTGGATGAAGCCTTTAGGGGCGTAAACACCTTTTATGAGGGAGGAATTTTATTGACGTTACCTCATGAATAAGGGGCTCCCAATTCTGTGCCAGCAGGAGCGGTAATACAGAAGCCCCGAGCATTACCCGGATTCACTGGGCGTAAAGGGTGCGTAGGCGGCTATATTAGTCGGGTGTTAAATTCTGAGGCTCAACCTCAGGTCCGCATTCGAAACGGTATAGCTAGAAGATGTGAGAGGTGAACAGAACTCATGGTGTAGGGGTGAAATCCGTTGATATCATGGGGAATACCAAATGCGAAGGCAGTTCACTGGCACATTCTTGACGCTGAGGCACGAAAGCGTGGGTA…
3891	Bacteria	Patescibacteria	Parcubacteria	Candidatus Campbellbacteria	undefined	undefined	undefined	TCGAGAATCTTCCGCAATGGACGAAAGTCTGACGGAGCGACGCCGCGTGGTTGATGACGCACTTCGGTGTGTAAAGACCTTTTATATGTGAAGAAATTTTTGACATTAGCGTATGAATAAGGGGCTCCTAATCTCGTGCCAGCAGGAGCGGTAATACGAGAGCCTCGAGCGTTATCCGGAATCACTGGGCGTAAAGGGTGCGTAGGTGGTTGTATTAGTCACAGGTTAAAGACCAAAGCTCAACTTTGGGACAGCCTGCGAAACGGTACAACTTGAGTCTGCGAGAGGTATATGGAACTCATGGTGTAGGGGTGAAATCCGTTGATATCATGGGGAACACCAAAGGCGAAGGCAATATACTGGCGCAGCACTGACACTGAGGCACGAAACCTAGGGTAG…
3903	Bacteria	Patescibacteria	Parcubacteria	Candidatus Nomurabacteria	undefined	undefined	undefined	TCGAGAATCTTCCACAATGGACGAAAGTCTGATGGAGCGACGCCGCGTGATTGATGAAGCCCCTTTGGGGCGTAAAGATCTTTTATGAGGGAAGAAGTTTATTGACTGTACCTCATGAATAAGAGGCTCCTAATCTCGTGCCAGCAGGAGCGGTAATACGAGAGCCTCGAGCGTTATCCGGAATTATTGGGCGTAAAGGGTGTGTAGGTTGTTCTGTTAGTCTTTTGTTAAATTCCCGCGCTTAACGTGGGGTCCGCGAAAGATACGGCAGAACTAGAAAGTGCGAGAGGTGTACGGAACTCTAAGTGTAGGGGTGAAATCCGTTGATATTTAGGGGAACACCAAAAGCGAAAGCAGTACACTGGCGCATATTTGACACTGAAACACGAAAGCGTGGGT…
3916	Bacteria	Patescibacteria	Parcubacteria	Candidatus Liptonbacteria	undefined	undefined	undefined	TCGAGAATATTCGACAATGGGCGAAAGCCTGATCGAGCGACGCCGCGTGCAGGATGAAGGCCTTCGGGTCGTAAACTGCGGTAGATAGATAACAATGCAAATGAGTGTCTATCGGAAAGAGGTTGGTAACTACGTGCCAGCACCCGCGGTAATACGTAGACCTCAAGCGTTATCCGGATTTATTGGGCGTAAAGCGCGTGTAGGAGGTTCGGTGCGTCTTCCGTTAAAGCCCGCTGCCCAACGGCGGAAGTGCGGGGGATACGGCCGGACTAGAGGGGGTTAGAGGTGTGCGGAACTCACGGTGTAGGGGTGAAATCCGTTGATATCGTGGGGAACACCGAAGGCGAAGGCAGCACACTGGGACCTTCCTGACTCTGAGACGCGAAAGCGTGGGGAGCA…
3927	Bacteria	Patescibacteria	Saccharimonadia	Saccharimonadales	Saccharimonadaceae	TM7a	undefined	GAATCTTCCACAATGGGCGAAAGCCTGATGGAGCAACGCCGCGTGCAGGATGAAGGCCCTCGGGTCGTAAACTGCTTTTATGAGTGAAGAATATGACGGTAACTCATGAATAAGCACCGGCTAACTACGTGCCAGCAGCCGCGGTCATACGTAGGGTGCAAGCATTATCCGGAGTGACTGGGCGTAAAGAGTTGCGTAGGTGGTCCGTAAAGCAAATAGTGAAATCTGGTGGCTCAACCATACAGGCTATTATTTGAACTCACGGACTCGAGAGTAGCAGAGGTAACTGGAATTTCTTGTGTAGGAGTGAAATCCGTAGATATAAGAAGGAACACCAATGGCGTAGGCAGGTTACTGGGCTATTTCTGACACTGAGGCACGAAAGCGTGGGGAGCGAACC
3957	Bacteria	Patescibacteria	Parcubacteria	Candidatus Colwellbacteria	undefined	undefined	undefined	TCGAGAATATTCGACAATGGGCGAAAGCCTGATCGAGCGACGCCGCGTGGAGGATGAAGGTCTTCGGATTGTAAACTCCTTTTAATGGGGAAAAAGTTATTGATTGTACCCATGGAATAAGAAGCTGCAAACCTCGTGCCAGCAGCCGCGGTAATACGAGGGCTTCAAGCGTTATCCGGATTTATTGGGCGTAAAGAGTGTGTAGGGGGTTTGGTGCGTCTGTTGTTAAATTCCACTGCTTAACGGTGGAGCTGCAATGGAAACGGCCAAACTAGAGAGTGCTAGAGGCAACTGGAACGCACGGTGTAGGGGTGAAATCCGTTGATATCGTGCGGAACACCAAAGGCGAAGGCATGTTGCTGGGGCATTTCTGACCCTCAAACACGAAAGCGTGGGGAG…
3958	Bacteria	Patescibacteria	Saccharimonadia	Saccharimonadales	undefined	undefined	undefined	TAGGGAATTTTCCACAATGGGCGAAAGCCTGATGGAGCAACGCCGCGTGCAGGATGAATGCCTTCGGGTTGTAAACTGCTTTTCTTGAGGATGATTATGACAGTACTCAAGGAATAAGGGTCGGCAAACTCCGTGCCAGCAGCCGCGGTCATACGGAGAACCCAAGCGTTACCCGGAATTACTGGGCGTAAAGAGTTGCGTAGGTGGTTTGTCAAGTTTTTGCTAAAAGGTAGAAGCTCAACTTCTGTTCTGGCAAAAAAACTGACAAACTAGAGGATGGTAGAGGCGAGTGGAATTTCTGGTGTAGGAGTGAAATCCGTAGATATCAGAAGGAACACCAATGGCGAAGGCAGCTCGCTGGGCCATTCCTGACACTAAGGCACGAAAGCGTGGGGAGCG…
3959	Bacteria	Patescibacteria	ABY1	Candidatus Kerfeldbacteria	undefined	undefined	undefined	TCGAGAATCTTCCACAATGCCCTAACGGGTGATGGAGCGACGCCGCGTGCAGGAAGACGCCCTTCGGGGTGTAAACTGCTTTTCTTAAGGAAGAACAAATGACGGTACTTAAGGAATAAGGGGCTGCTAACTCTGTGCCAGCAGCAGCGGTAATACAGAGGCCCCAAGCGTTGTCCGGAATTACTGGGCGTAAAGCGTCCGCAGGTGGTTTGGTAAGTATGATGTTAAATCTTAGGGCTCAACCCTAAGGCCGCATCGTAAACTGCCAAACTAGAGGGTGGGAGAGGTACCTGGAATTGTCGGTGTAGTAGTAAAATGCGTTAATATCGACAGGAACACCAAATGCGAAGGCATGGTACTGGAACACTCCTGACACTCAGGGACGAAAGCGTGGGTAGC…
3978	Bacteria	Patescibacteria	Parcubacteria	Candidatus Kaiserbacteria	undefined	undefined	undefined	TCGAGAATCATCCGCAATGCACGAAAGTGTGACGGTGCGACGTCGCGTGGTAGATGACGCCTTTAGGGGTGTAAATACCTTTTATAGAGGAGGAAGTTTATTGACGTTACTCTATGAATAAGGGGCTCCCAATTGCGTGCCAGCAGGAGCGGTAATACGCAAGCCCCAAGCGTTATCCGGAATTATTGGGCGTAAAGGGTGTGTAGGCGGCTATATTAGTCTTGTGTTAAATCCCTCGGCTTAACCGAGGAATCGCATGGGAAACGGTATAGCTTGAAGATGTGAGAGGTAAGTGGAACTCACGGTGTAGAGGTGAAATTCGTTGATATCGTGGGGAACACCAAATGCGAAGGCAGCTTACTGGCGCAATCTTGACGCTGAGACACGAAACCCTGGGTA…
3982	Bacteria	Patescibacteria	Parcubacteria	Candidatus Yanofskybacteria	undefined	undefined	undefined	ACGAGAATATTCGACAATGGGCGAAAGCCTGATCGAGCGATGCCGCGTGCGGGAAGAAGGGCTTCGGCCTGTAAACCGCTTTTGCCAAGGAAAAATTTTGATTGTACTTGGAGAATAAGGGGTTGCTAACCTCGTGCCAGCAGCAGCGGTAATACGAGGACCCCAAGCGTTATCCGGAATAACTGGGCGTAAAGAGTGAGTAGCCGGTTTTATTAGTCTGATGTTAAATCTCGAGGCTTAACTTCGAGACCGCATTGGAAACGGTAAGACTAGAGTGGGTAAGAGGCAGACGGAACGTGCAGTGTAGGGGTGAAATCCATTGATATTGCACGGAACACCAAAAGCGAAGGCAGTCTGCTGGTGCTCTACTGACGGTCAATCACTAAAGCGTGGGGATCA…
3984	Bacteria	Patescibacteria	Berkelbacteria	undefined	undefined	undefined	undefined	TTGGGAATATTGCGCAATGGGGGAAACCCTGACGCAGCGACACCGCGTGGAGGAAGAAACCTTTCGGGGCGTAAACTCCTTTTGTCTGGGATGATTATGACAGTACCAGACGAATAAGTACCGGCTAACTACGTGCCAGAAGCCTCGGTGATACGTAGGGTACTAGCGTTATCCGGAATTATTGGGCGTAAAGGGTGTCTAGGTGGTTGTAAAAGTCTTTTGTTAAATTTTTGGGCTCAACTCAAAAATTGCGAAGGAAACTTTATAACTTGAGTCCAGTAGAGGTGTGCGGAATTTTCGGTGTAGGAGTGAAATCCGTTGATATCGAGAAGAACACCAATGGCGAAGGCAGCACACTAGATTGGTACTGACACTAAAGCACGAAAGCTAAGGTAGCGA…
3987	Bacteria	Patescibacteria	Gracilibacteria	Candidatus Peregrinibacteria	undefined	undefined	undefined	TAAAGAATCTTCCGCAATGGGCGAAAGCCTGACGGAGCGACACCGCGTGTGGGATGAAGGCTTTCGGGTCGTAAACCACTTTTCTGGGGGAATAATTCTGAAGGTACCCTAGGAATAAGCACCGGCTAATCACGTGCCAGCAGCCGCGGTAATACGTGAGGTGCAAACGTTACCCGGAATCATTGGGCGTAAAGCGTCCGCAGGCGGCTTTTTAAGTCAGATGTAAAATCTTGAGGCTCAACTTCAAGCTGGCGTCTGAAACTGAAAAGCTAGAGACTTGGAGAGGCTAGTGGAATTCTGTATGTAGGGGTAAAATCCGTAGATATACAGAGGAACACCAAAAGCGAAGGCAGCTAGCTGGCCAAGTTCTGACGCTCAGGGACGAAAGCGTGGGTAGCG…
3991	Bacteria	Patescibacteria	Saccharimonadia	Saccharimonadales	Saccharimonadaceae	TM7a	undefined	GAATCTTCCACAATGGGCGAAAGCCTGATGGAGCAACGCCGCGTGCAGGATGAAGGCCTTCGGGTTGTAAACTGCTTTTATAAGTGAAGAATATGACGGTAACTTATGAATAAGCACCGGCTAACTACGTGCCAGCAGCCGCGGTCATACGTAGGGTGCAAGCATTATCCGGAGTGACTGGGCGTAAAGAGTTGCGTAGGTGGTTAGTAAAGTGAATAGTGAAATCTGGTGGCTCAACCATACAGACTATTATTCAAACTCACTAACTCGAGAATGGTAGAGGTAACTGGAATTTCTTGTGTAGGAGTGAAATCCGTAGATATAAGAAGGAACACCAATGGCGTAGGCAGGTTACTGGACCATTTCTGACACTGAGGCACGAAAGCGTGGGGAGCGAACC
4000	Bacteria	Patescibacteria	Saccharimonadia	Saccharimonadales	undefined	undefined	undefined	TAAGGAATATTCCACAATGGGGGCAACCCTGATGGAGCAACGCCGCGTGCAGGATGAAGGCCTTCGGGTCGTAAACTGCTTTTATATGCGAGGAATATGACGGTAACATATGAATAAGGATCGGCTAACTCCGTGCCAGCAGCCGCGGTCATACGGAGGATCCGAGCGTTATCCGGAGTGACTGGGCGTAAAGAGTTGCGTAGGGGGTTTATTAAGCAAGTAGTGAAATCATGTGGCTCAACCATATGGCTATTATTTGAACTGGTAAACTTGAGAGTATGAGGGGTAGATGGAATTCCCAGTGTAGGAGTGAAATCCGTAGATATTGGGAGGAACACCGATGGCGTAGGCAGTCTACTGGCATACTTCTGACCCTGAGGCACGAAAGCGTGGGGAGCG…
4003	Bacteria	Patescibacteria	Parcubacteria	Candidatus Ryanbacteria	undefined	undefined	undefined	CCGAGAATATTCGACAATGGGCGAAAGCCTGATCGAGCGACGCCGCGTGCAGGATGAAATCCTTTGGGATGTAAACTGCTTTTCTCCGGGAAGAACCTTCGGGTGACTGTACTGGAGGAATAAGGGCCTGCTAACCTCGTGCCAGCAGCCGCGGTAATACGAGGGGCCCGAGCGTTGTCCGGAATTACTGGGCGTAAAGGGTGTGTAGGGGGTTATGTTAGTCCTCATTTAAATATCCCGCAAAATCGGGAAAATGGTGAGGATACGGCATAACTTGAGGGCGCGAGAGGCTTATGGAACTCACGGTGGAGGGGTGAAATCCGTTGATATCGTGGGGAACACCAAAGGCGAAGGCAATAAGCTAGCGCGTACCTGACCCTGAGACACGAAAGCGTGGGG…
4014	Bacteria	Patescibacteria	Gracilibacteria	Candidatus Peribacteria	undefined	undefined	undefined	TTAGGAATCTTCCACAATGGGCGAAAGCCTGATGGAGCGACACCGCGTGAAGGATGAAGCCCTTTCTGGGTGTAAACTTCTGTTATGAGGGAAGAAATTTTTGACGGTACCTCATGAGAAAGCACCGGCTAATTCTGTGCCAGCAGCCGCGGTAAGACAGAAGGTGCAAGCGTTACTCGGAATTACTGGGCGTAAAGCGTCTGTAGGTGTCTGGTCACGTCTGGTGTGAAATCACAGGGCTTAACCCTGTACCCACATTGGAAACGAATCAGATCGAGTCACTCAGAGGCATCTGGAATGTCGTGTGTAGGGGTAAAATCCGTAGATACACGATGGAACGCCAAAAGCGAAAGCAGGATGCTGGGGGTGTACTGACACTCAGAGACGAAAGCGTGGGGA…
4038	Bacteria	Patescibacteria	Gracilibacteria	Candidatus Peregrinibacteria	undefined	undefined	undefined	TAGGGAATCTTCCACAATGGGCGAAAGCCTGATGGAGCAACACCGCGTGATCGATGAAGCCTTTCGGGGTGTAAAGATCTTTTCTGAGGGAAGAATTTTGACGGTACCTTAGGAATAAGCACCGGCTAACTCCGTGCCAGCAGCCGCGGTAATACGGAGGGTGCAAGCGTTATCCGGAATCATTGGGCGTAAAGCGTCCGCAGGTGGTTTATTAAGTCAGATATTAAAGACAACGGCTCAACCGTTGCGTTGTATCCGAAACTGATAAACTGGAGACTTGTAGAGGTAAGTGGAATTCTGCATGTAGGGGTAAAATCCGTTGATATGCAGAGGAACACCAAAAGCGAAGGCAACTTACTAGACAAGTTCTGACACTCATGGACGAAAGCGTGGGGAGCG…
4061	Bacteria	Patescibacteria	Saccharimonadia	Saccharimonadales	undefined	undefined	undefined	TAGGGAATTTTCCACAATGGGCGAAAGCCTGATGGAGCAACGCCGCGTGCAGGATGAAGGCCCTTGGGTTGTAAACTGCTTTTATATGTGAAGATAATGACGGTAGCATATGAATAAGGATCGGCTAACTCCGTGCCAGCAGCCGCGGTCATACGGAGGATCCAAGCGTTATCCGGAATTACTGGGCGTAAAGAGTTGCGTAGGTGGCATAGTAAGTAGGTAGTGAAAGCGTGTGGCTCAACCATACTCACATTATCTAAACTGCTAAGCTAGAATATAGAAGAGGTAGCTGGAATTCCCTGTGTAGGAGTGAAATCCGTAGATATAGGGAGGAACACCAATGGCGTAGGCAGGCTACTGGTCTATTATTGACACTAAGGCACGAAAGCGTGGGGAGCA…
4062	Bacteria	Patescibacteria	Berkelbacteria	undefined	undefined	undefined	undefined	TAGGGAATTTTGCACAATGGACGCAAGTCTGATGCAGCAACGCTGCGTGGAGGATGAAGGTTTTCGGATCGTAAACTCCTTTTATCTGGGAATAATCTTGAAGGTACCAGATGAATAAGCACCGGCTAACTACGTGCCAGCAGCCGCGGTAATACGTAGGGTGCAAATGTTATCCGGATTTATTGGGCGTAAAGAGCTCGTAGGTGGTTTTATAAGTCTGATATGAAAGACCCAGGCCCAACCTGGGGAACGTATCGGAAACTATATTACTTGAGGTGTGCAGGGGAAGATGGAACACACAGTGTAGCAGTGAAATGCGTAGATATTGTGTGGAACGCCAATGGTGAAGACAGTCTTCTGGGCACATTCTGACACTGAGGAGCGAAAGCGTGGGGAGCG…
4063	Bacteria	Patescibacteria	ABY1	Candidatus Komeilibacteria	undefined	undefined	undefined	TCAAGAATCTTCCTCAATGGGCGAAAGCCTGAAGGAGCAATGCCGCGTGGTTGATGACGCTTTTCGGAGTGTAAAAACCTTTTATCAGGGACGAATTCGTGACGGTACCTGATGAATAAGTCACTGCTAACTTCGTGCCAGCAGCAGCGGTAATACGAAGGTGGCAAGCGTTACCCGGATTTATTGGGCGTAAAGGGTCCGCAGACGGTTTGAAAAGTTCTTGGTCAAATCTTGAGGCTTAACTTCAAGACTGCCAAGAAAACTCTCAGACTAGAGACCGGGAGAGGCAAGTAGAATTGCTGGTGTAGTAGTAAAATGCGTTGATATCAGCAGGAATACCAAAAGCGAAGGCAGCTTGCTAGAACGGTTCTGACGTTCAGGGACGAAAGCGTGGGTAGC…
4071	Bacteria	Patescibacteria	Parcubacteria	Candidatus Jorgensenbacteria	undefined	undefined	undefined	TCGAGAATATTCGACAATGGGCGAAAGCCTGATCGAGCGACGCCGCGTGCAGGATGACACCCTTCGGGGCGTAAACTGCTTTTCTGTCTGAAGAAGCCGCAAGGCTGACGGTAAGACAGGAATAAGAGGTTGCAAACCTCGTGCCAGCAGCCGCGGTAATACGAGGACCTCAAGCGTTGTCCGGATTTATTGGGCGTAAAGAGCGCGTAGGGGGTCTCATGCGTCTTTTGTTAAATCCTAGGGCTTAACCCTGGGGCCGCAAGGGATACGATGAGACTAGAGGAAGTTAGAGGCAAGTGGAACGCACGGTGTAGGGGTGAAATCCGTTGATATCGTGCGGAACACCAAAGGCGAAGGCATCTTGCTGGGACGTTCCTGACCCTGAGGCGCGAAAGCGTG…
4072	Bacteria	Patescibacteria	Parcubacteria	Candidatus Azambacteria	undefined	undefined	undefined	TAGAGAATATTTCGCAATGGGCGAAAGCCTGACGAAGCGACGCCGCGTGGAGGAAGAAGGTCTTCGGATCGTAAACTCCTTTTGGCAGGGAAGAACCCTGAGAGCAATCGAAGGGTGACGGTACCTGCAGAATAAGGCGCTGCTAACCTCGTGCCAGCAGCCGCGGTAATACGAGGGCGCCAAGCGTTATCCGGATTTATTGGGCGTAAAGAGTTCAAAGGTGGTTATGTTAGTCTAAAGTTAAAGATCGGGACTCAATCCCGAAAATGCTTTGGAAACGGCATGACTCGAGGAAATTAGAGGCAAGTAGAACGGCCGGTGTAGGGGTGAAATCCGTTGATATCGGCCGGAATACCAAAGGCGAAGGCATCTTGCTGGAATTTTCCTGACACTGAAAGA…
4074	Bacteria	Patescibacteria	ABY1	Candidatus Jacksonbacteria	undefined	undefined	undefined	TCAGGAATATTGGGCAATGGGCGAAAGCCTGACCCAGCGACGCCGCGTGCAGGAAGAAGCCCTTCGGGGTGTAAACTGCTTTTATCGCCGATGAAGCCGCAAGGCTGACAGTAGGCGAGGAATAAGAGGTTACTAACTCTGTGCCAGCAGTAGCGGTAAGACAGAGACCTCAAGCGTTACCCGGATTTACTGGGCGTAAAGCGTCCGCAGGTTGTTTTGTGCGTCTTTTGTTAAATTCCGAAGCTTAACTTCGGAACTGCAGGAGATACGACAAAACTTGAGGCCGGGAGAGGCACACGGAACTACCGGTGTAGCGGTAAAATGCGTTAATATCGGTAGGAACACCAAAGGCGAAGGCAGTGTGCTGGAACGGCCCTGACACTCATGGACGAAAGCGTG…
4076	Bacteria	Patescibacteria	ABY1	Candidatus Magasanikbacteria	undefined	undefined	undefined	TCAAGAATATTCCCCAATGGGCGAAAGCCTGAGGGAGCGACGCCGCGTGCAGGATGAAGGTCTTCGGATTGTAAACTGCTTTTCCATGGGACGAAGCTCACGCTGACGGTACCATGGGAATAAGAGGTTGCTAACTCTGTGCCAGCAGCAGCGGTAATACAGAGACCTCGAGCGTTATCCGGATTTATTGGGCGTAAAGGGTCCGCAGGCGGCACGTTAAGTCTCTCGTCAAATCTCTGGGCTCAACCCAGGGGCTGCGAGGGAAACTGGCGAGCTAGAGGATGGGAGAGGCAATCGGAATTGCCGGTGTAGTAGTAAAATGCGTTAATATCGGCAAGAACACCAAAGGCGAAGGCAGATTGCTGGAACATTCCTGACGCTCAGGGACGAAAGCGTGGG…
4080	Bacteria	Patescibacteria	ABY1	undefined	undefined	undefined	undefined	TCGAGAATCTTCCCCAATGGACGAAAGTCTGAGGGAGCGACGCCGCGTGCAGGAAGAAGCTCTTCGGGGCGTAAACTGCTTTTATATGGGAACAAGTTCTGAGGGTACCATATGAATAAGGACCTGCTAAACTCGTGCCAGCAGCAGCGGTAATACGAGTGGTCCGAGCGTTATCCGGTTTTATTGGGCGTAAAGGGTCCGCAGGCGGCTTTGGAAGTCTGGTGTTAAATTCTGGTGCTCAACATCAGAACCGCATTGGAAACTCCAAAGCTAGAGGCTGGGAGAGGCAAATGGAATTGCCGGTGTAGCAGTAAAATGCTTTAATATCGGCAGGAACACCAAAAGCGAAGGCATTTTGCTAGAACAGTTCTGACGCTCAGGGACGAAAGCGTGGGGAGC…
4102	Bacteria	Patescibacteria	Parcubacteria	Candidatus Nomurabacteria	undefined	undefined	undefined	TCGAGAATCTTCCGCAATGGACGAAAGTCTGACGGAGCGACGCCGCGTGATTGATGAAGTCCTTCGGGATGTAAAGATCTTTTCTAGGGGAAGAAGTTTATTGACGGTACCCTAGGAATAAGAGGTTGCTAAACTCGTGCCAGCAGCAGCGGTAATACGAGTACCTCAAGTGTTATCCGGAATTATTGGGCGTAAAGGGTGCGTAGGCGGTTGTATTAGTCTTTTGTTAAATCTTCTGGCTTAACCAGGAGTCCGCAAAAGAAACGGTATAACTAGAGTGCGTGAGAGGTGTACGGAACTCATGGTGTAGGGGTGAAATCCGTTGATATCATGGGGAACGCCAAATGCGAAGGCAGTACACTGGCGCGTCACTGACGCTGAGGCACGAAAGCGTGGGTA…
4123	Bacteria	Patescibacteria	Saccharimonadia	Saccharimonadales	undefined	undefined	undefined	TAGGGAATTTTCCACAATGGGCGAAAGCCTGATGGAGCAACGCCGCGTGCAGGATGAAGGCCTTCGGGTCGTAAACTGCTTTTTTCTGTGATGAATATGACAGTAACAGACGAATAAGGGACGGCTAACTACGTGCCAGCAGCCGCGGTCATACGTAGGTCCCAAGCGTTATCCGGAATTACTGGGCGTAAAGAGTTGCGTAGGCGGCTTGTTAAGCAAGATGTGAAATCGTACGGCTCAACCGTATACACATATTTTGAACTGACAAGCTAGAGTATATGAGAGGTCACTGGAATTTCTAGTGTAGGAGTGAAATCCGTAGATATTAGAAGGAACACCGATGGCGTAGGCAGGTGACTGGCATATTACTGACGCTAAGGCACGAAAGCGTGGGGAGCG…
4130	Bacteria	Patescibacteria	Gracilibacteria	Candidatus Peribacteria	undefined	undefined	undefined	GAATATTCCACAATGGGGGAAACCCTGATGGAGCGACACCGCGTGGAGGATGACACCCTTTTCGGGCGTAAACTCCTGTCCTGAGGGACGAAACTTTTGACGGTACCTCAGAAGAAAGCACCGGCTAATTCCGTGCCAGCAGCCGCGGTAAGACGGAAGGTGCAAGCGTTACTCGGAATTACTGGGCGTAAAGCGTCCGCAGCCGTCCTATACAGGTCTTCTGTAAAATCTTGCAGCTCAACTGCAAGCTCGTAGTCGAAACCAATAGGATTGAGTCATAGAGAGGCATCTGGAATGCCATGTGTAGGGGTAAAATCCGTTGATCCATGGTAGAACGCCAAAAGCGAAGGCAGGATGCTGGCTATGTACTGACGGTCAGGGACGAAAGCGTGGGTAGCG…
4131	Bacteria	Patescibacteria	Gracilibacteria	undefined	undefined	undefined	undefined	GAATCTTCCACAATGGGCGAAAGCCTGATGGAGCGACACCGCGTGAAGGATGAAGCGTTTGCTCGTGTAAACTTCTTTTCTGAAGGAAGATAATGACGGTACTTCAGGAATAAGGGACGGCTAACTACGTGCCAGCAGCCGCGGTAATACGTAGGTCCCAAGCGTTATCCGAAATCACTGGGCGTAAAGCGTCTGCAGGTGGGTAAGTAAGTCAGATATGAAAGACCGGGGCTCAACCCCGTGTTTGTGTCCGAAACTGCTTATCTAGAGTCATCAAGAGGCAAGCGGAACGGTTGGAGTAGGGGTGCAATCCGTTGACACCAACCAGAACACCAAAAGCGAAGGCAGCTTGCTGGGGATGTACTGACACTCAGAGACGAAAGCGTGGGGAGCGAAAA
4142	Bacteria	Patescibacteria	Parcubacteria	Candidatus Liptonbacteria	undefined	undefined	undefined	TCGAGAATATTCGACAATGGGCGAAAGCCTGATCGAGCGACGCCGCGTGCAGGATGAAGGCCTTCGGGTTGTAAACTGCGGTATCCGCTGAAAAAGATGTGTAGTAATACGCGTTTGATGGTAAGCGGAGGAAAGAGGTGGGTAACTACGTGCCAGCACCAGCGGTAATACGTAGACCTCGAGCGTTATCCGGAATTATTGGGCGTAAAGCGCGCGTAGGAGGTTCAGTGCGTCTTCTGTGAAATCTCGGGGCCCAACCTTGAGGATGGCAGGAGATACGGCTGAACTAGAGGATGTTAGAGGTTAGGGGAACACACGGTGTAGGGGTGATATCCGTTGATATCGTGTGGAACACCGAAGGCGAAGGCACCTAACTGGGACATTCCTGACTCTAAGGCG…
4148	Bacteria	Patescibacteria	Parcubacteria	Candidatus Yanofskybacteria	undefined	undefined	undefined	TCGAGAATATTCGACAATGGGCGAAAGCCTGATCGAGCGACGCCGCGTGCGGGAAGAAGGCCTTCGGGTCGTAAACCGCTTTTGCCATGGAAAAATTTTGATTGTACATGGCGAATAAGAGGTTGCTAACTCTGTGCCAGCAGCAGCGGTAATACAGAGACCTCAAGCGTTATCCGGAATTACTGGGCGTAAAGCGCGAGCAGCCGGTTGTATTAGTCTGCCGTTAAATCTCACTGCCCAACGGTGAGGCCGCGGTGGAAACGGTACAACTGGAGCGGGTGAGAGGGAGGCGGAACGTGCAGTGTAGGAGTGAAATCCATTGATATTGCACGGAACACCAAAAGCGAAGGCAGCCTCCTGGCGCTCTGCTGACGGTCATTCGCGAAAGCGTGGGGATCA…
4153	Bacteria	Patescibacteria	Parcubacteria	Candidatus Nomurabacteria	undefined	undefined	undefined	TCGAGAATCTTCCACAATGGACGAAAGTCTGATGGAGCGACGCCGCGTGATTGATGAAGCCCTTCGGGGTGTAAAGATCTTTTATGCGCTAGAAAGTTTATTGATCGGCGCATGAATAAGAGGCTCCTAACTCTGTGCCAGCAGGAGCGGTAATACAGAGGCCTCGAGCGTTATCCGGAATTACTGGGCGTAAAGGGTGCGTAGGTGGCGGTACTAGTCGTGTTTCAAATCTCCCCGCTCAACGGGGAACAGGGGCGCGAAACGGTACCGCTTGAGTGCGTGAGAGGTGTGCGGAACTCTTGGTGTAGGGGTGAAATCCGTTGATATCAAGGGGAACACCAAATGCGAAGGCAGCACACTGGCACGTAACTGACACTCAGAGCACGAAAGCGTGGGTAG…
4155	Bacteria	Patescibacteria	Parcubacteria	Candidatus Kaiserbacteria	undefined	undefined	undefined	CCGAGAATATTCGACAATGGGCGAAAGCCTGATCGAGCGACGTCGCGTGATGGATGAAGTACTTCGGTACGTAAACATCTTTTATAGGGGAGGAATTTTTGACGTTACCCTATGAATAAGGGGCTGCTAAACTCGTGCCAGCAGCAGCGGTTATACGAGTGCCCCGAGCGTTATCCGGAATCACTGGGCGTAAAGCGTGTCGAGGCGGCCTAGTTAGTCTCTCGTTAAAGCTCCGGGCTTAACCCGGAAAATGCGGGAGAAACGGCTAAGCTAGAGATTGTGAGAGGTATGCGGAACTCTGTGTGTAGGGGTGAAATCCGTTGATATACAGGGGAACACCAAAGGCGAAGGCAGCATACTGGCGCAATTCTGACGCTCACACACGAAAGCTAGGGTAGC…
4156	Bacteria	Patescibacteria	Parcubacteria	Candidatus Colwellbacteria	undefined	undefined	undefined	TCGAGAATATTCGACAATGGGCGAAAGCCTGATCGAGCGACGCCGCGTGCAGGATGAAGGTCTTAGGATTGTAAACTGCTTTTCTACGGGAAAAAGTTATTGATGGTACCGTAGGAATAAGACGCTGCAAACTTCGTGCCAGCAGCCGCGGTAATACGAAGGCGTCAAGCGTTATCCGGATTTATTGGGCGTAAAGAGTGCGCAGGAGGATTTTTAAGTTTGGTGTTAAATCTCGGGGCTCAACTTCGAGGCTGCATTGAATACTGAGAATCTAGAGTGCGGGAGAGGCTGATAGAACTCACGGTGTAGGGGTGACATCCGTTGATATCGTGGGGAATACCAAAGGCGAAGGCATTCAGCTGGCCCGTTACTGACTCTCATGCACGAAAGCGTGGGGAG…
4157	Bacteria	Patescibacteria	Parcubacteria	undefined	undefined	undefined	undefined	TTAGGAATTTTGGACAATGGACGAAAGTCTGATCCAGCGACGCCGCGTGCGGGAAGACGGCCTTCGGGTTGTAAACCGCTTTTACTGATGAAAAATTTTTGATTGTAATCAGTGAATAAGAGGTTGCTAACTCTGTGCCAGCAGCAGCGGTAATACAGAGACCTCAAGCGTTATCCGGAATCATTGGGCGTAAAGCGTTCCGATAGGTGGTTTTGCAAGTCTTGGGTAAAAGCCCGGAGCTTAACTCCGGAGTTTGCTTAAGAAACTGCAAGACTAGAGGGACAAAGAGGTGGCTGGAACGAACGGTGTAGTAGTGAAATGCGTTGATATCGTTCGGAACACCGAAAGCGAAGGCAGGCCACTGGGTGTCACCTGACACTGCTAGGACGAAAGCGTGGG…
4162	Bacteria	Patescibacteria	Parcubacteria	undefined	undefined	undefined	undefined	CCGAGAATATTCGACAATGGGCGAAAGCCTGATCGAGCGACGCCGCGTGCAGGATGAAGCTCTTCGGAGTGTAAACTGCTTTTCTATCAGAAAAAGCGCAAGCTGATTGTATGATAGGAATAAGGGGCTGCAAACTTCGTGCCAGCAGCCGCGGTAATACGAAGGCCCCGAGCGTTATCCGGATTTACTGGGCGTAAAGAGCATACAGGGGGTCAGATGCGTCTTATCTTAAATGCTTGGGCCTAACTCAAGCGCTGGGTAAGATACGATCTGACTCGAGGGTGTCAGAGGTAGATGGAACACACGGTGTAGGGGTGAAATCCGTTGATATCGTGTGGAACACCAAAAGCGAAGGCAATCTACTAGGACACACCTGACCCTCAAATGCGAAAGCGTGGG…
4184	Bacteria	Patescibacteria	ABY1	Candidatus Kerfeldbacteria	undefined	undefined	undefined	TCAAGAATCTTCCGCAATGGGCGAAAGCCTGACGGAGCGACGCCGCGTGCCAGAGGAAGCCCTTCGGGGTGTAAATGGCTTTTAGCAGGGAAGAATTCGTGACGGTACCTGCTGAATAAGGGGCTGCTAAACTCGTGCCAGCAGCAGCGGTAATACGAGTGCCCCAAGCGTTATCCGAATTTACTGGGCGTAAAGAGTGCGTAGGCGGTTAGGTAAGTTTTTGGTTAAATCATGGGGCTCAACTCCATGACCGCCAAAGATACTGCCTGACTTGAGACTGGAAGAGGCAAGCGGAATTGCTGGTGGAGGGGTTAAATCCGTTGATATCAGCAAGAACACCAAAGGCGAAGGCAGCTTGCTAGTACAGTTCTGACGCTGTTGCACGAAAGCGTGGGTAGC…
4210	Bacteria	Patescibacteria	Parcubacteria	undefined	undefined	undefined	undefined	TCGAGAATCTTCCGCAATGGGCGAAAGCCTGACGGAGCGACGCCGCGTGGTTGATGAAGTCCTTCGGGACGTAAAAACCTTTTGCCAGGGAGAAAATTTATTGATAGTACTTGGCGAATAAGAGGTTGCTAAACTCGTGCCAGCAGCAGCGGTAATACGAGTGCCTCAAGCGTTATCCGGAATCATTGGGCGTAAAGGATGTGTAGGTGGTTGTGTTAGTCTTTTGTTAAATTCTTCGGCTTAACCGGGGGCATGCGGAAGAAACGGCACAACTAGAGGATGCGAGGGGTCTGCGGAACTCATAGTGTAGCGGTGAAATGCGTTGATATTATGGGGAACACCAAAAGCGAAGGCAGTAGACTGGAGCACTCCTGACACTGAAACATGAAAGCGTGGGTC…
4225	Bacteria	Patescibacteria	ABY1	Candidatus Kerfeldbacteria	undefined	undefined	undefined	TCGAGAATCTTCCCCAATGGGCGAAAGCCTGAGGGAGCGACGCCGCGTGCCGGAAGAAGCCCTTTGGGGTGTAAACGGCTTTTCTGGGGGACGAATCAATGACGGTACCCCAGGAATAAGGGGCTGCTAACCTCGTGCCAGCAGCAGCGGTAATACGAGGGCCCCGAGCGTTATCCGGATTCATTGGGCGTAAAGCGTCAGTAGGTGGTTGGGTACGTTGCTGGTCAAATCCTCCGACTCAATCGGAGAACCGCCTGCACTACGGCCCGGCTAGAGGACGGGAGAGGCACCTAGAATTGCCGGTGTAACGGTAAAATGTGTTAATATCGGCAAGAATACCCAATGCGAAGGCATGGTGCTGGAACGGTCCTGACACTGAGTGACGAAAGCGTGGGGAGC…
4226	Bacteria	Patescibacteria	ABY1	Candidatus Kerfeldbacteria	undefined	undefined	undefined	TCAAGAATATTCCACAATGCCCTAACGGGTGATGGAGCGACGCCGCGTGTAGGATGAAGCCTTTCGGGGTGTAAACTACTTTTATAAAGGAAGAACAAATGACGGTACTTTATGAATAAGAGGTTGCTAACTCTGTGCCAGCAGCAGCGGTAATACAGAGACCTCAAGCGTTATCCGGATTTATTGGGCGTAAAGAGTGCGCAGGTGGTTTGTTAAGTCAGCGGTTAAAGACTGGAGCTCAACTCCAGAAGAGCCGCTGAAACTGGCATACTAGAGGATGGAGGAGGCAAACGGAATTACCGGTGTAGGGGTTAAATCCGTTAATATCGGTAAGAACACCAAATGCGAAGGCAGTTTGCTATTACATTCCTGACACTGAAGCACGAAAGCGTGGGGAGC…
4246	Bacteria	Patescibacteria	Gracilibacteria	Candidatus Peregrinibacteria	undefined	undefined	undefined	TAAAGAATCTTCCGCAATGGGAGAAATCCTGACGGAGCAATACCGCGTGAACGAAGAAGGTCGTAAGATTGTAAAGTTCTTTTCTGAGGGAATAATTCTGAAGGTACCTCAGGAATAAGCACCGGCAAACTCCGTGCCAGCAGCCGCGGTAATACGGAGGGTGCGAGCGTTACCCGGAATCATTGGGCGTAAAGCGTGCGTAGGCTGTTTGTTAAGTTGAGTATTAAATCCTGAAGCCCAACTTCAGGGCTGTACTCAAAACTGGCAAACTAGAGACTTTTAGAGGTGCGTGGAATTCTGTGTGTAGGGGTAAAATCCGTAGATACACAGAGGAACACCAAAAGCGAAGGCAGCGCACTGGAAAAGTTCTGACGCTCATGCACGAAAGCGTGGGGAGCG…
4268	Bacteria	Patescibacteria	Berkelbacteria	undefined	undefined	undefined	undefined	TTGGGAATCTTGCGCAATGGGCGAAAGCCTGACGCAGCGACACCGCGTGGAGGAAGACGGCCCTCGGGTTGTAAACTCCTTTTCCCTGGGACGATTATGACGGTACCAGGGGAATAAGCACCGGCTAACTACGTGCCAGAAGCCTCGGTGATACGTAGGGTGCAAGCGTTATCCGGAATTACTGGGCGTAAAGCGCTCGTAGGTGGCCTTGTTCGTTTCCTGTTAAATCTCCAGGCTCAACTTGGAGGCGGCAGGAAAGACAGCAAGGCTTGAGTCCAGCAGGGGTCTGCGGAATTGGTGGTGTAGGAGTGAAATCCGTTGATATCACCAAGAACACCGATGGCGAAGGCAGCAGACTAGGCTGGTACTGACACTCAGGAGCGAAAGCGTGGGGAGCGA…
4270	Bacteria	Patescibacteria	Berkelbacteria	undefined	undefined	undefined	undefined	TTGGGAATATTGCACAATGGGCGAAAGCCTGATGCAGCGACGCCGCGTGGAGGAAGACGGCCTTAGGGTTGTAAACTCCTTTTATAGGGGACGATTATGACGGTACTCTATGAATAAGGACCGGCTAACTACGTGCCAGAAGCCTCGGTGATACGTAGGGTCCAAGCATTATCCGGAATTATTGGGCGTAAAGCGCTCGTAGGCGGTCTATCGCATTTCTTGTGAAATCTCAAGGCTCAACCTTGAGTCCGCAAGAAAGATGGATAGACTAGAGTCCAGCAGGGGTGAACGGAATTGGCGGTGTAGGGGTGAAATCCGTTGATATCGCCAAGAACACCAAAGGCGAAGGCAGTTCACTAGGTTGGTACTGACGCTCAGGAGCGAAAGCGTGGGTAGCGA…
4283	Bacteria	Patescibacteria	Parcubacteria	Candidatus Moranbacteria	undefined	undefined	undefined	TCGAGAATATTCCACAATGGACGAAAGTCTGATGGAGCGACGCCGCGTGCAGGAAGAAGGCCCTTGGGTCGTAAACTGCTTTTGTAAGGAAAAAATGTAATGATGGTACCTTGCGAATAAGAGGTTACTAACTCTGTGCCAGCAGTAGCGGTAATACAGAGACCTCAAGCGTTATCCGGATTTATTGGGCGTAAAGAGCATGTAGGCGGATATATTAGTCAGATGTCAAATCTTCGAGCTTAACTCGAAAACTGCATTTGAAACGGTATATCTAGAGAGAGGGAGAGATCAATGGAACATATGGTGTAGCAGTGAAATGCGTTGATATCATATGGAACACCAAAGGCGAAGGCATTTGGTTGGCCCTCATCTGACGCTGAGATGCGAAAGCGTGGGTAG…
4288	Bacteria	Patescibacteria	ABY1	Candidatus Falkowbacteria	undefined	undefined	undefined	TCAAGAATTTTCCTCAATGGCCGAAAGGCTGAAGGAGCGACGCCGCGTGTATGAAGAAGCCCCTCGGGGTGTAAAATACTTTTCTCTCTGAAGAATCCATGACGGTAAGAGAGGAATAAGGGGCTGCTAACCTCGTGCCAGCAGCAGCGGTAATACGAGGGCCCCTAGCGTTATCCGGATTTATTGGGCGTAAAGGGTCCGTAGGCGGCCAGTTGCATCTTCTGTTAAATCTTTGGGCTCAACCTGGAGACCGCAGAAGAGATGAGCTGGCTAGAGGCCGGGAGAGGCAAGCGGAATTGCTGGTGTAGGGGTTAAATCCGTTAATATCAGCAGGAACACCAAATGTGAAGACAGCTTGCTAGAACGCGCCTGACGCTCAGGGACGAAAGCGTGGGGAGC…
4296	Bacteria	Patescibacteria	Parcubacteria	undefined	undefined	undefined	undefined	TTTGGAATTTTGGACAATGGGCGAAAGCCTGATCCAGCGACGCCGCGTGGACGATGAAGGCCTTCGGGTCGTAAAGTCCTTTTGCTCGGGAACAATATTTTGAGCGTACCGAGAGAATAAGAGGTTGCTAACTCTGTGCCAGCAGCAGCGGTAATACAGAGACCTCAAGCGTTATCCGGAATCATTGGGCGTAAAGCGTACCGATAGGTGGTTTTACAAGTCAGAAGTGAAATCTTCAAGCTCAACTTGGAGACTGTCTTTTGAAACTGTAAAACTAGAGGGGCAAAGAGGAAGCTGGAACGAACGGTGTAGTAGTGAAATGCGTTGATATCGTTCGGAACACCAATAGCGTAGGCAGGCTTCTGGGTGCCACCTGACACTGCTAGGACGAAAGCGTGG…
4299	Bacteria	Patescibacteria	Parcubacteria	Candidatus Jorgensenbacteria	undefined	undefined	undefined	TCGAGAATATTCGACAATGGGCGAAAGCCTGATCGAGCGACGCCGCGTGCAGGATGAAGGCCCTCGGGTTGTAAACTGCTTTTCTACAGGAATAAGTTGTATCGCGTGCGATGCAATTGAAGGTACTGTAGGAATAAGTAGCGGCAAACTTCGTGCCAGCAGCAGCGGTAATACGAAGGCTACAAGCGTTATCCGGATTTATTGGGCGTAAAGGGCGCGTAGGGGGCGCGGAAAGTTTCTGGTCAAATCTTAGGGCTTAACTCTGAGCTTGCCAGGAAAACTTCCGTGCTAGAGGACGTTAGAGGCAGATGGAACGCACGGTGTAGGGGTGAAATCCGTTGATATCGTGCGGAACACCAAAGGCGAAGGCATTCTGCTGGGACGTTCCTGACCCTGAGG…
4316	Bacteria	Patescibacteria	Gracilibacteria	Candidatus Peribacteria	undefined	undefined	undefined	GAATCTTCCGCAATGGGCGAAAGCCTGACGGAGCGACACCGCGTGGTGGATGAAGGCCCTCTGGGTCGTAAACACCTGTTCTGAGGGACGAAATTTTTGACGGTACCTCAGGAGAAAGCATCGGCAAACCCTGTGCCAGCAGCCGCGGTAAGACAGGGGATGCAAGCGTTACTCGGAATCACTGGGCGTAAAGCGTCTGTAGGCGTCTTGGAAAGTCTGAGGTGAAATTTCGGAGCCTAACTCCGAACCCATCTTGGAAACTCCCGAGATTGAGCAATAGAGAGGCACCTGGAATGCCATGTGTAGGAGTAAAATCCGTAGATACATGGTAGAACGCCAAAAGTGAAGACAGGGTGCTAGCTATTCGCTGACGCTGAGAGACGAAAGCGTGGGGAGCAA…
4317	Bacteria	Patescibacteria	ABY1	Candidatus Kerfeldbacteria	undefined	undefined	undefined	TCGAGAATTTTCCTCAATGGACGAAAGTCTGAAGGAGCGACGCCGCGTGCAGGATGAAGGCCTTCGGGTTGTAAACTGCTTTTTTCTGGGAAAAACTTTGATGGTACCAGAAGAATAAGAGGTTGCTAACTCTGTGCCAGCAGCAGCGGTAATACAGAGACCTCAAACGTTATCCGGATTTATTGGGTGTAAAGAGCTAAAAGGTGGTTTAGTAAGTTGAGCATAAAAGCTCGGGGCTCAACCCCGAATCTATGCTCAAAACTCCTAGACTAGAGGATGGGAGAGGTAAGCGGAATGGCTAGTGTAGCAGTAAAATGCGTTAATATTAGCCAGAACACCACAGGCGAAGGCAGCTTACTGGAACATTCCTGACACTATATAGCGAAAGCGTGGGGAGCG…
4351	Bacteria	Patescibacteria	Gracilibacteria	Absconditabacteriales (SR1)	undefined	undefined	undefined	TGGGGAATCTTGCGCAATGGACGAAAGTCTGACGCAGCGATTCCGCGTGGAGGATGACACCTTACGGGGCGTAAACTCCTTTTTTGGTGGAAGACGAATGACGGTACACCAAGAATAAGGGACGGCTAACTACGTGCCAGCAGCCGCGGTAATACGTAGGTCCCGAGCGTTATCCGGATTTATTGGGCGTAAAGCGTCCGTAGCCGGTTTTGTAAGTCTGTGTTCAAATATCTCGGCTCAACCGAGAAAAGGGCATAGATACTGCATCACTAGAGGCTGTTAGAGGTTAGTGGAATTTCCGGTGGAGCGGTGAAATGCGTTGATATCGGAAGGAACGCCAAAAGCGAAAGCAGCTAACTATAACAAACCTGACGGTAAGGGACGAAAGTATGGGTAGCA…
4353	Bacteria	Patescibacteria	Gracilibacteria	Candidatus Peribacteria	undefined	undefined	undefined	GAATATTCCGCAATGGGGGAAACCCTGACGGAGCGACACCGCGTGAAGGATGAAGGCCTTATCGGTCGTAAACTTCTGTCCTGAGGGAAGAAATTTTTGACGGTACCTCAGAAGAAAGCACCGGCTAATTCCGTGCCAGCAGCCGCGGTAAGACGGAAGGTGCAAGCGTTACTCGGAATTACTGGGCGTAAAGCGTCCGCAGCCGATTTTGTAAGTCTGGCGTAAAATTTCGGAGCTCAACTCCGAAAGCGTGCCGGAAACTGCTTAAATTGAGTCATACAGGGGCAACTGGAATTTCATGTGTAGGGGTAAAATCCGTTGATCCATGAAGGAACGCCAAAAGCGAAAGCAGGTTGCTGGGTATGTACTGACGGTCAGGGACGAAAGCGTGGGGAGCAA…
4373	Bacteria	Patescibacteria	ABY1	Candidatus Uhrbacteria	undefined	undefined	undefined	TCGAGAATCTTCCGCAATGCACGAAAGTGTGACGGAGCAATGCCGCGTGCTCGATGAAGGCCCTCGGGTCGTAAAGAGCTTTTATAAGGGACGAACAAATGACGGTACCTTATGAATAAGAGGTTGCTAACTCTGTGCCAGCAGCAGCGGTAATACAGAGACCTCAAGCGTTATCCGGATTTATTGGGCGTAAAGGGTCCGTAGGTGGTTTTGTAAGTCATTCGTTAAATCTTCAGGCTCAACCTGGAGGCCGCGGGTGATACTGTAAAACTAGAGGATGGGAGAGGCAGATGGAATTGCTGGTGTAGCGGTAAAATGCGTTAATATCAGCAAGAACACCAAAGGCGAAGGCAATCTGCTGGAACATTCCTGACACTGAGGGACGAAAGCGTGGGTAGC…
4374	Bacteria	Patescibacteria	ABY1	Candidatus Kerfeldbacteria	undefined	undefined	undefined	TCAAGAATCTTCCTCAATGCACGAAAGTGTGAAGGAGCGACGCCGCGTGAATGAAGAAGCCCCTCGGGGTGTAAAATTCTTTTATTAGGAAAGAACAAATGACGGTACCTAATGAATAAGGGGCTGCTAACTTCGTGCCAGCAGCAGCGGTAATACGAAGGCCCCGAGCGTTATCCGGAATTATTGGGCGTAAAGCGTCCGCAGATTGTTTTGTAAGTTGAAGGTTAAATACTAATGCTCAACATTGGTGCTGCTTTCAAAACTACAAAACTAGAGGATGGGAGAGGTAAACGGAATTGCCGGTGTAGTAGTAAAATGCGTTAATATCGGCAGGAACACCAAAAGCGAAAGCAGTTTACTGGAACATTCCTGACATTCATGGACGAAAGCGTGGGTAGC…
4375	Bacteria	Patescibacteria	ABY1	undefined	undefined	undefined	undefined	TCAAGAATCTTCCCCAATGGACGAAAGTCTGAGGGAGCGACGCCGCGTGCAGGAAGAAACTCTTCGGGGTGTAAACTGCTTTTATATGGGATCAAATCTTGAGAGTACCATAGGAATAAGGACCTGCTAAACTCGTGCCAGCAGCAGCGGTAATACGAGTGGTCCAAGCGTTATCCGGTCTTATTGGGCGTAAAGGGTCCGCAGGCGGTTGGATAAGTCTAATGTTAAATCCTGGTGCTCAACATCAGGGCCGCATTGGAAACTATCTAACTAGAGGCTGGGAGAGGCTCATGGAATTGTCGGTGTAGCAGTAAAATGCTTTAATATCGACAGGAACACCAAAGGCGAAGGCATTGAGCTGGAACAGTTCTGACGCTCAGGGACGAAAGCGTGGGGAGC…
4382	Bacteria	Patescibacteria	Parcubacteria	Candidatus Nomurabacteria	undefined	undefined	undefined	TCGAGAATCTTCCACAATGGACGAAAGTCTGATGGAGCGACGCCGCGTGATTGATGAAGTCCTTCGGGACGTAAAGATCTTTTATGAGGGAAGAAGTTTATTGACGGTACCTCATGAATAAGAGGCTCCTAATCTCGTGCCAGCAGGAGCGGTAATACGAGAGCCTCGAGCGTTATCCGGAATTATTGGGCGTAAAGGGTGAGTAGGCGGCGTTATTAGTCGGGTGTTAAATCCCCAAGCTTAACTTGGGAATCGCGCTCGAAACGGTAATGCTTGAGAAGAGGAGAGGTGCATGGAACTCATGGTGTAGGGGTGAAATCCGTTGATATCATGGGGAACACCAAATGCGAAGGCAATGCACTGGCCTCTTTCTGACGCTGAATCACGAAAGCGTGGGTA…
4403	Bacteria	Patescibacteria	Parcubacteria	undefined	undefined	undefined	undefined	TTTGGAATTTTGGACAATGGGCGAAAGCCTGATCCAGCGACGCCGCGTGGACGATGAAGGCCTTCGGGTTGTAAAGTCCTTTTAGCAGGGAACAATTTTTGAGCGTACCTGCAGAATAAGAGGTTGCTAACTCTGTGCCAGCAGCAGCGGTAATACAGAGACCTCAAGCGTTATCCGGAATCATTGGGCGTAAAGCGTACCGATAGGTGGTTTACCAAGTCAGATGTGAAATCTCCGAGCTTAACTCGGAATCTGTCATTTGAAACTGGTAGACTAGAGGGGCAAAGAGGAAGCTGGAACGAACGGTGTAGTAGTGAAATGCGTTGATATCGTTCGGAACACCAATAGCGAAGGCGGGCTTCTGGGTGCCACCTGACACTGCTAGGACGAAAGCGTGGG…
4405	Bacteria	Patescibacteria	Saccharimonadia	Saccharimonadales	undefined	undefined	undefined	TAGGGAATTTTCCACAATGGACGAAAGTCTGATGGAGCAACACCGCGTGCAGGATGAAGGCTTTCGGGTCGTAAACTGCTTTTATCTGTGAAGATTATGACGGTAGCAGATGAATAAGGATCGGCTAACTCCGTGCCAGCAGCCGCGGTCATACGGAGGATCCAAGCGTTATCCGGAATTACTGGGCGTAAAGAGTTGCGTAGGTGGCATTGTAAGTTGGTAGTGAAAGCGTGGGGCTCAACCCCATACCCATTATCAAAACTGCAAAGCTAGAGGACGAGAGAGGTCGCTGGAATTACTAGTGTAGGAGTGAAATCCGTAGATATTAGTAGGAACACCGATGGCGTAGGCAGGCGACTGGCTCGTTTCTGACACTAAGGCACGAAAGCGTGGGGAGCA…
4406	Bacteria	Patescibacteria	Parcubacteria	undefined	undefined	undefined	undefined	TCGAGAATATTCGACAATGGAGGAAACTCTGATCGAGCGACGCCGCGTGCAGGATGAAGGCCCTCGGGTTGTAAACTGCTTTTCTAAGGGAAGAAGCTAGTTCTACTAGTTGACGGTACCTCAGGAATAAGGAGCTGCAAACTTCGTGCCAGCAGCAGCGGTAATACGAAGGCTCCAAGCGTTATCCGGATTTATTGGGCGTAAAGCGTGCGCAGGTGGTTTGATGCGTCTTGTGTTAAATCTCAGTGCCTAACATTGAGGCTGCATGGGATACGGTCAAACTAGAGGATGTGAGAGGCTACTGGAACTCACGGTGTAGGGGTGAAATCCGTTGATATCGTGGGGAACACCAAAGGCGAAGGCAGGTAGCTGGCACATTTCCTGACACTCATTGCACGA…
4413	Bacteria	Patescibacteria	Parcubacteria	Candidatus Colwellbacteria	undefined	undefined	undefined	TCGAGAATATTCGACAATGGGCGAAAGCCTGATCGAGCGACACCGCGTGCAGGAAGAAACCCTTCGGGGCGTAAACTGCTTTTCTCTGTGAAGAAGCCGCAAGGTTGACATTAGCAGAGGAATAAGGGGCTGCAAACTTCGTGCCAGCAGCCGCGGTAATACGAAGGCCCCAAGCGTTATCCGGAATTATTGGGCGTAAAGGGTGTGTAGGGGGTTCGTTAAGTCTTATGTTAAATCTTCCCGCTCAACGGGGAGGCCGCATGGGATACTGGCGAACTTGAGGGCATAAGAGGCAAGCGGAACGCACGGTGTAGGGGTGAAATCCGTTGATATCGTGCGGAACACCAAAGGCGAAGGCAGCTTGCTGGTATGTCCCTGACCCTGAAACACGAAAGCGTG…
4427	Bacteria	Patescibacteria	Saccharimonadia	Saccharimonadales	undefined	undefined	undefined	TAGGGAATTTTCCACAATGGGGGCAACCCTGATGGAGCAACACCGCGTGCAGGATGAAGGCCCTCGGGTCGTAAACTGCTTTTTTCTGTGATGAATATGACAGTAGCAGACGAATAAGGATCGGCTAACTCCGTGCCAGCAGCCGCGGTCATACGGAGGATCCAAGCGTTATCTGGAATTACTGGGCGTAAAGAGTTGCGTAGGCGGTCTTGTAAGCAGGGCATGAAATAGTGTGGCTCAACCATACTGCTATGTTCTGAACTGCAAAACTAGAGGATGAGAGAGGTTATTGGAATTCCCAGTGTAGGAGTGAAATCCGTAGATATTGGGAGGAACACCGATGGCGTAGGCAGATAACTGGCTCATTCCTGACGCTCAGGCACGAAAGCGTGGGTAGCA…
4442	Bacteria	Patescibacteria	Parcubacteria	Candidatus Yanofskybacteria	undefined	undefined	undefined	TCGAGAATATTCCACAATGGGCGAAAGCCTGATGGAGCGACGCCGCGTGCGGGATGAAGGCCTTCGGGTCGTAAACCGCTTTTATGGAGGAAGAATCCGCCTCATCGGCGGATGACTGTACTCCATGAATAAGGGGGTGCTAATTCTGTGCCAGCAGCCGCGGTAAAACAGAACCCCCAAGCGTTACCCGGATTTATTGGGCGTAAAGCGTCTGTAGCCGGTTTGGTAAGTCGCAGGTTAAATTCTGAGAGCTCAACTTTCAGACTGCCTGTGAAACTGCCAGACTCGAGGGCATTAGGGGTTGATGGAACTCTTGGTGGAGGGGTGAAATCCGTTGATATCAAGAGGAACACCAAAAGCGAAGGCATTCAACTGGGGTGACCCTGACGGTGAGAGACG…
4447	Bacteria	Patescibacteria	Parcubacteria	Candidatus Azambacteria	undefined	undefined	undefined	TCGAGAATCTTCCGCAATGGACGAAAGTCTGACGGAGCGACGCCGCGTGATGGATGAAGTCCCCAGGGACGTAAACATCTTTTGTAGAGGAGAAAGTCTGCCGATTCGTTGGCGGATTGATAGTACTCTAAGAATAAGGGGTTGCTAAACTCGTGCCAGCAGCAGCGGTAATACGAGTACCCCAAGCGTTATCCGGAATCATTGGGCGTAAAGGGTGTGTAGGCGGCATAGATTAGTCTTCTGTCAAAATCTTGGGCTCAACCCAAGACCTGCAGGGGAAACGGCTAAGCTTGAGAGTGCGAGAGGTGAATGGAACTCATGGAGTAGGGGTGAAATCCGTTGATATCATGGGGAACACCAAAGGCGAAGGCAATTCACTGGCGCATTTCTGACGCTGAA…
4459	Bacteria	Patescibacteria	Parcubacteria	Candidatus Kaiserbacteria	undefined	undefined	undefined	TCGAGAATATTCGACAATGGGCGAAAGCCTGATCGAGCGATACCGCGTGGTGGATGAAGTCCTTCGGGACGTAAACATCTTTTATGAGGGAGGAAGTAATTGACGTTACCTCATGAATAAGGGGCTCCTAACTCTGTGCCAGCAGGAGCGGTAATACAGAGGCCCCAAGCATTACCCGGAATCACTGGGCGTAAAGGGTGTGTCGGTGGTCATATTAGTCGTCTGTGAAAGACCGGGGCTTAACTCCGGAAACGCGGGCGAAACGGTATGACTCGAGGGCGTAAGAGGTGAATGGAACTCATGGTGTAGGGGTGAAATCCGTTGATATCATGGGGAACACCGAAAGCGAAAGCAATTCACTGGTACGTTCCTGACACTCAAACACGAAAGCGTGGGTAG…
4465	Bacteria	Patescibacteria	Parcubacteria	undefined	undefined	undefined	undefined	TCGAGAATATTCGACAATGGGCGCAAGCCTGATCGAGCGACGCCGCGTGCAGGATGAAGGCCTTCGGGTCGTAAACTGCTTTTCAAAGGGAAAAAACAAATGATGGTACTTTTGGAATAAGGGGTGGCTAACTTCGTGCCAGCAGCAGCGGTAATACGAAGGCCCCGAGCGTTATCCGGAATTATTGGGCGTAAAGGGTGCGTAGGTGGTTCGGTAAGTTTTCTGTTAAATCTATGGGCTTAACCCAGAGACCGCAGAGAATACTGCCAAACTAGAGGATGCAAGAGGCTTGTGGAACTTACGGTGTAGGGGTGAAATCCGTTGATATCGTAGGGAACACCAAAGGCGAAGGCAGCAAGCTGGTGCATTTCTGACACTGAGGCACGAAAGCGTGGGGAG…
4476	Bacteria	Patescibacteria	Gracilibacteria	Candidatus Peribacteria	undefined	undefined	undefined	GAATCTTCCGCAATGGGGGCAACCCTGACGGAGCGACACCGCGTGAAGGATGACGACATTTTTTGTTGTAAACTTCTGTTCTGAGGGACGAAATTTTTGACGGTACCTCAGGAGAAAGCACCGGCTAAATCCGTGCCAGCAGCCGCGGTAATACGGATGGTGCAAGCGTTACTCGGAATTACTGGGCGTAAAGCGTCCGCAGGCTTCTTGGAAAGTCTGACATTAAAGTTCGGAGCTCAACTCCGTGATGTGTCGGAAACTCCCGAGATAGAGTCATACAGAGGCAACTGGAATTACGTGTGTAGGGGTAAAATCCGTTGATCCACGTAGGAACGCCAAAAGTGAAAACAGGTTGCTGGGTATGTACTGACGCTCATGGACGAAAGCGTGGGGAGCGAA…
4480	Bacteria	Patescibacteria	Parcubacteria	Candidatus Jorgensenbacteria	undefined	undefined	undefined	TCGAGAATATTCGACAATGGGCGAAAGCCTGATCGAGCGACGCCGCGTGCAGGAAGAAGGTCTTCGGATCGTAAACTGCTTTTAATGGCAATTAAGTTATTGAATAGCCATGGAATAAGGAGCTGCAAACTTCGTGCCAGCAGCCGCGGTAATACGAAGGCTCCAAGCGTTATCCGGATTTATTGGGCGTAAAGAGCGAGTAGGTGGTTCAGTGCGTCTGTTGTTAAATGTCACCGCTTAACGGTGTCGCTGCAATGGAAACGGCTGAACTAGAGGGTGCTAGAGGCAACTGGAACGCACGGTGTAGGGGTGAAATCCGTTGATATCGTGCGGAACACCAAAGGCGAAGGCATGTTGCTGGGGCATTCCTGACACTCAATCGCGAAAGCGTGGGGAGCA…
4484	Bacteria	Patescibacteria	Parcubacteria	Candidatus Vogelbacteria	undefined	undefined	undefined	TCGAGAATCTTCCGCAATGGCCTAACGGCTGACGGAGCGACGCCGCGTGGTTGATGAAGTCCTTCGGGACGTAAAGATCTTTTATGGGGGAAGAAATCCGCCGCAAGGCGGACTGACGGTACCCCATGAATAAGGGGTTGCTAAACTCGTGCCAGCAGCAGCGGTAATACGAGTGCCTCGAGCGTTATCCGGAATCATTGGGCGTAAAGAGTGTGAAGGCGGTCCGCCGCATCTTCTGTTAAAGCCTCCCGCTTAACGGGAGAAGTGCAGGAGAGATGGGCGGACTAGAGGGGGCGAGGGGTCTACGGAACTCATGGTGTAGGGGTGAAATCCGTCGATATCATGGGGAACACCAAAAGCGAAGGCAGTAGACTGGCGCCTCACTGACGCTCTAGCACG…
4497	Bacteria	Patescibacteria	Gracilibacteria	Candidatus Peregrinibacteria	undefined	undefined	undefined	TAAAGAATCTTCCACAATGGGCGAAAGCCTGATGGAGCAATACCGCGTGAACGATGAAGGTCGAAAGATTGTAAAGTTCTTTTCTGAGGGAAGAATTATGACGGTACCTCAGGAATAAGCACCGGCTAACTCCGTGCCAGCAGCCGCGGTAATACGGAGGGTGCAAGCGTTACCCGGAATAATTGGGCGTAAAGCGTCCGCAGGCGGCGAATTAAGTTGAATGTTAAATCTTGGGGCTCAACTCCAAAATCGTATTCAAAACTGGTTTGCTAGAGATATCCAGAGGCAAGTGGAATTCTGTGTGTAGGGGTAAAATCCGTAGATACGCAGAGGAACACCAAAAGCGAAGGCAGCTTGCTGGGGATATTCTGACGCTCATGGACGAAAGCGTGGGGAGCG…
4519	Bacteria	Patescibacteria	Parcubacteria	undefined	undefined	undefined	undefined	CCGAGAATATTCGACAATGGACGAAAGTCTGATCGAGCGACGCCGCGTGGTGGATGAAGTCCTCCGGGACGTAAACACCTTTTATGGGGGAAGAATCTTGCCCCGCCTTTGGCGGGCTGAAATGACGGTACCCCATGAATAAGAGGTTACTAACTCTGTGCCAGCAGTAGCGGTAAGACAGAGACCTCGAGCGTTATCCGGAATCATTGGGCGTAAAGGGTGCGTAGGTGGATATGTTAGTCTTGCGTGAAAGCCTTGGGCCTAACCCAAGATCGGCGCGAGATACTGTATATCTAGAGTGTGCGAGAGGCGTACGGAACTCATGGTGTAGGGGTGAAATCCGTTGATATCATGGGGAACACCGAAGGCGAAGGCAGTACGCTGGCGTACCACTGACAC…
4524	Bacteria	Patescibacteria	Saccharimonadia	Saccharimonadales	Saccharimonadaceae	TM7a	undefined	GAATCTTCCACAATGGGCGAAAGCCTGATGGAGCAACGCCGCGTGCAGGATGAAGGCCTTCGGGTCGTAAACTGCTTTTATAAGTGAAGAATATGACGGTAACTTATGAATAAGCACCGGCTAACTACGTGCCAGCAGCCGCGGTCATACGTAGGGTGCAAGCATTATCCGGAGTGACTGGGCGTAAAGAGTTGCGTAGGTGGTTTGTTAAGTGAATAGTGAAATCTGGGGGCTCAACCTCACAGACTATTATTCAAACTGGCAGACTCGAGAATGGTAGAGGTAACTGGAATTTCTAGTGTAGGAGTGAAATCCGTAGATATTAGAAGGAACACCAATGGCGTAGGCAGGTTACTGGACCATTTCTGACACTGAGGCACGAAAGCGTGGGGAGCGAACC
4541	Bacteria	Patescibacteria	Parcubacteria	Candidatus Nomurabacteria	undefined	undefined	undefined	TCAAGAACCTTCCACAATGGACGAAAGTCTGATGGAGCGACGCCGCGTGATCGATGAAGTCCCTCTGGGACGTAAAGATCTTTTGTCAGGGATGAAGTTTATTGACCGTACCTGAAGAATAAGAGGCTCCTAATCTCGTGCCAGCAGGAGCGGTAATACGAGAGCCTCGAGCGTTATCCGGAATTATTGGGCGTAAAGGGTGCGTAGGTTGTTCTGTTAGTCTTTTGTTAAAACCTTGGGCTTAACCCAAGATGTGCGAAAGAAACGGCAGAACTTGAAAGTGTGAGAGGTGTACGGAACTCATGGTGTAGGGGTGAAATCCGTTGATATCATGGGGAACACCGAAAGCGAAGGCAGTACACTGGCACATATTTGACACTGAAGCACGAAAGCGTGGGT…
4601	Bacteria	Patescibacteria	Gracilibacteria	undefined	undefined	undefined	undefined	TAAGGAATCTTCCGCAATGGACGAAAGTCTGACGGAGCGACACCGCGTGAAGGATGAAGCATCTAGGTGTGTAAACTTCTTTTATGAGGGAAGAAAATCTGACGGTACCTCATGAATAAGGACCGGCTAATTACGTGCCAGCAGCCGCGGTAATACGTAAGGTCCAAGCATTAACCGGAATTACTGGGCGTAAAGCGTCCGCAGGTGGTTTGGAAAGTTTGTTATTAAATACCGGTGCTCAACATCGGTGCTGTAATGAAAACTATCAAACTAGAGGATGGGAGAGGAGTGTGGAATTGTGCAAGTAGGGGTAAAATCCGTAGATATGCACAGGAACACCAAAAGCGAAGGCAACACTCTGGCCCATTCCTGACACTCAGGGACGAAAGCGTGGGGAGC…
4610	Bacteria	Patescibacteria	Parcubacteria	Candidatus Kaiserbacteria	undefined	undefined	undefined	TCGAGAATCTTCCGCAATGGACGAAAGTCTGACGGAGCGACGCCGCGTGGTGGATGAAGTCCTTAGGGACGTAAACACCTTTTATGAGTGAAGAAGTATATTGACATTAGCTCATGAATAAGGGGCTCCCAACTCTGTGCCAGCAGGAGCGGTAATACAGAGGCCTCAAGCGTTATCCGGATTTACTGGGCGTAAAGGGTGCGTAGGCGGTGATATCAGTCGGATGTAAAATCCTCAGGCTCAACCTGAGGCTCGCATTCGAAACAGTATCACTAGAAGATGTGAGAGGTAAACAGAACTCTCGGTGTAGGGGTGAAATCCGTTGATATCGAGGGGAATACCAAATGCGAAGGCAGTTTACTGGCACATTCTTGACGCTGAGGCACGAAAGCGTGGGTA…
4612	Bacteria	Patescibacteria	Saccharimonadia	Saccharimonadales	undefined	undefined	undefined	TAGGGAATCTTCCACAATGGACGAAAGTCTGATGGAGCAACGCCGCGTGCAGGACGAAACCCTTCGGGGCGTAAACTGCTTTTATAAGTGAGGATTATGACAGTAACTTATGAATAAGGATCGGCTAATTCCGTGCCAGCAGCCGCGGTCAGACGGAAGATCCGAGCGTTATCCGGAATTACTGGGCGTAAAGAGATGCGTAGGCGGTTAGTTAAGTAGATTGTGAAATTCTGAGGCTCAACCTTAGAACTGCACTCTAAACTGACTAACTTGAGAATATGAGAGGTCGCTGGAATTCCTAGTGTAGGAGTGAAATCCGTAGATATTAGGAGGAACACCAATGGCGAAGGCAGGCGACTGGCATATTTCTGACGCTGAGGCTCGAAAGCGTGGGGAGCG…
4617	Bacteria	Patescibacteria	Gracilibacteria	Absconditabacteriales (SR1)	undefined	undefined	undefined	TGGGGAATCTTGGACAATGGGGGAAACCCTGATCCAGCGATCCTGCGTGGAGGACGACGCCTTACGGGGTGTAAACTCCTTTTCTGGTGGAAGACGACTGACGGTACACCAGGAATAAGGGACGGCTAACTACGTGCCAGCAGCCGCGGTAATACGTAGGTCCCAAGCGTTATCCGGATTTACTGGGCGTAAAGCGTCCGTAGCCGGTCGTGTCAGTCTGTTTTCAAATCCTACGACTCAATCGTAGAAAGGGAATAGATACTGCACAACTAGAGGTTTTGAGAGGTTAGTGGAATTTCCGGTGGAGCGGTGAAATGCGTTGATATCGGAAGGAACGCCAAAAGCGAAAGCAGCTAACTATCAGCAACCTGACGGTGAGGGACGAAAGTCTGGGTAGCA…
4618	Bacteria	Patescibacteria	Parcubacteria	Candidatus Kaiserbacteria	undefined	undefined	undefined	TCGAGAATCTTCCGCAATGGACGAAAGTCTGACGGAGCGACGCCGCGTGGTGGATGAAGCCCTTAGGGGCGTAAACACCTTTTATGAGGGAGGAAGTTTATTGACGTTACCTCATGAATAAGGGGCTCCCAATTCTGTGCCAGCAGGAGCGGTAATACAGAAGCCTCAAGCGTTACCCGGATTCACTGGGCGTAAAGGGTGCGTAGGCGGTTATATTAGTCGGGTGTTAAATCCTGGGGCTCAACCTCAGGTCCGCATTCGAAACGGTATAACTAGAGGATGTGAGAGGTCTAGAGAACTCAAGGTGTAGGGGTGAAATCCGTTGATATCTTGGGGAATACCAAATGCGAAGGCACTAGACTGGCGCATTCCTGACGCTGAGGCACGAAAGCGTGGGTA…
4623	Bacteria	Patescibacteria	Saccharimonadia	Saccharimonadales	undefined	undefined	undefined	TAGGGAATTTTCCACAATGGGGGCAACCCTGATGGAGCAACGCCGCGTGCAGGATGAAGGTTTTCGGATCGTAAACTGCTTTTCTGTTTGAAGAATATGACGGTAAGACAGGAATAAGGATCGGCTAACTCCGTGCCAGCAGCCGCGGTCATACGGAGGATCCAAGCGTTATTCGGATTGACTGGGCGTAAAGAGTTGCGTAGGCGGTTTGTTAAGTGAGATGTGAAATCCAAGGGCTCAACCCTTGAACTGCATTTCAAACTGGCAGACTGGAGTATGGGAGAGGAAGCTGGAATTCCTAGTGTAGGAGTGAAATCCGTAGATATTAGGAGGAACACCAATGGCGAAGGCAGGCTTCTGGCCCATTACTGACGCTGAGGCACGAAAGCGTGGGGAGCG…
4629	Bacteria	Patescibacteria	Parcubacteria	Candidatus Kaiserbacteria	undefined	undefined	undefined	TCGAGAATCTTCCGCAATGGACGAAAGTCTGACGGAGCGACGCCGCGTGGTGGATGAAGCCCTTAGGGGCGTAAACACCTTTTATGAAGGAGGAAGTTTATTGACGTTACTTCATGAATAAGGGGCTCCCAATTCTGTGCCAGCAGGAGCGGTAATACAGAAGCCTCAAGCGTTACCCGGATTCACTGGGCGTAAAGGGTGCGTAGGCGGTTATATTAGTCAGTTGTTAAAACTCTAGGCTCAACCTAGAGATCGCAATTGAAACGGTATAACTAGAAGAAGTAAGAGGTACACAGAACTCATGGTGTAGGGGTGAAATCCGTTGATATCATGGGGAATACCAAATGCGAAGGCAGTGTACTGGGACTTTCTTGACGCTGAGGCACGAAAGCGTGGGTA…
4642	Bacteria	Patescibacteria	Saccharimonadia	Saccharimonadales	undefined	undefined	undefined	GAATCTTCCACAATGGACGAAAGTCTGATGGAGCAACGCCGCGTGCAGGAAGACGGCTTTCGGGTTGTAAACTGCTTTTCTAAGTGAAGATTATGACGGTAACTTAGGAATAAGGACCGGCTAACTACGTGCCAGCAGCCGCGGTAATACGTAGGGTCCAAGCGTTATCCGGAATTACTGGGCGTAAAGCGTGCGTAGGCGGGTATTTGCGTGAGATGCGAAATCTTATGGCTCAACCATACAGACTGTATCTCATACGGGATACCTTGAGGATGGCAGAGGCAAGTGGAATTAGCGGTGTAGCAGTGAAATGCGTAGAGATCGCTAGGAACACCAATGGCGAAGGCAGCTTGCTGGGCCATTTCTGACGCTGAGGTACGAAAGCGTGGGGAGCGAACA
4646	Bacteria	Patescibacteria	ABY1	Candidatus Magasanikbacteria	undefined	undefined	undefined	TCAAGAATCTTCCACAATGGGCGAAAGCCTGATGGAGCGACGCCGCGTGCAGGATGAAGGCCTTCGGGTCGTAAACTGCTTTTATAGGGGACGAATTAGTGACGGTACCCTAAGAATAAGAGGTTGCTAACTCTGTGCCAGCAGCAGCGGTAATACAGAGACCTCAAGTGTTATCCGGATTTATTGGGCGTAAAGCGTCCGCAGATTGTTTGACGGGTCAGGGGTTAAAATCCAATGCTTAACATTGGAATTGCCTTTGAAACTATCAAACTAGAGGGTGGAAGAGGTAAGCGGAATTGCAGGTGTAGTCGTAATAAGCGTTGATATCTGCAAGAACACCAAAGGCGAAGGCAGCTTACTAGTACACAACTGACGTTCATGGACGAAAGCGTGGGGAGC…
4655	Bacteria	Patescibacteria	Parcubacteria	Candidatus Kaiserbacteria	undefined	undefined	undefined	ACGAGAATATTCCGCAATGGGCGAAAGCCTGACGGAGCGACGCCGCGTGATGGATGAAGTGCCTTGGTACGTAAACATCTTTTATCGGGGACGAAGTTTATTGACGGTACCCGATGAATAAGGAGCTCCTAACTCTGTGCCAGCAGGAGCGGTAATACAGAGGCTCCAAGCATTACCCGGAATCACTGGGCGTAAAGGGTGTCTAGGCGGCCATATTAGTCTCTCGTTAAATGTCCGTGCTTAACACGGTCGCTGCGAGGGAAACGGTATGGCTCGAGGGCGTAAGAGGTGCACGGAACTCATGGTGGAGGGGTGAAATCCGTTGATATCATGGGGAACACCGAAGGCGAAGGCAGTGCACTGGTACGTTCCTGACGCTCAAACACGAAAGCCAGGGTA…
4661	Bacteria	Patescibacteria	Gracilibacteria	Candidatus Peribacteria	undefined	undefined	undefined	GAATCTTCCGCAATGGGCGAAAGCCTGACGGAGCGACACCGCGTGGAGGATGACACCCTTTCCGGGCGTAAACTCCTGTTCTGAGGGAACAAATTTTTGAGTGTACCTCAGGAGAAAGCATCGGCTAACTACGTGCCAGCAGCCGCGGTAAGACGTAGGATGCAAGCATTACTCGGAATCACTGGGCGTAAAGCGTCTGTAGGCGTCCCCGTAAGTCTGGCGTAAAAGCGCGAAGCTCAACTTCGCGTACGTGCCGGAAACTGCAGGGATTGAGCAACTCAGAGGCACCTGGAATGCTGTGTGTAGGGGTAATATCCGTTGATACACAGTGGAACGCTAAAAGCGAAAGCAGGGTGCTGGGGGTTTGCTGACGCTGAGAGACGAAAGCGTGGGGAGCAA…
4666	Bacteria	Patescibacteria	Saccharimonadia	Saccharimonadales	undefined	undefined	undefined	TAGGGAATCTTCCACAATGGGCGAAAGCCTGATGGAGCAACGCCGCGTGCAGGATGAAGGCCTTCGGGTTGTAAACTGCTTTTATGTATGACGATTTTGACGGTAATACATGAATAAGGATCGGCTAACTCCGTGCCAGCAGCCGCGGTCATACGGAGGATCCAAGCGTTATCCGGAATTACTGGGCGTAAAGAGTTGCGTAGGTGGCAGAGTAAGTAGGTAGTGAAAGCATATGGCTCAACCATGTACCCATTACCTAAACTGCTCAGCTAGAGGACGAGATAGGTAGATGGAATTCTCAGTGTAGGAGTGAAATCCGTAGATATTGAGAGGAACACCGATGGCGTAAGCAGTCTACTGGCTTGTTCCTGACACTAAGGCACGAAAGCGTGGGGAGCG…
4668	Bacteria	Patescibacteria	ABY1	Candidatus Kuenenbacteria	undefined	undefined	undefined	TCGAGAATCTTCCCCAATGGCCGAAAGGCTGAGGGAGCGACGCCGCGTGCAGGAAGAAGCCCTTCGGGGTGTAAACTGCTTTTCTTGGGGAACAACTCTGAGTGTACCCAAGGAATAAGGGGCTGCTAACTTCGTGCCAGCAGCAGCGGTAATACGAAGGCCCCAAGCGTTATCCGGATTTATTGGGCGTAAAGCGTTAATAGGCGGTTTGGAAAGTGCCTCGTCAAATCCCACGGCTTAACCGTGGGGCTGCGGGGCAAACTCCCAGACTTGAGGTCGGAAGAGGCAAGCGGAACTACCGGTGTAGCGGTAAAATGCGTTCATATCGGTAGGAACACCAAAGGCGAAGGCAGCTTGCTGGTACGATCCTGACGCTAAATAACGAAAGCGTGGGGAGCG…
4681	Bacteria	Patescibacteria	Parcubacteria	Candidatus Adlerbacteria	undefined	undefined	undefined	TCGAGAATCTTCCGCAATGGGCGAAAGCCTGACGGAGCGACGCCGCGTGATGGACGAAGTCCTTCGGGACGTAAACATCTTTTATGCGTGAGGAAGTTATTGACGTTAGCGCATGAATAAGGGGCTCCTAACTCTGTGCCAGCAGGAGCGGTAATACAGAGGCCCCAAGCATTATCCGGAATCACTGGGCGTAAAGGGTGTGTAGGCGGCTATGTTAGTCTTTCGTGAAAGATCTTCGGCTTAACCGAGGAGGCGCGGGGGAAACGGCATAGCTTAGAGGATGCGAGAGGTAAAGGGAACTCAAGGTGTAGGGGTGAAATCCGTTGATATCTTGGGGAACACCAAATGCGAAGGCACTTTACTGGCGCACTCCTGACGCTGAAACACGAAAGCGTGGGT…
4687	Bacteria	Patescibacteria	Gracilibacteria	Candidatus Peregrinibacteria	undefined	undefined	undefined	TAAGGAATCTTTCGCAATGGGGGCAACCCTGACGAAGCAACACCGCGTGGAGGATGAAGGCGTTTTCGTTGTAAACTCCTTTTCTGAGGGAATAAATCTGAAGGTACCTCAGGAATAAGCAACGGCTAACTACGTGCCAGCAGCCGCGGTAAGACGTAGGTTGCAAGCGTTATCCGGAATTATTGGGCGTAAAGAGTTCGTAGGTGGTATGTTAAGTTGGATGTTAAAACTTTGAGCTCAACTCAAAGTGTGTGTCCAAAACTGGCAAACTAGAGTCAGGTAGAGGTAAGTAGAATTCTGTATGTAGGGGTAATATCCGTAGATATACAGAGGAATACCAAAAGCGAAGGCAGCTTACTGGACCTGTTCTGACACTCAAGAACGAAAGCGTGGGTAGCA…
4694	Bacteria	Patescibacteria	ABY1	Candidatus Magasanikbacteria	undefined	undefined	undefined	TCAAGAATCTTCCTCAATGGGGGCAACCCTGAAGGAGCGACGCCGCGTGCAGGATGAAGGGCTTCGGCTTGTAAACTGCTTTTCTAAGGGACGAAGCTTCGGCTGACGGTACCTTGGGAATAAGAGGTTGCTAACTCTGTGCCAGCAGCAGCGGTAATACAGAGACCTCAAGCGTTATCCGGATTTATTGGGCGTAAAGCGTCCGCAGATGGCACGTTAAGTCTGTCGTCAAATCTCTGGGCTCAACCCAGGGGCTGCGACGGAAACTGGCGAGCTAGAGGTTGGGAGAGGCAAGCGGAATTACCGGTGTAGTAGTAAAATGCGTTAATATCGGTAAGAACACCAAAGGCGAAGGCAGCTTGCTGGAACACACCTGACATTAAGGGACGAAAGCACGGG…
4708	Bacteria	Patescibacteria	Parcubacteria	Candidatus Campbellbacteria	undefined	undefined	undefined	TCGAGAATCTTCCGCAATGCACGAAAGTGTGACGGAGCGACGCCGCGTGATTGATGAAGCTCTTCGGAGTGTAAAAATCTTTTATGAGTGAAGAAGTTTATTGACATTAGCTCATGAATAAGAGGCTGCTAAACTCGTGCCAGCAGCAGCGGTAATACGAGTGCCTCAAGCGTTATCCGGAATCATTGGGCGTAAAGGGTGTGTAGGCGGCATAGTTAGTCTTATGTTAAAGCCTTGGGCTTAACCCAAGATCTGCATAAGAAACGGCTAAGCTAGAGTGTGTGAGGGGTGAATGGAACTCATAGTGTAGGGGTGAAATCCGTTGATATTATGGGGAACACCAAAAGCGAAGGCAATTCACTGGCACATTACTGACGCTGAAACACGAAAGCGTAGGTA…
4713	Bacteria	Patescibacteria	Parcubacteria	Candidatus Nomurabacteria	undefined	undefined	undefined	TCGAGAATCTTCCACAATGGACGAAAGTCTGATGGAGCGACGCCGCGTGCAGGATGAAGTCCCTTTGGGACGTAAACTGCTTTTATGAGGGAAAAAGTTTATTGATTGTACCTCATGAATAAGAGGCTCCTAACTCTGTGCCAGCAGGAGCGGTAATACAGAGGCCTCGAGCGTTATCCGGAATTACTGGGCGTAAAGGGTGAGTAGGTTGCGTTGTTAGTCGAGTGTTAAATCCTCCCGCTTAACGGGAGAACCGCATTCGAAACGGCAATGCTGAGAGGGCAGGAGGGGTGCATGGAACTCAAGGTGTAGGGGTGAAATCCGTTGATATCTTGGGGAACACCAAAAGCGAAGGCAGTGCACTGGCCTGTACCTGACACTGAATCACGAAAGCGTGGG…
4718	Bacteria	Patescibacteria	Microgenomatia	Candidatus Collierbacteria	undefined	undefined	undefined	CCGGGAATATTGCGCAATGGACGAAAGTCTGACGCAGCGACGCCGCGTGCGGGATGAAGGCCTTCGGGTCGTAAACCGCTGTGGAGAGGGATGAATTTTGACAGTACCTCTCTAGAAAGCACCTGCTAACTACGTGCCAGAAGCCTCGGTAATACGTAGGGTGCAAGCGTTATCCGGATTTACTGGGCGTAAAGGGTCCGTAGGCGGTATGGTAAGTGGTGGGTTAAAGACTCCGGCTCAACTGGAGGACAGCTCGCCAAACTGCCAAACTAGAGCTAGTTCGGGGATACTGGAATTCTCGGTGGAGGGGTGAAATCCGTTGATATCGAGAAGAACGCCAAAGACGAAGGTAAGTATCTAGAACTGTGCTGACGCTCAGGGACGAAAGCTAGGGTAGCA…
4721	Bacteria	Patescibacteria	ABY1	Candidatus Magasanikbacteria	undefined	undefined	undefined	TCGAGAATATTCCTCAATGGCCGAAAGGCTGAAGGAGCGACGCCGCGTGCAGGAAGACGGCCTTCGGGTTGTAAACTGCTTTTAGTGGGGACGAACACTGACGGTACCCACAGAATAAGGGGTTGCTAACTCTGTGCCAGCAGCAGCGGTAATACAGAGACCTCAAGCGTTATCCGGATTAACTGGGCGTAAAGCGTCCGCAGGTGGTTGGGTACGTCCCGCGTCAAATGTTGAAGCTCAACTTCGACACCGCGTGGGATACGGCTCAGCTAGAGGTTGGGAGAGGTACGCGGAATTGCCGGTGTAGTAGTAAAATGCGTTAATATCGGCAAGAACACCAAATGCGAAGGCAGCGTACTGGAACACACCTGACACTCATGGACGAAAGCGTGGGGAGCG…
4732	Bacteria	Patescibacteria	Parcubacteria	Candidatus Yanofskybacteria	undefined	undefined	undefined	TCGAGAATATTCGACAATGGGCGAAAGCCTGATCGAGCGACGCCGCGTGCGGGAAGAAGTCCTTCGGGATGTAAACCGCTTTTGCGTGGGAAGAATTTTGACGGTACCACGAGAATAAGGGGTTGCTAACTCTGTGCCAGCAGCAGCGGTAATACAGAGACCCCGAGCGTTATCCGGAATTACTGGGCGTAAAGCGTGAGCAGCTGGTTGTATTAGTCTGACGTTAAATTTCGAGGCTTAACTTCGAAGCTGCGTTGGAAACGGTACATCTAGAGCGGGTAAGAGGTAGGCGGAACGTGCAGTGTAGGGGTGAAATCCATTGATATTGCACGGAACACCAAAAGCGAAGGCAGCCTACTAGTGCTCTGCTGACAGTCAATCACGAAAGCGTGGGGATCA…
4735	Bacteria	Patescibacteria	ABY1	Candidatus Uhrbacteria	undefined	undefined	undefined	TCAAGAATCTTCCACAATGCACGAAAGTGTGATGGAGCAATGCCGCGTGTCGGATGAAGGCCTTCGGGTCGTAAACGACTGTTCTGAGGGACGAATTTGTGACGGTACCTCAGCAGAAAGTGGTTGCTAACTCTGTGCCAGCAGCAGCGGTAATACAGAGACCACGAGCGTTGACCGGATTTATTGGGCGTAAAGCGTGCGCAGGCGGTTTTGTAAGTCATTCGTTAAATCTTCAGGCTCAACCTGGAGGCTGCGGCTGATACTGCAAGACTTGAGTATGGGAGAGGTTGTCGGAATGCCAGGTGTAGGGGTAAAATCCGTTAAGATCTGGTAGAACACCAAATGCGAAAGCAGACAACTGGAACATCACTGACGCTGATGCACGAAAGCGTGGGTAGC…
4737	Bacteria	Patescibacteria	Parcubacteria	Candidatus Kaiserbacteria	undefined	undefined	undefined	CCGAGAATATTCGACAATGGGCGAAAGCCTGATCGAGCGATACCGCGTGGTGGATGAAGTGCTTCGGCACGTAAACATCTTTTATGAGGGAGGAAGTTATTGACGTTACCTCATGAATAAGGGGCTCCTAACTCTGTGCCAGCAGGAGCGGTAATACAGAGGCCCCGAGCATTACCCGGAATTACTGGGCGTAAAGAGTGCGTAGGTGGTCTGCTTAGTCGTCTGTAAAATCCCAGGGCTCAACTCTGGACGCGCAGACGAAACGGGCAGACTCGAGAGCGTGAGAGGTACATGGAACTCTAGGTGTAGGGGTGAAATCCGTTGATATCTAGGGGAACACCGAAAGCGAAGGCAGTGTACTGGCGCGTTTCTGACACTCAAGCACGAAAGCGTGGGTAG…
4742	Bacteria	Patescibacteria	Parcubacteria	Candidatus Terrybacteria	undefined	undefined	undefined	CCGAGAATATTCGACAATGGGCGAAAGCCTGATCGAGCGACGCCGCGTGTGGGATGAAGCCCTGCGGGGTGTAAACCACTTTTATGAGGGAGGAATTTTTGACGTTACCTCATGAATAAGGGGCTGCTAACCTCGTGCCAGCAGCAGCGGTAATACGAGGGCCCCAAGCGTTATCCGGAATCATTGGGCGTAAAGGGTCCGTAGGCGGCGAGCATTGTCGTTGGTTAAAGACCTCGGCTTAACCGAGGGAGTGCCCACGAAACGTGCTCACTAGAGGACGCGAGAGGCTGATGGAACTCACGGTGTAGGGGTGGAATCCGTTGATATCGTGGGGAACACCGAAGGCGAAGGCAATCAGCTGGCGCGTTCCTGACGCTGAGGGACGAAAGCGTGGGTAGC…
4751	Bacteria	Patescibacteria	Gracilibacteria	Candidatus Peregrinibacteria	undefined	undefined	undefined	TAAGGAATCTTTCGCAATGGCCGAAAGGCTGACGAAGCAATACCGCGTGGTTGATGAAGCCTTTACGGGTGTAAAGACCTTTTCTGGGGGAAGAATTCTGACGGTACCCTAGGAATAAGCACCGGCTAACTCCGTGCCAGCAGCCGCGGTAATACGGAGGGTGCAAGCGTTATCCGGAATCATTGGGCGTAAAGCGTGCGAAGGCGGCATGTTAAGTCAGATGTCAAAGACAACAGCTCAACTGTTGGAAGGTATCTGAAACTGGCAAGCTAGAGTCTTGCAGAGGTATGTGGAATTCTGTGTGTAGGGGTAAAATCCGTAGATACACAGAGGAACATCAAAAGCGAAGGCAGCATACTGGGCAAGTACTGACGCTGTTGCACGAAAGCGTGGGGAGCA…
4760	Bacteria	Patescibacteria	Parcubacteria	Candidatus Staskawiczbacteria	undefined	undefined	undefined	TCGAGAATCTTCCGCAATGGACGAAAGTCTGACGGAGCGACGTTTCGTGAAGGATGAAGCCCTTCGGGGTGTAAACTTCCTTTAACCGGGAGGAAGTCCGCAAGGACAGACAGTACCGGTGGAATAAGGGGTTCCTAACTCTGTGCCAGCAGGAGCGGTAATACAGAGACCCCAAGCGTTACCCGGATTTATTGGGCGTAAAGGGTTCGTAGGTGGCGTAGTAAGTTGTAAATTAAACCTCATCGGCTTAACCTTTGAGCTGTTTACAATACTGCTATGCTAAGAGGGCGTTAGAGGCAAACGGAACCGATGGAGTAGGGGTGAAATCCGTTGATATCATCGGGAACACCAAAAGCGAAGGCAGTTTGCTGGGGCGACCCTGACACTGAGGAACGAAAG…
4767	Bacteria	Patescibacteria	Parcubacteria	Candidatus Kaiserbacteria	undefined	undefined	undefined	TCGAGAATCTTCCGCAATGGGCGAAAGCCTGACGGAGCGACGCCGCGTGGTGGATGAAGTCCTTAGGGACGTAAACACCTTTTCTGAGGGAGGAAGTTTATTGACGTTACCTCAGGAATAAGGGGCTCCTAAACTCGTGCCAGCAGGAGCGGTAATACGAGTGCCTCAAGCGTTACCCGGATTTACTGGGCGTAAAGGGTGTGTAGGTGGTTGTATTAGTCTTTTGTTAAAGCCCGAGGCTTAACCTCGGAAATGCGAAGGAAACGGTACAACTAGAGGAAGCGAGGGGTCTATGGAACTCATGGAGTAGGGGTGAAATCCGTTGATATCATGGGGAACACCGAAAGCGAAGGCAGTAGGCTGGCGCTTTCCTGACACTGAGACACGAAAGCCAGGGTA…
4769	Bacteria	Patescibacteria	ABY1	Candidatus Komeilibacteria	undefined	undefined	undefined	TCAAGAATCTTCCTCAATGGGCGAAAGCCTGAAGGAGCAATGCCGCGTGGTTGATGACGCTTTTCGGAGTGTAAAAACCTTTTATCAGGGACGAATTCGTGACGGTACCTGATGAATAAGTCACTGCTAACTTCGTGCCAGCAGCAGCGGTAATACGAAGGTGGCAAGCGTTACCCGGATTTATTGGGCGTAAAGGGTCCGCAGACGGTTTGAAAAGTTCTTGGTCAAATCTTGAGGCTTAACTTCAAGACTGCCAAGAAAACTTTCAGACTAGAGACCGGGAGAGGCAAGTAGAATTGCTGGTGTAGTAGTAAAATGCGTTGATATCAGCAGGAATACCAAAAGCGAAGGCAGCTTGCTAGAACGGTTCTGACGTTCAGGGACGAAAGCGTGGGTAGC…
4793	Bacteria	Patescibacteria	Parcubacteria	Candidatus Portnoybacteria	undefined	undefined	undefined	TCGAGAATCTTCCACAATGCGCGAAAGCGTGATGGAGCGACGCCGCGTGCAGGATGAAGGCCTTCGGGTTGTAAACTGCTTTTAGCTGGGAAGAATCCCGAGAGCAATCGAGGGATGACGGTACCAGCAGAATAAGGGGCTGCTAATCTCGTGCCAGCAGCAGCGGTAATACGAGAGCCCCGAGCGTTATCCGGAATTATTGGGCGTAAAGCGCGTGTAGGCGGGCTTGTTAGTCTCTTGTTAAAGCCTCCGACTCAATCGGAGAAATGCGGGAGATACGGCAAGTCTAGAGGATGTGAGAGGCTAGTGGAACTCACGGTGTAGGGGTGAAATCCGTTGATATCGTGGGGAACACCAAAGGCGAAGGCATCTAGCTGGCGCAATCCTGACGCTGAGACG…
4795	Bacteria	Patescibacteria	Parcubacteria	Candidatus Kaiserbacteria	undefined	undefined	undefined	TCGAGAATCTTCCGCAATGGACGAAAGTCTGACGGAGCGACGCCGCGTGGTAGATGAAGTCCTTAGGGACGTAAATACCTTTTATGAGGGAAGAAGTTTATTGACATTACCTCATGAATAAGGGGCTCCCAATTCTGTGCCAGCAGGAGCGGTAATACAGAAGCCCCGAGCATTACCCGGATTTACTGGGCGTAAAGGGTGTGTAGGTGGTGTGATTAGTCTCACGTTAAATCTCCGGGCTTAACCCGGAGCTCGCGTGGGAAACGGTCATACTAGAGGAAGTGAGAGGTGTGTGGAACTCAAGGTGTAGGGGTGAAATCCGTTGATATCTTGGGGAACACCAAAAGCGAAGGCAACACACTGGCACTTTCCTGACACTGAAACACGAAAGCGTGGGTA…
4809	Bacteria	Patescibacteria	Parcubacteria	Candidatus Nomurabacteria	undefined	undefined	undefined	TCGAGAATCTTCCACAATGGGCGAAAGCCTGATGGAGCGACGTCGCGTGATTGATGAAGTCTTTCGGGATGTAAAGATCTTTTATGAGGGAGAAAGGCCGCAAGGCTTGATAGTACCTCATGAATAAGGGGTTGCTAAACTCGTGCCAGCAGCAGCGGTAATACGAGTGCCCCGAGCGTTATCCGGAATTATTGGGCGTAAAGGGTGTGTAGGTGGCGGTGTTAGTCGTTTGTCAAAGCTCCCGGCCCAACCGGGAAAAGGCGGGCGAAACGGCACTGCTAGAGTATGCGAGAGGTTGATGGAACTCATGGTGTAGGGGTGAAATCCGTTAATATCATGGGGAACACCGAAGGCGAAGGCAGTCAACTGGCGCATTACTGACACTGAAACACGAAAGCG…
4814	Bacteria	Patescibacteria	ABY1	Candidatus Magasanikbacteria	undefined	undefined	undefined	TCAAGAATCTTCCGCAATGGACGAAAGTCTGACGGAGCGATGCCGCGTGCAGGATGAAGGCCTTCGGGTCGTAAACTGCTTTTATGTGGGACGAATTCGTGACGGTACCACAAGAATAAGGGGTTGCTAACTCTGTGCCAGCAGCAGCGGTAATACAGAGACCTCAAGCGTTATCCGGATTTATTGGGCGTAAAGCGTCCGCAGGTTGTTTAACAAGTCAAGAGTCAAAACTTCAGGCTTAACCTGGAGATCGCTCTTGAAACTGTTAAACTAGAGGATGGGAGAGGCAAGCGGAACTGCAGGTGTAGTCGTAATAAGCGTTGATATCTGCAGGAACACCAAAGGCGAAGGCAGCTTGCTGGAACATTCCTGACACTCATGGACGAAAGCGTGGGTAGC…
4818	Bacteria	Patescibacteria	Gracilibacteria	undefined	undefined	undefined	undefined	GAATTTTCCGCAATGGACTAACGTCTGACGGAGCGACACAGCGTGAGGGATGAAGGGTCTAGGCTCGTAAACCTCTTTTCTGAAGGAATAAGGTCTGAAGCTACTTCAGGAATAAGCAACGGCTAACTACGTGCCAGCAGCCGCGGTAATACGTAGGTTGCAAGCGTTATCCGGAATTACTGGGCGTAAAGCGTCTGTAGGCGGCGAAGTAAGTAAGGGGTAAAATCTCCGGGCCCAACCCGGAATGTGTCTCTTAAACTGCTTTGCTAGAGAAATGGAGGGGTGAATGGAATTCCTGGTGTAGGGGTAAAATCCGTTGATATCAGGAGGAACGCTAAAAGCGAAGGCAGTTCACTGGCCATTTCTGACGCTGAGAGACGAAAGCGTGGGGAGCAAACA
4820	Bacteria	Patescibacteria	Parcubacteria	Candidatus Nomurabacteria	undefined	undefined	undefined	TCGAGAATCTTCCGCAATGGACGAAAGTCTGACGGAGCGACGCCGCGTGATTGATGAAGCCCCTCTGGGGCGTAAAGATCTTTTATGAGGGAAGAAGTTTATTGACGGTACCTCATGAATAAGAGGCTCCTAATCTCGTGCCAGCAGGAGCGGTAATACGAGAGCCTCGAGCGTTATCCGGAATTATTGGGCGTAAAGGGTGCGTAGGTTGCTGTGTTAGTCTTTTGTGAAAGACCCGAGCTTAACTTGGGGAGCGCAAAAGAAACGGCACAGCTAGAAAGTGTGAGAGGTGTACAGAACTCATGGTGTAGGGGTGAAATCCGTTGATATCATGGGGAATACCAAAAGCGAAGGCAGTACACTGGCACATATTTGACACTGAAGCACGAAAGCGTGGGT…
4833	Bacteria	Patescibacteria	ABY1	undefined	undefined	undefined	undefined	TCAAGAATCTTCCGCAATGGGCGCAAGCCTGACGGAGCGACGCCGCGTGGAGGAAGACGCCCTTCGGGGTGTAAACTCCTTTTCTTCGGGACGAATTCGTGACGGTACTGAAGGAATAAGAGGTTCCTAACTCTGTGCCAGCAGGAGCGGTAATACAGAGACCTCAAGCGTTATCCGAATTTACTGGGCGTAAAGGGTCCGTAGGTGGTTCGATGCATCTTCTGTTAAATGCTACAGCTCAACTGTGGCACCGCAGGAGAGATGATCGAACTCGAGGACGGAAGAGGCAAGCGGAATTGCCGGTGGAGTAGTAAAATGCGTTGATATCGGCAAGAACACCAGAGGCGAAAGCGGCTTGCTAGAACGATCCTGACACTGAGGGACGAAAGCGTGGGAAGA…
4853	Bacteria	Patescibacteria	Gracilibacteria	Candidatus Peribacteria	undefined	undefined	undefined	GAATCTTCCGCAATGGGCGAAAGCCTGACGGAGCGACACCGCGTGAAGGATGACACCCCTTTGGGGCGTAAACTTCTGTTCTGAGGGACGAAATTTTTGACGGTACCTCAGGAGAAAGCACCGGCTAATTCCGTGCCAGCAGCCGCGGTAAGACGGAAGGTGCAAGCGTTACTCGGAATCACTGGGCGTAAAGCGTCCGCAGGCTTCCTGGATAAGTCTGGCGTAAAATTTTGGAGCTCAACTCCAAAAACGTGCTGGAAACTACCAGGATAGAGTCATTCAGAGGCATCTGGAATGCCATGTGTAGGGGTAATATCCGTTGATCCATGGTAGAACGCCAAAAGCGAAGGCAAGATGCTGGGAATGTACTGACGCTCAGGGACGAAAGCGTGGGGAGCG…
4854	Bacteria	Patescibacteria	Parcubacteria	Candidatus Campbellbacteria	undefined	undefined	undefined	TCGAGAATCTTCCGCAATGCACGAAAGTGTGACGGAGCGACGCCGCGTGATTGATGAAGTCCTTAGGGACGTAAAGGTCTTTTCTGAAGGAGGAAGTTTATTGACGTTACTTCAGGAATAAGGGGTTCCTAAACTCGTGCCAGCAGGAGCGGTAATACGAGTGCCCCAAGCATTATCCGGAATCATTGGGCGTAAAGGGTCCGCAGGCTGTTGTATTAGTCTTTAGTAAAATCTCCCGGCTTAACTGGGAATCTGCTAGAGAAACGGTACGACTAGAGGATGTGAGAGGTGTATGGAACTCATGGAGTAGGGGTGAAATCCGTTGATATCATGGGGAACACCAAATGCGAAGGCAATACACTGGCACATTCCTGACGCTCAGGGACGAAAGCGTGGGTA…
4867	Bacteria	Patescibacteria	Gracilibacteria	undefined	undefined	undefined	undefined	TAAGGAATCTTCCGCAATGGACGAAAGTCTGACGGAGCGACACCGCGTGGTGGATGACGGCCTTTGGGTTGTAAACACCTTTTCTGAGGGAAGAAGATCTGACGGTACCTCAGGAATAAGCCCCGGCTAATTACGTGCCAGCAGCCGCGGTAATACGTAAGGGGCAAGCGTTACCCGGAATTATTGGGCGTAAAGCGTCCGCAGGTGGTTTGGTAAGTCTGTTATTAAATACCGGTGCTCAACATCGGTGCTGTAATGGAAACTACCTCACTAGAGGATGGGAGAGGTGTGTGGAATTGTGCAAGTAGGGGTAAAATCCGTAGATATGCACAGGAATACCAAAAGCGAAGGCAACACACTGGCCCATTCCTGACACTCAGGGACGAAAGCGTGGGGAGC…
4874	Bacteria	Patescibacteria	Gracilibacteria	Candidatus Peregrinibacteria	undefined	undefined	undefined	TAAAGAATCTTCCACAATGGGCGAAAGCCTGATGGAGCAATACCGCGTGGGTGATGACGGTCGAAAGATTGTAAAGCCCTTTTCTGAGGGAGGAATTCTGACAGTACCTCAGGAATAAGCACCGGCTAACTCCGTGCCAGCAGCCGCGGTAATACGGAGGGTGCAAGCGTTACCCGGAATCATTGGGCGTAAAGCGTCCGCAGGCGGTTTTTTAAGTCGGATATTAAATCTCGGAGCCCAACTTCGAGGCTGTATTCGAAACTATAAAACTAGAGACTTTCAGGGGCATGTGGAATTCTGTGTGTAGGGGTAAAATCCGTAGATACACAGAGGAACACCAAAAGCGAAGGCAGCATGCTGGGAAAGTTCTGACGCTCATGGACGAAAGCGTGGGTAGCG…
4877	Bacteria	Patescibacteria	Saccharimonadia	Saccharimonadales	undefined	undefined	undefined	TCGGGAATTTTCCACAATGGACGAAAGTCTGATGGAGCAACGCCGCGTGCAGGATGAAGGCCTTCGGGTTGTAAACTGCTTTTATAAGTGAAGAATATGACGGTAACTTATGAATAAGGGTCTGCTAACTACGTGCCAGCAGCCGCGGTCATACGTGGGACCCAAGCGTTATCCGGATTTACTGGGCGTAAAGAGTTGCGTAGGCGGCTTCCCAAGCGAGATATTAAATCGTGTGGCTTAACCATACAGATGTATCTCGAACTAGGTAGCTAGAGTATAGGAGAGGTCACTGGAATTTCTTGTGTAGGAGTGAAATCCGTAGATATAAGAAGGAACACCGATGGCGTAGGCAGGTGACTGGCCTATTACTGACGCTAAGGCACGAAAGCGTGGGGAGCG…
4880	Bacteria	Patescibacteria	Gracilibacteria	undefined	undefined	undefined	undefined	TAAGGAATCTTCCGCAATGGGCGAAAGCCTGACGGAGCGACGCCGCGTGGTGGATGACGGCCCTTGGGTTGTAAACACCTTTTATAGGGGAAGAAGATCTGACGGTACCCTATGAATAAGCACCGGCTAATTACGTGCCAGCAGCCGCGGTAATACGTAAGGTGCAAGCATTATCCGAAATTATTGGGCGTAAAGGGTTCGTAGGCGGTGGCATAAGTCTGTTATTAAATACCGGAGCTCAACTTCGGTGCTGTAATGGAAACTGTGACCACTAGAGTCTGGTAGGGGCGTGTGGAATTGTGCAAGTAGGGGTATAATCCGTAGATATGCACAGGAACACCAAAAGCGAAGGCAACACGCTGGGCCATGACTGACGCTGAGGAACGAAAGCGTGGGGAG…
4882	Bacteria	Patescibacteria	Gracilibacteria	Candidatus Peregrinibacteria	undefined	undefined	undefined	GAATCTTCCGCAATGGACGAAAGTCTGACGGAGCGACACCGCGTGCAGGATGACACCCCTTGGGGCGTAAACTGCTTTTCTGAGTGAAGACATTCAGACGTTAACTCAGGAATAAGCACCGGCTAATTACGTGCCAGCAGCCGCGGTAATACGTAAGGTGCGAGCGTTATCCGGAATTATTGGGCGTAAAGCGTCCGCAGCCGGACTAGTAAGTCTGATGTTAAATCCCGCAGCTCAACTGCGGAATCGTATCGGAAACTACTGGTCTAGAGTCATGCAGAGGTACGTGGAATTCGTGGTGTAGGGGTAAAATCCGTTGATACCACGAGGAACACCAAAAGCGAAGGCAGCGTACTGGGCATGTACTGACGGTCAGGGACGAAAGCGTGGGGAGCAAAAA
4890	Bacteria	Patescibacteria	Gracilibacteria	undefined	undefined	undefined	undefined	GAATCTTCCGCAATGGGCGAAAGCCTGACGGAGCGACACCGCGTGGAGGACGAAGGCCTTTTGGTTGTAAACTCCTTTTCTGAGGGAATAAATGATGAAGGTACCTCAGGAATAAGCACCGGCTAACTACGTGCCAGCAGCCGCGGTAATACGTAGGGTGCAAGCGTTATCCGGAATTATTGGGCGTAAAGCGTGCGCAGGCGGTTTAGAAAGTTTGTGGTTAAATCTGGTTGCTCAACAATCAGCTCGTCACAAAAACTTCTAAACTAGAGAATAACAGGGGCAACTAGAATTCTGCATGTAGGGGTAAAATCCGTTGATATGCAGAGGAATACCAAAAGCGAAGGCAGGTTGCTGGGTTATTTCTGACGCTGTTGCACGAAAGCGTGGGGAGCAAACA
4891	Bacteria	Patescibacteria	Parcubacteria	CG1-02-42-13	undefined	undefined	undefined	CCGAGAATCTTGCGCAATGGGCGAAAGCCTGACGCAGCGACACCGCGTGACCGATGAAGCCCCATGGGGTGTAAAGGTCTTTTAACTGGGAAGAAACTTCGGTTGACGGTACCAGTTGAATAAGGGGGGGCTAATCGCGTGCCAGCAGCAGCGGTAAAACGTGACCCCCGAGCGTTATCCGGAATTATTGGGCGTAAAGCGTCCGTAGGCGGTTTGAAAAGTCCAAGTTCAAATCCTCTGGGCTCAACCTAGAGAAGGGCTTGGATACTATTAAACTAGAGGGTGTTAGAGGCTGATAGAACTCACGGTGTAGGGGTGAAATCCGTTGATATCGTGGGGAATACCGAAAGCGAAGGCATTCAGCTGGGGCAGCCCTGACGCTGAGGGACGAAAGCTAGG…
4925	Bacteria	Patescibacteria	Gracilibacteria	undefined	undefined	undefined	undefined	GAATCTTCCGCAATGGGCGAAAGCCTGACGGAGCGACACCGCGTGGAGGATGAAGGCGTTTTCGTTGTAAACTCCTTTTCTGAGGGATTAACTGATGAAATTACCTCAGGAATAAGCACCGGCTAATTACGTGCCAGCAGCCGCGGTAATACGTAAGGTGCAAGCGTTATCCGGAATTATTGGGCGTAAAGAGTTCGTAGGCGGTTGATTAAGTTTGTGGTTAAATCCGGTCGCTCAACGACCAAATCGCTACAAAAACTAGTCGACTAGAGAATGGCAGAGGCAACTGGAATTCCGCATGTAGGGGTAAAATCCGTAGATATGCGGAGGAACACCAAAAGCGAAGGCAGGTTGCTGGGCCATTTCTGACGCTGAGGAACGAAAGCGTGGGGAGCAAACA
4926	Bacteria	Patescibacteria	Parcubacteria	Candidatus Yanofskybacteria	undefined	undefined	undefined	TAGATAATATTCGACAATGGGCGAAAGCCTGATCGAGCGACGCCGCGTGCGGGAAGAAGGCCTTCGGGTCGTAAACCGCTTTTGCGTGGGAAGAATTTTGACGGTACCACGAGAATAAGGGGTTGCTAACTCTGTGCCAGCAGCAGCGGTAATACAGAGACCCCGAGCGTTATCCGGAATTACTGGGCGTAAAGCGCGAGCAGCCGGTTGTATTAGTCTGGTGTTAAATTCTGGGGCCCAACCCCAGAGCCGCATCAGAAACGGTACGACTAGAGCGGGTAAGAGGTAGGCGGAACGTGCAGTGTAGGGGTGAAATCCACTGATATTGCACGGAACACCAAAAGCGAAGGCAGCCTACTGGTGCTCTGCTGACGGTCAATCGCGAAAGCGTGGGGATCA…
4935	Bacteria	Patescibacteria	Parcubacteria	Candidatus Kaiserbacteria	undefined	undefined	undefined	ACGAGAATCTTCCGCAATGCACGAAAGTGTGACGGAGCGACACAGCGTGGTGGATGAAGACCGTAAGGTCGTAAACACCTTTTATGAAGGAAGAAGTATATTGACATTACTTCATGAATAAGGGGCTCCCAACTCTGTGCCAGCAGGAGCGGTAATACAGAGGCCCCAAGCGTTACCCGGAATTATTGGGCGTAAAGGATGTGTAGGCGGTTATATTAGTCTGATGTTAAATCTCTGGGCTCAACCCAGAAACTGCATTGGAAACGGTATAACTAGAGGAAATGAGAGGTGTGTGGAACTCAGGGTGTAGGGGTGAAATCCGTTGATATCCTGGGGAACACCAAAAGCGAAGGCAACACACTGGCATTTTCCTGACGCTGAGACATGAAAGCGTAGGTA…
4938	Bacteria	Patescibacteria	Saccharimonadia	Saccharimonadales	undefined	undefined	undefined	GAATCTTCCACAATGGGCGAAAGCCTGATGGAGCAACGCCGCGTGCAGGATGAAGGCCTTCGGGTCGTAAACTGCTTTTATGAGCGAAGAATATGACGGTAACTCATGAATAAGGGTCGGCTAACTACGTGCCAGCAGCCGCGGTCATACGTAGGACCCAAGCGTTATCCGGATTTACTGGGTGTAAAGAGTTGCGTAGGCGGCTGATTAAGTGAATAGTGAAATCTGGTGGCTCAACCATCAACCCATTATTCAAACTGATCAGCTCGAGAGTGATAGAGGTTACTAGAATTTCTTGTGTAGGAGTGAAATCCGTAGATATAAGAAGGAATACCAATGGCGTAGGCAGGTAACTAGATCATTTCTGACGCTAAGGCACGAAAGCGTGGGGAGCGAACC
4940	Bacteria	Patescibacteria	Parcubacteria	Candidatus Giovannonibacteria	undefined	undefined	undefined	CCGAGAATATTCGACAATGGGCGAAAGCCTGATCGAGCGACGCCGCGTGCGGGACGAAGTCCTTCGGGACGTAAACCGCTTTTTTAGGGGAGGAACGAAAGTGACTGTACCTTAAGAATAAGGACTTGCTAACCTCGTGCCAGCAGCCGCGGTAATACGAGGAGTCCGAGCGTTATCCGGATTTACTGGGCGTAAAGGGTGTGTAGGTGGTCTGGTTAGTCCTGTTTTAAATCTCCGTGCTCAACATGGAGGCTGGATGGGAAACGGCCAAACTTGGAGGGTGCCAGAGGCAAGCGGAACTCACGGTGTAGGGGTGAAATCCGTTGATATCGTGGGGAACACCAAAGGCGAAGGCAGCTTGCTGGGGCACTCCTGACACTGAAACACGAAAGCGTGGGG…
4943	Bacteria	Patescibacteria	Parcubacteria	Candidatus Brennerbacteria	undefined	undefined	undefined	TCGAGAATATTCCACAATGGGCGAAAGCCTGATGGAGCGACGCCGCGTGCAGGAAGAAGGCCCTAGGGTTGTAAACTGCTTTTCCGGGGGAGGAACGCAAGTGACTGTACCCCGGGAATAAGGGGCTGCAAACTTCGTGCCAGCAGCCGCGGTAATACGAAGGCCTCAAGCGTTGTCCGGATTTATTGGGCGTAAAGGGTCTCCAGGCGGTCCGATTAGTCGGGCGTAAAATCGCAGCGCCCAACGCTGCGCCGGCGTCCGAAACGGTCGGACTCGAGGGAGGGAGAGGTGAGCGGAACCCACGGTGTAGGGGTGAAATCCGTTGATATCGTGGGGAACACCAGAGGCGAAGGCGGCTCACTGGCCCTTTCCTGACGCTCATGAGACGAAAGCGTGGGG…
4944	Bacteria	Patescibacteria	Parcubacteria	Candidatus Nomurabacteria	undefined	undefined	undefined	TCGAGAATCTTCCGCAATGGGCGAAAGCCTGACGGAGCGACGTCGCGTGACTGATGAAGCTCTTCGGAGCGTAAAGGTCTTTTATGAGGGAAGAAGTTTATTGACGGTACCTCATGAATAAGGGGCTGCTAAACTCGTGCCAGCAGCAGCGGTAATACGAGTGCCCCAAGCGTTATCCGAAATCACTGGGCGTAAAGGGTGTGTAGGCGGTTATATTAGTCCTTCGTTAAAACCTTAGGCTCAACCTAAGGACTGCTAAGGAAACGGTATAACTGGAGGGTGCGAGAGGTCTATGGAACTCATGGTGTAGGGGTGAAATCCGTTGATATCATGGGGAACACCAAATGCGAAGGCAATAGACTGGCGCATTCCTGACGCTGAAACACGAAAGCGTGGGTA…
4978	Bacteria	Patescibacteria	Parcubacteria	Candidatus Colwellbacteria	undefined	undefined	undefined	TCGAGAATATTCGACAATGGGCGAAAGCCTGATCGAGCGACGTCGCGTACAGGAAGAAGGTCTTAGGATTGTAAACTGTTTTTCTTCGGGAAAAAGTAAGCTTGTTCTTATTGATGGTACCGAGGGAATAAGGGGTTGCTAACTTCGTGCCAGCAGCAGCGGTAATACGAAGGCCCCGAGCGTTATCCGGATTTATTGGGCGTAAAGCGTGTGTAGATGGCATAGTGCGTCTGTTGTTAAATCTTAGGGCTTAACCTTAAGGCTGCAGTGGATACGACTAAGCTTAGAGGGTGCTAGAGGCAAATAGAACTCATGGTGTAGGGGTGAAATCCGTTGATATCATGGGGAATACCAAAGGCGAAGGCATTTTGCTGGGGCATTCCTGACATTCAAACACGA…
4989	Bacteria	Patescibacteria	Parcubacteria	Candidatus Kaiserbacteria	undefined	undefined	undefined	CCGAGAATATTCGACAATGGGCGAAAGCCTGATCGAGCGATACCGCGTGGTGGATGAAGTCCTTCGGGACGTAAACATCTTTTATGAGGGAGGAAGTTATTGACGTTACCTCATGAATAAGGGGCTCCTAACTCTGTGCCAGCAGGAGCGGTAATACAGAGGCCCCAAGCGTTACCCGGAATTACTGGGCGTAAAGAGTGCGTAGGTGGTCATATTAGTCGTTCGTTAAAAATCCTGGCTCAACCAGGGGGCTGCGGGCGAAACGGTATGACTCGAGGGAGTGAGAGGTCTGTGGAACTCTAGGTGTAGGGGTGAAATCCGTTGATATCTAGGGGAACACCGAAAGCGAAGGCAACAGACTGGCACTTTCCTGACACTCAAGCACGAAAGCGTGGGTAG…
4996	Bacteria	Patescibacteria	ABY1	Candidatus Magasanikbacteria	undefined	undefined	undefined	TCGAGAATATTCCCCAATGGGCGAAAGCCTGAGGGAGCGACGCCGCGTGCAGGATGAAGGGCTTCGGCTCGTAAACTGCTTTTTTCAGGGAAGAATTCTGACGGTACCTGAAGAATAAGAGGTTGCTAACTCTGTGCCAGCAGCAGCGGTAATACAGAGACCTCAAGCGTTATCCGGATTTACTGGGCGTAAAGGGTCCGCAGGTGGTCATGTGCGTCGATGGTTAAAGCCTTGGGCTCAACCCAGGAACCGCCGTCGATACGATGTGACTAGAGGCCGGAAGAGGTAAGCGGAATTGCCGGTGTAGTAGTAATATGCGTTAATATCGGCAAGAACACCAAATGCGAAGGCAGCTTACTGGAACGCGCCTGACACTCAGGGACGAAAGCGTGGGGAGCG…
4998	Bacteria	Patescibacteria	Gracilibacteria	Candidatus Peribacteria	undefined	undefined	undefined	CTAGGAATCTTCCGCAATGGGCGAAAGCCTGACGGAGCGACACCGCGTGGAGGATGAAGCGTGTTTCACGCGTAAACTCCTGTTCTGAGGGACGAAATTTTTGACGGTACCTCAGCAGAAAGCACCGGCTAATCCCGTGCCAGCAGCCGCGGTAATACGGGAGGTGCAAGCGTTACTCGGAATTACTGGGCGTAAAGCGTCTGCAGGCGTCCTGCACAGGTCTATTGTGAAATCTCACAGCTCAACTGGGAGACTATAGTAGAAACCGGTAGGATTGAGTCATTCAGAGGCACCTGGAATGCCATGTGTAGGGGTTAAATCCGTTGATACATGGTAGAACGCCAAAAGCGAAGGCAGGGTGCTGGGGATGTACTGACGCTCAGAGACGAAAGCGTGGGG…
5005	Bacteria	Patescibacteria	Gracilibacteria	undefined	undefined	undefined	undefined	TAAAGAATCTTCCGCAATGGGCGCAAGCCTGACGGAGCAACACTGCGTGGTGGATGAAGGCCTTCGGGTCGTAAACACCTTTTCTGGGAGAAGAAGTTCTGACGGTATCCCAGGAATAAGCGACGGCTAATTACGTGCCAGCAGCCGCGGTAATACGTAAGTCGCAAGCGTTATCCGGAATTATTGGGCGTAAAGCGTCCGTAGGCGTCTCTTTAAGTCTGATGTTAAATCTGAGAGCTCAACTCTCAGTTCGTATCGGAAACTATTGAGATTGAGTAGTGCAGGGGCAGATGGAATTCCAGAAGTAGGGGTAAAATCCGTAGATCTCTGGAGGAACACCAAACGCGAAGGCATTCTGCTGGGCACTTACTGACGCTGAGGGACGAAAGCGTGGGGAGC…
5018	Bacteria	Patescibacteria	ABY1	Candidatus Kerfeldbacteria	undefined	undefined	undefined	TCAAGAATCTTCCACAATGCACGAAAGTGTGATGGAGCGACGCCGCGTGAATGATGAAGCCCTTCGGGGTGTAAAATTCTTTTATTAGGGAAGAACAAGTGACGGTACCTAATGAATAAGGGGCTGCTAACTTCGTGCCAGCAGCAGCGGTAATACGAAGGCCCCGAGCGTTATCCGGAATCATTGGGCGTAAAGCGTCCGCAGACGGTTTTATAAGCCAAAAGTTAAATACCAGTGCTCACCATTGGTGCCGCTTTTGGAACTGTAAGACTAGAGTATGGGAGAGGTAAGTGGAATTGCAGGTGTAGTAGTAAAATGCGTTAATATCTGCAGGAACACCAAAAGCGAAGGCAACTTACTGGAACATTACTGACGTTCAGGGACGAAAGCGTGGGTAGC…
5035	Bacteria	Patescibacteria	Parcubacteria	Candidatus Liptonbacteria	undefined	undefined	undefined	TCGAGAATATTCCACAATGGGCGAAAGCCTGATGGAGCGACGCCGCGTGCAGGATGAAGGCCTGCGGGTTGTAAACTGCGGTAAAAGGGGAATAATCCGCAAGGATGAAGGTACCCTTTGGAAAGAGGTTGGTAACTACGTGCCAGCACCAGCGGTAAGACGTAGACCTCAAGCGTTGTCCGGATTTATTGGGCGTAAAGCGCGTGTAGGGGGTCCGGTGCGTTTCTGGTTAAAGCCCACTGCCCAACGGTGGAGATGCCAGGGATACGACCGGACTGGAGGAAGTGAGAGGTTCGCGGAACGCACGGTGTAGGGGTGAAATCCGTTGATATCGTGCGGAACACCAAAGGCGAAGGCAGCGAACTGGTGCTTTCCTGACCCTGAGACGCGAAAGCGTGG…
5052	Bacteria	Patescibacteria	Gracilibacteria	undefined	undefined	undefined	undefined	TAGGGAATCTTCCGCAATGGGCGCAAGCCTGACGGAGCAACACCGCGTGAAGGATGACGCCCCTCGGGGTGTAAACTTCTTTTCTGAGAGAAGAATTCTGACGGTATCTTAGGAATAAGCACCGACTAACTCCGTGCCAGCAGTCGCGGTAAGACGGAGGGTGCAAGCGTTACCCGGAATCACTGGGCGTAAAGCGTCTGTAGGCGGCGAAGCAAGTCAGGGGTGAAAGCCTCCGGCCCAACCGGAGAATTGTCTCTGAAACTGCTTTGCTTGAGGAATGGAGAGGTAAGCGGAATTCGGTGTGTAGGGGTAAAATCCGTTGATCCACCGAGGAACACCAAAAGTGAAGACAGCTTACTGGCCATCTCCTGACGCTGAGAGACGAAAGCGTGGGTAGCG…
5094	Bacteria	Patescibacteria	Saccharimonadia	Saccharimonadales	LWQ8	undefined	undefined	TAGGGAATCTTCCACAATGGGCGAAAGCCTGATGGAGCAACGCCGCGTGCAGGATGAAGGCTTTCGGGTCGTAAACTGCTTTTATCTGTGACGATTATGACGGTAGCAGATGAATAAGGATCGGCTAACTCCGTGCCAGCAGCCGCGGTCATACGGAGGATCCAAGCGTTATCCGGAATTACTGGGCGTAAAGAGTTGCGTAGGTGGCATCGTAAGTCTGTAGTGAAAGCGTGGGGCTCAACCCCATACACATTATGGAAACTGCGAAGCTAGAGGACGAGAGAGGTAATTGGAATTCCTAGTGTAGGAGTGAAATCCGTAGATATTAGGAGGAACACCGATGGCGTAGGCAGATTACTGGCTCGTTCCTGACACTAAGGCACGAAAGCATGGGTAGCA…
5110	Bacteria	Patescibacteria	Parcubacteria	undefined	undefined	undefined	undefined	TCGAGAATATTCGACAATGGGCGAAAGCCTGATCGAGCGACGCCGCGTGCAGGATGAAGTGCTTCGGTATGTAAACTGCTTTTGTGAACCAGAAAGTTTATTGATCGGTTCAAGAATAAGAGGTTGCTAAACTCGTGCCAGCAGCAGCGGTAATACGAGTGCCTCGAGCGTTATCCGGAATCATTGGGCGTAAAGGGTGTGCAGGCGGTCTTGTTAGTCTTCTGTTAAATTTCTCGGCTTAACCGGGAACCTGCAGGGGAAACGGCAAGACTTGAGGATGCGAGAGGTTAACGGAACTCATAGTGTAGCGGTGAAATGCGTTGATATTATGGGGAACACCAAATGCGAAGGCAGTTAACTGGAGCACTCCTGACGCTGAAACACGAAAGCGTGGGTAGC…
5113	Bacteria	Patescibacteria	Parcubacteria	undefined	undefined	undefined	undefined	TCGAGAATCTTCCGCAATGGACGAAAGTCTGACGGAGCGACGCCGCGTGCAGGATGAAGTATTTCGGTATGTAAACTGCTTTTATGAGGGACGAAGTTTATTGACGGTACCTCATGAATAAAGGGTTGCTAAACTCGTGCCAGCAGCAGCGGTAATACGAGTGCCCTAAGCGTTATCCGGAATCATTGGGCGTAAAGGGTGTGTAGGCGGTAATGTTAGTCTTGTGTTAAATTCTTCGGCTTAACCGGGGGCATGCATAGGAAACGGCATTACTCGAGGATGGGAGAGGTGTGCGGAACTCATAGTGTAGGGGTGAAATCCGTTGATATTATGGGGAACACCAAATGCGAAGGCAGCACACTGGCCCACTCCTGACGCTGAAACACGAAAGCGTGGGTA…
5115	Bacteria	Patescibacteria	Parcubacteria	Candidatus Moranbacteria	undefined	undefined	undefined	TCGAGAATATTCCACAATGGACGAAAGTCTGATGGAGCGACGCCGCGTGCAGGAAGAAGGCCCTTGGGTCGTAAACTGCTTTTGTAAGGGAAGAATGTAATGACGGTACCTTGCGAATAAGAGGTTACTAACTCTGTGCCAGCAGTAGCGGTAATACAGAGACCTCAAGCGTTATCCGGATTTATTGGGCGTAAAGCGCATGTAGGCGGATATATTAGTCAGATGTCAAATCTTCGAGCTCAACTCGAAAACTGCATTTGAAACGGTATATCTAGAGATAGGGAGAGATCAATGGAACATATGGTGTAGCAGTGAAATGCGTTGATATCATATGGAACACCAAAGGCGAAGGCATTTGGTTGGCCCTCATCTGACGCTGAGATGCGAAAGCGTGGGTAG…
5136	Bacteria	Patescibacteria	Parcubacteria	Candidatus Portnoybacteria	undefined	undefined	undefined	TCGAGAATCTTCCACAATGCGCGAAAGCGTGATGGAGCGACGCCGCGTGCAGGATGAAGGCCTTCGGGTTGTAAACTGCTTTTGGCTGGGAAGAATCCCGAGAGCAATCGAGGGATGACGGTACCAGCAGAATAAGGGGCTGCTAATCTCGTGCCAGCAGCAGCGGTAATACGAGAGCCCCGAGCGTTATCCGGAATTATTGGGCGTAAAGCGCGTGTAGGCGGGCTTGTTAGTCTCTTGTTAAAGCCTCCGACTCAATCGGAGAAATGCGGGAGATACGGCAAGTCTAGAGGATGTGAGAGGCTAGTGGAACTCACGGTGTAGGGGTGAAATCCGTTGATATCGTGGGGAACACCAAAGGCGAAGGCATCTAGCTGGCGCAATCCTGACGCTGAGACG…
5140	Bacteria	Patescibacteria	Gracilibacteria	Candidatus Peribacteria	undefined	undefined	undefined	TTATGAATATTCCGCAATGGGCGAAAGCCTGACGGAGCGACACCGCGTGGAGGATGACACCCTTTCCGGGCGTAAACTCCTGTTCTGAGGGAAGAAATTTTTGACGGTACCTCAGGAGAAAGCACCGGCTAATTCCGTGCCAGCAGCCGCGGTAAGACGGAAGGTGCAAGCGTTACTCGGAATCACTGGGCGTAAAGCGTCCGTAGGCTCCCCATATAGGTCTGGCGTAAAATCGCAGAGCTCAACTCTGCAAGTGTGCCGGAAACCGATGGGGTTGAGTCATTCAGAGGCATCTGGAATGCCATGTGTAGGGGTAAAATCCGTTGATCCATGGTAGAACGCCAAAAGCGAAGGCAGGATGCTGGGAATGCACTGACGCTGAGGGACGAAAGCGTGGGG…
5176	Bacteria	Patescibacteria	Saccharimonadia	Saccharimonadales	undefined	undefined	undefined	TAGGGAATCTTCCACAATGGGCGAAAGCCTGATGGAGCAACGCCGCGTGCAGGACGAAACCCTTCGGGGCGTAAACTGCTTTTATAAGTGAGGATTATGACAGTAACTTATGAATAAGGATCGGCTAACTCCGTGCCAGCAGCCGCGGTCAGACGGAGGATCCGAGCGTTATCCGGAATAACTGGGCGTAAAGAGATGCGTAGGTGGTTTATTAAGTAGATTGTGAAATTCTGTGGCTCAACCATAGAACTGCACTCTAAACTGGTAAACTTGAGAATATGAGAGGTCGCTAGAATTCCTAGTGTAGGAGTGAAATCCGTAGATATTAGGAGGAATACCAATGGCGAAGGCAGGCGACTGGCATATTTCTGACACTGAGGCTCGAAAGCGTGGGGAGCG…
5195	Bacteria	Patescibacteria	ABY1	Candidatus Kerfeldbacteria	undefined	undefined	undefined	TCAGGAATATTCCTCAATGCACGAAAGTGTGAAGGAGCGACGCCGCGTGTCCGAAGAAGCCCTTCGGGGTGTAAAGGACTTTTCTCAGGGAAGAATCCATGACGGTACCTGAGGAATAAGGGGCTGCTAATCACGTGCCAGCAGCAGCGGTAATACGTGAGCCCCGAGCGTTACCCGGAATCATTGGGCGTAAAGGGTGAGTAGGCGTTCTGTTAAGTTTTTCGTCAAATCTTGAAGCTCAACTTTAAGACTGCGAAAAAAACTGGCAGAATCGAGGTCGGTAGAGGTAAGCGGAACTGCAGGTGTAGGGGTTGTATCCATTAATATCTGCAGGAACACCAAATGCGAAGGCAGCTTACTAGAACGAACCTGACGCTGAGTCACGAAAGCGTGGGTAGC…
5197	Bacteria	Patescibacteria	Gracilibacteria	Candidatus Abawacabacteria	undefined	undefined	undefined	GAATCTTCCACAATGGGCGAAAGCCTGATGGAGCGACACCGCGTGCGGGATGAAGGGTTTCGGCTCGTAAACCGCTTTTCTGTGAGAATACTTCGAATGTATCACAGGAATAAGTCACGGCTAATCACGTGCCAGCAGCCGCGGTAATACGTGAGTGGCAAACGTTATCCGGAATTACTGGGCGTAAAGGGTCCGTAGGGGGCAATGCAAGTGTACCGTTAAATCTATTGGCTCAACTGATAGGCTGCGGTACAAACTGCATCGCTAGAGGTATGTAGAGGTAAGCGGAATTCCCAGAGTAGGAGTAATATCCGTAGATACTGGGAGGAACACCAACAGCGAAGGCAGCTTACTGGACATTACCTGACCCTCAAGGACGAAAGCGTGGGTAGCGAACC
5199	Bacteria	Patescibacteria	Gracilibacteria	undefined	undefined	undefined	undefined	TAAGGAATCTTCCGCAATGGACGAAAGTCTGACGGAGCGACACCGCGTGAAGGATGAAGCATTTCGGTGTGTAAACTTCTTTTATGAGGGAAGAAGATCTGACGGTACCTCATGAATAAGCCCCGGCTAATTACGTGCCAGCAGCCGCGGTAATACGTAAGGGGCAAGCATTAACCGGAATTACTGGGCGTAAAGCGTCCGCAGGTGGTGGTGAAAGTCTGTTATTAAATACCAGTGCTCAACATTGGTGCTGTAATGGAAACTTCATCACTAGAGGATGGGAGAGGAGTGTGGAATTGTGCAAGTAGGGGTAAAATCCGTAGATATGCACAGGAACACCAAAAGCGAAGGCAACACTCTGGCCCATTCCTGACACTCAGGGACGAAAGCGTGGGGAGC…
5200	Bacteria	Patescibacteria	Parcubacteria	Candidatus Kaiserbacteria	undefined	undefined	undefined	TCGAGAATCTTCCGCAATGGACGAAAGTCTGACGGAGCGACGCCGCGTGGTGGATGAAGCCCTTAGGGGCGTAAACACCTTTTATGAGGGAGGAAGTTTTATTGACGTTACCTCATGAATAAGGGGCTCCCAATTCTGTGCCAGCAGGAGCGGTAATACAGAAGCCTCAAGCGTTACCCGGATTCACTGGGCGTAAAGGGTGCGTAGGCGGTTATATTAGTTAGGTGTTAAATCTTTGGGCTCAACCCAAAGGCCGCATCTAAAACGGTATAACTAGGAGATGTGAGAGGTGAACGGAACTCAAGGTGTAGGGGTGAAATCCGTTGATATCTTGGGGAACACCAAATGCGAAGGCAGTTCACTGGCACATTCTCGACGCTGAGGCACGAAAGCGTGGGT…
5206	Bacteria	Patescibacteria	ABY1	Candidatus Uhrbacteria	undefined	undefined	undefined	TCAAGAATCTTCCGCAATGCACGAAAGTGTGACGGAGCAATGCCGCGTGCTCGAAGAAGGCCCTCGGGTCGTAAAGAGCTTTTATAAGGGAAGAACAAATGACGGTACCTTATGAATAAGGGGCTGCTAATCACGTGCCAGCAGCAGCGGTAATACGTGAGCCCCGAGCGTTATCCGGATTTATTGGGCGTAAAGGGTCCGTAGGTGGTTTCGCAAGTCATATGTTAAATCTTCAGGCTCAACCTGGAGGCTGCGTGTGATACTACGAGACTAGAGGATGGGAGAGGCAGATGGAATTGCTGGTGTAGCGGTAAAATGCGTTAATATCAGCAAGAACACCAAAGGCGAAGGCAATCTGCTGGAACATTCCTGACACTGAGGGACGAAAGCGTGGGTAGC…
5214	Bacteria	Patescibacteria	Saccharimonadia	Saccharimonadales	undefined	undefined	undefined	TAGGGAATTTTCCACAATGGGGGCAACCCTGATGGAGCAACGCCGCGTGCAGGATGAAGGCTTTCGAGTTGTAAACTGCTTTTATAGATGAAGAATATGACGGTAGTCTATGAATAAGGATCGGCTAACTCCGTGCCAGCAGCCGCGGTCATACGGAGGATCCAAGCGTTACCCGGAATAACTGGGCGTAAAGAGTTGCGTAGGTGGTATAACAAGTCAGAAGTGAAATCATAGGGCTCAACCCTGTGGCTGTTTCTGAAACTGTTAAACTTGAGCATATGAGAGGTACCTGGAATTCCAAGTGTAGGAGTGAAATCCGTAGATATTTGGAGGAACACCAATGGCGTAGGCAGGGTACTGGCATATTGCTGACACTGAGGCACGAAAGCGTGGGGAGCG…
5219	Bacteria	Patescibacteria	Gracilibacteria	Candidatus Peregrinibacteria	undefined	undefined	undefined	TAGGGAATCTTCCACAATGGACGAAAGTCTGATGGAGCAACACCGCGTGATCGATGAAGCCCCTCGGGGTGTAAAGATCTTTTCTGAGAGATGAATTATGACAGTATCTTAGGAATAAGCACCGGCTAACTCCGTGCCAGCAGCCGCGGTAATACGGAGGGTGCAAGCGTTATCCGGAATCATTGGGCGTAAAGCGTCCGCAGGTGGTATGTTAAGTCAAATATTAAAGTCAACGGCTCAACCGTTGTTAAGTATTTGAAACTGGCACACTAGAGAGCTATAGAGGTAAGCGGAATTCTGCATGTAGGGGTAAAATCCGTTGATATGCAGAGGAACACCAAAAGCGAAAGCAGCTTACTGGATAGTTTCTGACACTCATGGACGAAAGCGTGGGGAGCG…
5239	Bacteria	Patescibacteria	Parcubacteria	Candidatus Kaiserbacteria	undefined	undefined	undefined	ACGAGAATATTCCGCAATGGGCGCAAGCCTGACGGAGCGACGCCGCGTGCTGGATGAAGTGCTTCGGTACGTAAACAGCTTTTATCGGGGAAGAAATAATTGACGGTACCCGATGAATAAGGGGCTGCTAACTCTGTGCCAGCAGCAGCGGTAATACAGAGGCCCCAACCATTACCCGGAATCACTGGGCGTAAAGGGTGTCTAGGCGGCCGTATTAGTCGTTCGTTAAATCTCTGGGCCTAACCCAGAGGCTGCGAGCGAAACGGTACGGCTCGAGGGCGCGAGAGGTAGAGGGAACTCACGGTGGAGGGGTGAAATCCGTTGATATCGTGGGGAACACCAAAGGCGAAGGCACTCTACTGGCGCGTTCCTGACGCTCACACACGAAAGCCAGGGTAG…
5240	Bacteria	Patescibacteria	Parcubacteria	undefined	undefined	undefined	undefined	CCGAGAATATTCGACAATGGGCGAAAGCCTGATCGAGCGACGCCGCGTGGTTGATGAAATCCTTCGGGATGTAAAAACCTTTTGCCAGGGAGAAAGTTTATTGATAGTACTTGGCGAATAAGAGGTTGCTAAACTCGTGCCAGCAGCAGCGGTAATACGAGTGCCTCAAGCGTTATCCGGAATCATTGGGCGTAAAGGATGTGTAGGTGGTTATGTTAGTCTTTTGTTAAATTCTTCGGCTTAACCGGGGGCATGCAAGGGAAACGGTATGACTAGAGGATGCGAGGGGTCTGCGGAACTCATAGTGTAGCGGTGAAATGCGTTGATATTATGGGGAACACCAAAAGCGAAGGCAGCAGACTGGAGCACTCCTGACACTGAAACAAGAAAGCGTGGGTC…
5253	Bacteria	Patescibacteria	Parcubacteria	Candidatus Ryanbacteria	undefined	undefined	undefined	CCGAGAATATTCGACAATGGGGGAAACCCTGATCGAGCGACGCCGCGTGCAGGATGAAATTCTTCGGGATGTAAACTGCTTTTGTAGAGGAGGAATTTCGATGACTGTACTCTACGAATAAGGACCTGCAAATCTCGTGCCAGCAGCCGCGGTAATACGAGAGGTCCAAGCGTTGTCCGGATTAACTGGGCGTAAAGGGTGTGTAGGAGGTCGTGTTAGTCCTGCTTTAAATCTCTAAGCTTAACTTAGAGGCCGGGTGGGATACGGCACGGCTGGAGGGTGCGAGAGGCGAGTGGAACTCATGGTGTAGGGGTGAAATCCGTTGATATCATGGGGAACACCGAAAGCGAAGGCAACTCGCTGGCGCATACCTGACTCTGAAACACGAAAGCGTGGGGA…
5254	Bacteria	Patescibacteria	Parcubacteria	undefined	undefined	undefined	undefined	TCGAGAATATTCGACAATGGGCGAAAGCCTGATCGAGCGACGCCGCGTGCAGGAAGAAGGGCTCCGGCCCGTAAACTGCTTTTCCACTCCGAAAAGTTATTGATTAGAGTGGGAATAAGGGGCTGCAAACCTCGTGCCAGCAGCCGCGGTAAGACGAGGGCCCCGAGCGTTATCCGGATTTATTGGGCGTAAAGAGTGCGTAGGCGGTCTTGTGCGTCTCATCTTAAATCTTTGGGCTCAACCCAAAGGCTGGGTGGGATACGGCAAGACTAGAGGATGTGAGAGACTACTGGAACACACGGTGTAGGGGTGACGTCCGTTGATATCGTGTGGAACACCAAAGGCGAAGGCAGGTAGTTGGCACATTCCTGACGCTCAGTGCACGAAAGCGTGGGGATC…
5264	Bacteria	Patescibacteria	ABY1	Candidatus Uhrbacteria	undefined	undefined	undefined	TCGCGAATATTCGGCAATGCACGAAAGTGTGACCGAGCGACGCCTCGTGTCGGAAGAAGGCCTTCGGGTCGTAAACGACTTTTATCAGGGACGAATCTTGACGGTACCTGAAGAATAAGTGGTTGCTAACTCTGTGCCAGCAGCAGCGGTAATACAGAGACCACAAGCGTTATCCGGATTTATTGGGCGTAAAGCGTTCGTAGGCGGTTTTGTAAGTTATCTGTTAAATCCTCAGGCTTAACCTGGGGGCTGCGGGTAATACTGCAAGGCTAGAGTGTGGGAGAGGCAAGCGGAATGCCCGGTGTAGCGGTAAAATGCGTTAATATCGGGTAGAACACCAAAGGCGAAGGCAGCTTGCTGGAACACAACTGACGCTCAAGAACGAAAGCGTGGGGAGCG…
5265	Bacteria	Patescibacteria	Parcubacteria	undefined	undefined	undefined	undefined	CCGAGAATCTTCCGCAATGGGCGAAAGCCTGACGGAGCGACGTCGCGTGACTGATGAAGCACTTCGGTGTGTAAAAGTCTTTTATGAGGGAAGAAGGCAACTGACATTACCTCATGAATAAGGGGCTCCTAAACTCGTGCCAGCAGGAGCGGTAATACGAGTGCCCCGAGTGTTGTCCGGAATCACTGGGCGTAAAGGGTGTCTAGGCGGTTGTGTTAGTCTTTCGTTAAATCTCCGCGCTCAACGCGGAAACCGCGGGAGAAACGGCACAACTTGAGGAAGTGAGAGGTGTACGGAACTCATAGTGTAGGGGTGAAATCCGTTGATATTATGAGGAACACCAAAAGCGAAGGCAGTACACTGGCACTTTCCTGACGCTCAAACACGAAAGCGTGGGTA…
5274	Bacteria	Patescibacteria	Parcubacteria	Candidatus Moranbacteria	undefined	undefined	undefined	TCGAGAATATTCCACAATGGGCGAAAGCCTGATGGAGCGACGCCGCGTGCAGGATGACGGTCTTCGGATTGTAAACTGCTTTTCTACGGGAAAAATTACGATGATGGTACCGTAGGAATAAGAGGTTACTAACTCTGTGCCAGCAGTAGCGGTAATACAGAGACCTCAAGCGTTATCCGGATTTATTGGGCGTAAAGCGTAAGTAGGCGGGCATGTTAGTCGGGTGTCAAAGCTCGGGGCTCAACCCCGAAAAGGCATTCGAAACGGCATGTCTAGAGAGTGTGAGAGATTGATGGAATTCATGGTGTAGTAGTGAAATGCGTTGATATCATGAGGAACACCCAAGGCGTAGGCAATCAATTGGCACATTTCTGACGCTCAGTTACGAAAGCGTGGGTA…
5277	Bacteria	Patescibacteria	Parcubacteria	Candidatus Nomurabacteria	undefined	undefined	undefined	TCAAGAACCTTCCACAATGGACGAAAGTCTGATGGAGCGACGCCGCGTGATGGATGAAGACCTTAGGGTTGTAAACATCTTTTGTGAGGGAAGAAGTTTATTGACGGTACCTCAAGAATAAGGGGTTGCTAAACTCGTGCCAGCAGCAGCGGTAATACGAGTGCCCCAAGCGTTATCCGGAATTACTGGGTGTAAAGGGTGCGTAGGTTGCGATGTTAGTCTCTCGTGAAAGCCCCAAGCTCAACTTGGGAAACGCGAGGGAAACGGCATTGCTTGAGAGTGTGAGAGGTGAGCGGAACTAATGGTGTAGGGGTGAAATCCGTTGATATCATTGGGAACACCGAAGGCGAAGGCAGCTCACTGGCACATTTCTGACGCTCAAGCACGAAAGCGTGGGTA…
5281	Bacteria	Patescibacteria	ABY1	Candidatus Magasanikbacteria	undefined	undefined	undefined	TCGAGAATCTTCCCCAATGGGCGAAAGCCTGAGGGAGCGACGCCGCGTGTGCGATGAAGGGCTTCGGCTCGTAAAGCACTTTTGTCGAGGAAGAACCATGACGGTACTCGAAGAATAAGGGGTTGCTAACTCTGTGCCAGCAGCAGCGGTAATACAGAGACCCCAAGCATTATCCGGATTTATTGGGCGTAAAGGGTCCGTAGGCGGCTTTGTGCGTCGATCGTTAAATCTTTGGGCTCAACCCAGAGGCCGCGATCGATACGGCAAGGCTAGAGAGTGGGAGAGGCAAGCGGAATTACCGGTGTAGTAGTAAAATGCGTTAATATCGGTAGGAACACCAAATGCGAAGGCAGCTTGCTAGAACACATCTGACGCTCAGGGACGAAAGCGTGGGGAGCG…
5283	Bacteria	Patescibacteria	Parcubacteria	Candidatus Liptonbacteria	undefined	undefined	undefined	TCGAGAATATTCGACAATGGGCGAAAGCCTGATCGAGCGACGCCGCGTGCAGGAAGAAGGCCTTCGGGTCGTAAACTGCGGTAGCAGGGGAAGAACTTCGGTGACGGTACCCTGCGGAAAGAGGCGGGTAACTACGTGCCAGCACCAGCGGTAATACGTAGACCTCGAGCGTTATCCGGATTTATTGGGCGTAAAGCGTGTGTAGGAGGTTCGGTAAGTCTGATGTCAAATCTCGGGGCCTAACCCCGAGGCCGCATTGGATACTGCCGGACTAGAGGATGTGAGAGGTTGATGGAACGCACGGTGTAGGGGTGACATCCGTTGATATCGTGCGGAACACCAAAGGCGAAGGCAGTCAACTGGAACATTCCTGACTCTGAGACACGAAAGCGTGGGGAG…
5285	Bacteria	Patescibacteria	Parcubacteria	undefined	undefined	undefined	undefined	TCGAGAATATTCGACAATGGGCGAAAGCCTGATCGAGCGACGCCGCGTGCAGGATGAAGGCCTTCGGGCTGTAAACTGCTTTTAATGACTTTTAAGTAATTGAATGGTCATGGAATAAGGGGCTGCAAACCTCGTGCCAGCAGCAGCGGTAATACGAGGGCCCCGAGCGTTATCCGGATTTATTGGGCGTAAAGAGTGCGCAGGTGGTTTTGTGCGTCTCGCGTTAAATGTCTCAGCCTAACTGGGTCACCGCGTGGGATACGGCAAAACTAGAGCGTGCGAGAGGTGACTGGAACTCACGGTGTAGGGGTGAAATCCGTTGATATCGTGGGGAACACCAAAGGCGAAGGCAGGTCACTGGCGCATTGCTGACACTCATGCACGAAAGCGTGGGGAGCA…
5290	Bacteria	Patescibacteria	ABY1	Candidatus Komeilibacteria	undefined	undefined	undefined	TCAAGAATCTTCCTCAATGGACGAAAGTCTGAAGGAGCAATGCCGCGTGATCGATGAAGCTTTTCGGAGTGTAAAGATCTTTTATCAGGGACGAATTCGTGACGGTACCTGATGAATAAGTCACTGCTAACTACGTGCCAGCAGCAGCGGTAATACGTAGGTGGCGAGCGTTACCCGGATTGATTGGGCGTAAAGGGTCCGCAGGCGGTTTGAACAGTCATTGGTCAAATCTTGAGGCTTAACTTCAAGACTGCTGGTGATACTTTCAAACTAGAGACTGGGAGAGGCAAACGGAATTGCCGGTGTAGTAGTAAAATGCGTTGATATCGGTAGGAACACCAAAAGCGAAGGCAGTTTGCTAGAACAGTTCTGACGCTCAGGGACGAAAGCGTGGGTAGC…
5296	Bacteria	Patescibacteria	Parcubacteria	Candidatus Kaiserbacteria	undefined	undefined	undefined	TCGAGAATATTTGACAATGGGCGAAAGCCTGATCGAGCGACGCCGCGTGGTGGACGAAGTGCTTCGGCACGTAAACACCTTTTATGTGGGACGAAATTATTGACGGTACCACATGAATAAGGGGCTCCTAACTCTGTGCCAGCAGGAGCGGTAATACAGAGGCCCCAAGCGTTACCCGGAATCACTGGGCGTAAAGGGTGTCACGGCGGACCTATTAGTCTTTCGTAAAATCCGTGGAGCTTAACTTCCGGTCCGCGAGAGAAACGGTAGGTCTAGAGGGCATGAGAGGTAGAGGGAACTCACGGTGTAGGGGTGAAATCCGTTGATATCGTGGGGAACACCAAAGGCGAAGGCACTCTACTGGCATGTTCCTGACGCTCACACACGAAAGCCAGGGGA…
5297	Bacteria	Patescibacteria	Parcubacteria	undefined	undefined	undefined	undefined	TCGAGAATCTTCCACAATGGACGAAAGTCTGATGGAGCGACGTCGCGTGATTGATGAAGTCCTTCGGGATGTAAAGATCTTTTATGAAGGAGAAAGTTATTGATAGTACTTCATGAATAAGGGGTTGCTAAACTCGTGCCAGCAGCAGCGGTAATACGAGTGCCCCAAGCGTTATCCGGAATCACTGGGCGTAAAGGGTGCGTAGGTGGTGACATTAGTCTTTTGTTAAATTCCGGGGCTTAACCCCGGACCTGCGAAAGAAACGGTGTTACTAGAGGATGCGAGAGGTCTATGGAACTCATGGTGTAGGGGTGAAATCCGTTGATATCATGGGGAACACCAAATGCGAAGGCAATAGACTGGCGCACTCCTGACACTGAGGCACGAAAGCGTGGGTAG…
5300	Bacteria	Patescibacteria	Parcubacteria	Candidatus Campbellbacteria	undefined	undefined	undefined	TCGAGAATCTTCCGCAATGCACGAAAGTGTGACGGAGCGACGCCGCGTGATGGATGAAGGCCTTCGGGTTGTAAACATCTTTTATAGATGAGGAAGTTTATTGACGTTAGTCTATGAATAAGGGGCTCCTAATCACGTGCCAGCAGGAGCGGTAATACGTGAGCCCCGAGCGTTATCCGAAATCACTGGGCGTAAAGGGTGCGTAGGTGGAATTATTAGTCGTCGGTCAAAGACCCGGGCTCAACCCGGGGGAGGCCTTCGAAACGGTAATTCTTGAATTTGTCAGAGGCAAGTAGAACTCTCGGTGTAGGGGTGAAATCCGTTGATATCGAGGGGAATACCAAAAGCGAAGGCAGCTTGCTGGGGCAATATTGACACTGATGCACGAAACCCTGGGTA…
5319	Bacteria	Patescibacteria	ABY1	Candidatus Buchananbacteria	undefined	undefined	undefined	TCAGGAATATTCCCCAATGGACGAAAGTCTGAGGGAGCGACGCCGCGTGGTGGAAGAAGGCCTTCGGGTCGTAAACACCTTTTCTCAGGGACGAATCAATGACGGTACCTCGAGGAATAAGGGGCTGCTAATCACGTGCCAGCAGCAGCGGTAATACGTGAGCCCCAAGCGTTATCCGGATTTATTGGGCGTAAAGGGTCAGCAGGCGGTTTGATAAGTTTCTCGTCAAATCCCGGAGCTCAACTCCGGAACTGCGGGAAAAACTATCAGACTAGAGGACGGGAGAGGTAGATGGAATTGCCGGTGTAGCGGTAAAATGCGTTAATATCGGCAAGAACACCAAATGCGAAAGCTTTCTACTGGAACGTTCCTGACGCTCAATGACGAAAGCGTGGGTAG…
5320	Bacteria	Patescibacteria	Parcubacteria	Candidatus Kaiserbacteria	undefined	undefined	undefined	TCGAGAATCTTCCGCAATGGACGAAAGTCTGACGGAGCGACGCCGCGTGGTGGATGAAGTCCTTAGGGACGTAAACACCTTTTATGAGGGAGGAAGTTTATTGACGTTACCTCATGAATAAGGGGCTCCCAATTCTGTGCCAGCAGGAGCGGTAATACAGAAGCCTCAAGCGTTACCCGGATTTACTGGGCGTAAAGGGTGTGTAGGTGGTTATATTAGTCGGGTGTTAAATCCTGGGGCTCAACCTCAGGCTCGCATCCGAAACGGTATAACTGGAGGAAGTGAGAGGTGTGTGGAACTCACGGTGTAGGGGTGAAATCCGTTGATATCGTGGGGAACACCAAAAGCGAAGGCAGCACACTGGCACTTTCCTGACACTGAAACACGAAAGCGTGGGTA…
5333	Bacteria	Patescibacteria	Parcubacteria	Candidatus Brennerbacteria	undefined	undefined	undefined	TCGAGAATATTCGACAATGGGCGAAAGCCTGATCGAGCGACGCCGCGTGCAGGATGAAGGCCTTCGGGTCGTAAACTGCTTTTCTTTGGGAACAATGCAAATGAGCGTACCAAAGGAATAAGGAGCTGCAAACCTCGTGCCAGCAGCCGCGGTAATACGAGGGCTCCAAGCGTTATCCGGATTTATTGGGCGTAAAGGGTCTCCAGGTGGTTCGGTTAGTCAGATGTTAAATTCCGCTGCCCAACGGCGGAGCTGCATTTGATACGGCCGAACTTGAGGGATGGAGAGGGAGTGGGAACTCACGGTGTAGGGGTGAAATCCGTTGATATCGTGGGGAACACCAAAGGCGAAGGCAAACTCCTGGCCATTTCCTGACACTCATGAGACGAAAGCGTGGGG…
5365	Bacteria	Patescibacteria	Parcubacteria	Candidatus Brennerbacteria	undefined	undefined	undefined	TCGAGAATATTCGACAATGGGCGAAAGCCTGATCGAGCGACGCCGCGTGGAGGATGAAGGCCTTCGGGTTGTAAACTCCTTTTCTCTCGGAGGAACGAAAGTGACTGTACGAGGGGAATAAGACGCTGCAAACTTCGTGCCAGCAGCCGCGGTAATACGAAGGCGTCAAGCGTTGTCCGGATTTATTGGGCGTAAAGGGTCTCCAGGCGGTTTTGTTAGTCGGGTGTCAAATCTCAACGCCTAACGTTGAGGCCGCATCCGAAACGGCAAAACTCGAGGCACGGAGAGGTGAACGGAACGGTAGGTGTAGGGGTGAAATCCGTTGATATCTACCGGAACACCAGAGGCGAAGGCGGTTCACTAGCCGTGTCCTGACGCTCATGAGACGAAAGCGTGGGT…
5378	Bacteria	Patescibacteria	Gracilibacteria	Candidatus Peregrinibacteria	undefined	undefined	undefined	TAAAGAATCTTCCACAATGGGGGAAACCCTGATGGAGCAATACCGCGTGATCGATGAAGGTCGTAAGATCGTAAAGGTCTTTTCTGGGGGAAGAATTATGACGGTACCCTAGGAATAAGCACCGGCTAACTCCGTGCCAGCAGCCGCGGTAATACGGAGGGTGCAAGCGTTATCCGGAATCATTGGGCGTAAAGCGTCCGCAGGCGGTCTATTAAGTCAGATATTAAAGCCCGAGGCTCAACTTCGGAAAAATGTCTGAAACTGCTAGACTAGAGGGTCTCAGAGGTGTGTGGAATTCTGTGTGTAGGGGTAAAATCCGTTGATACGCAGAGGAACATCAAAAGCGAAGGCAGCACACTGGGAGACTCCTGACGCTCATGGACGAAAGCGTGGGTAGCG…
5408	Bacteria	Patescibacteria	Parcubacteria	Candidatus Jorgensenbacteria	undefined	undefined	undefined	TCGAGAATATTCGACAATGGGCGAAAGCCTGATCGAGCGACGCCGCGTGCAGGATGAAGCTCTTCGGGGTGTAAACTGCTTTTCTGCGGGAAAAAGTTATTGATGGTACCGCGGGAATAAGTGGCTGCAAACTTCGTGCCAGCAGCCGCGGTAATACGAAGGCCACAAGCGTTATCCGGATTTATTGGGCGTAAAGAGCGCGTAGGGGGTTTTGTGCGTCTCATTTTAAATCTTTGGGCTTAACCCAAAACATGGATGGGATACGGCAAAACTAGAGGATACTAGAGGTAACTAGAACGCACGGTGTAGGGGTGAAATCCGTTGATATCGTGCGGAATACCAAAGGCGAAGGCATGTTACTGGAGTATTCCTGACCCTCAGTGCGCGAAAGCGTGGGGA…
5417	Bacteria	Patescibacteria	Parcubacteria	Candidatus Jorgensenbacteria	undefined	undefined	undefined	TCGAGAATATTCGACAATGGGCGAAAGCCTGATCGAGCGACGCCGCGTGCAGGATGAAGGTCTAAGGATTGTAAACTGCTTTTCTCCATGATAAAGCGCAAGCTGATAGTAATGGAGGAATAAGGAGCTGCTAACCTCGTGCCAGCAGCCGCGGTAATACGAGGGCTCCAAGCGTTATCCGGATTTATTGGGCGTAAAGAGTGCGTAGGAGGAAAGGAAAGTCTGTTGTTAAATTTCGGGGCTTAACTTCGGAACCGCAACAGAAACTTCCTATCTAGAGTGTGCGAGAGGCCAATAGAACTCACGGTGTAGGGGTGAAATCCGTTGATATCGTGGGGAATACCAAAGGCGAAAGCATTTGGCTGGCGCATTACTGACTCTCATTGCACGAAAGCGTGG…
5418	Bacteria	Patescibacteria	Berkelbacteria	undefined	undefined	undefined	undefined	TTGGGAATCTTGGACAATGGGCGAAAGCCTGATCCAGCGACACCGCGTGGGGGAAGAAGGCCTTCGGGTTGTAAACTCCTTTTCCCTGGGACGATTATGACGGTACCAGGGGAATAAGCAGCGGCTAACTACGTGCCAGAAGCCTCGGTGATACGTAGGCTGCAAGCGTTATCCGGAATTATTGGGCGTAAAGAGCTCGTAGGTGGTTTCGTTCGTTGCGTGTCAAATCTTCAGGCTCAACTTGAAGCTTGCACGCAAGACAGCGAAACTGGAGTCCAGCAGGGGTCAGCGGAATTGGCGGTGTAGCAGTGAAATGCGTTGATATCGCCAAGAACACCGATGGCGAAGGCAGCTGACTAGGCTGGTACTGACACTGAGGAGCGAAAGCGTGGGGAGCGA…
5451	Bacteria	Patescibacteria	Gracilibacteria	undefined	undefined	undefined	undefined	GAATCTTCCGCAATGGGCGAAAGCCTGACGGAGCGACACCGCGTGGAGGATGAAGGCCTTTTGGTTGTAAACTCCTTTTCTGAGGGAATAAATGATGAAGGTACCTCAGGAATAAGCACCGGCTAACTATGTGCCAGCAGCCGCGGTAATACATAGGGTGCAAGCGTTATCCGGAATTATTGGGCGTAAAGCGTTCCTAGGTGGTTTTGTAAGTTTACGGTGAAATCCGGTCGCTCAACGATCGATCCGCTGTAAAGACTGCAAAACTAGAGATTGGCAGAGGCTACTGGAATTCTGCATGTAGGGGTAAAATCCGTTGATATGCAGAGGAACACCAAAAGCGAAGGCAGGTAGCTGGGCCATTTCTGACACTCAAGAACGAAAGCGTGGGGATCAAACA
5456	Bacteria	Patescibacteria	Parcubacteria	undefined	undefined	undefined	undefined	TCGAGAATCTTCCGCAATGGGCGCAAGCCTGACGGAGCGACGCCGCGTGGTTGATGAAGTCCTTCGGGACGTAAAAACCTTTTGCCAGGGAGAAAGTTTATTGATAGTACTTGGCGAATAAGAGGTTGCTAAACTCGTGCCAGCAGCAGCGGTAATACGAGTGCCTCAAGCGTTATCCGGAATCATTGGGCGTAAAGGATGTGTAGGTGGTTGTGTTAGTCTTTTGTTAAATTCTTCGGCTTAACCGGGGACATGCAAGGGAAACGGCACGACTAGAGGATGCGAGGGGTCTGCGGAACTCATAGTGTAGCGGTGAAATGCGTTGATATTATGGGGAACACCAAAAGCGAAGGCAGCAGACTGGAGCACTCCTGACACTGAAACATGAAAGCGTGGGTC…
5462	Bacteria	Patescibacteria	Parcubacteria	Candidatus Kaiserbacteria	undefined	undefined	undefined	CCGAGAATATTCCGCAATGGACGAAAGTCTGACGGAGCGACGCCGCGTGAAGGATGAAGGCCCTTGGGTCGTAAACTTCTTTTATGAGGGAGGAAATTTTGACGTTACCTCATGAATAAGGAGCTCCTAATTCCGTGCCAGCAGGAGCGGTCATACGGAAGCTTCAAGCGTTACCCGGAATCACTGGGCGTAAAGGGTGTGTAGGTGGTTTTATTAGTCTTCTGTTAAAGACTGGGGCTCAACCTCAGGAGTGCGGAGGAAACGGTAAAACTAGAGAGTGAGAGAGGTGAACGGAACTCATGGTGTAGGAGTGAAATCCGTTGATATCATGGGGAACACCAAAGGCGAAGGCAGTTCACTGGCTCATTTCTGACACTGAGACACGAAAGCGTGGGTAGC…
5466	Bacteria	Patescibacteria	Parcubacteria	Candidatus Jorgensenbacteria	undefined	undefined	undefined	TCGAGAATATTCGACAATGGGCGAAAGCCTGATCGAGCGACGCCGCGTGCAGGATGAAGCATTTCGGTGTGTAAACTGCTTTTCCACCGGAGAAAGTCGCAAGACTGATAGTACGGTGGGAATAAGTGGCTGCAAACTTCGTGCCAGCAGCCGCGGTAATACGAAGGCCACGAGCGTTATCCGGATTTATTGGGCGTAAAGGGCGCGTAGGGGGCTTGGTAGGTCTGTGGTTAAATTTCGGGGCTTAACTCCGGAGCCGCTTCAGAAACCACCAGGCTAGAGGACGTTAGAGGTAGATGGAACGCACGGTGTAGGGGTGAAATCCGTTGATATCGTGCGGAACACCAAAGGCGAAGGCATTCTACTGGGACGTTCCTGACCCTGAGGCGCGAAAGCGTG…
5469	Bacteria	Patescibacteria	Saccharimonadia	Saccharimonadales	undefined	undefined	undefined	TAGGGAATTTTCCACAATGGGCGAAAGCCTGATGGAGCAACGCCGCGTGCAGGATGAAGGCCTTAGGGTCGTAAACTGCTTTTATCTGTGACGATTATGACAGTAGCAGATGAATAAGGATCGGCTAACTCCGTGCCAGCAGCCGCGGTCATACGGAGGATCCAAGCGTTATCCGGAATTACTGGGCGTAAAGAGTTGCGTAGGTGGCATAGCAAGTAGATAGTGAAAGCGTTCCGCTCAACGGAATATACATTATCTAAACTGCTAAGCTAGAGAATGGTAGAGGTTACTGGAATTCCCGGTGTAGGAGTGAAATCCGTAGATATCGGGAGGAACACCAATGGCGTAGGCAGGTAACTGGGCCATTTCTGACACTAAGGCACGAAAGCGTGGGGAGCA…
5478	Bacteria	Patescibacteria	ABY1	Candidatus Kerfeldbacteria	undefined	undefined	undefined	TCGAGAATATTCCGCAATGCCCGAAAGGGTGACGGAGCGACGCCGCGTGCAGGATGAAGTTCTTCGGAACGTAAACTGCTTTTTTTAGGGAAGAACAAATGACGGTACCTAAAGAATAAGGGGCCGCTAACCTCGTGCCAGCAGCGGCGGTAATACGAGGGCCCCGAGCGTTATCCGGAATTATTGGGCGTAAAGCGTCTGTAGGTGGCAAAAAAAGTTGGATGTTAAATCCTGAAGCTCAACTTCAGAATCGCGTTCAAAACTCTTTTGCTTGAGGGTGGGAGAGGCAAGTGGAATTGCCGGTGTAGTAGTAAAATGCGTTAATATCGGCAGGAACACCAAATGCGAAGGCATCTTGCTAGAACACTCCTGACACTGAGAGACGAAAGCGTGGGGAGC…
5485	Bacteria	Patescibacteria	ABY1	Candidatus Magasanikbacteria	undefined	undefined	undefined	TCAAGAATATTCCGCAATGGCCGAAAGGCTGACGGAGCGACGCCGCGTGCAGGAAGACGCTTTTCGGAGTGTAAACTGCTTTTATCAGGGAAGAATTCGTGACGGTACCTGATGAATAAGAGGCTGCTAACCTCGTGCCAGCAGCAGCGGTAATACGAGGGCCTCGAACGTTGTCCGGATTCATTGGGCGTAAAGCGTCCGCAGGTGGTGATGTAAGTCAATGGTCAAATCCTCGAGCTCAACTTGGGGACTGCCATCGATACTGCAACACTTGAGGCTGGGAGAGGCAAGCGGAACTATCGGTGTAGTCGTAATAAGCGCTGATATCGATAGGAACACCAAAGGCGAAGGCAGCTTGCTAGAACATGCCTGACACTCATGGACGAAAGCGTGGGTAGC…
5490	Bacteria	Patescibacteria	ABY1	Candidatus Jacksonbacteria	undefined	undefined	undefined	TCAGGAATATTGGGCAATGGGCGAAAGCCTGACCCAGCGACGCCGCGTGTAGGAAGAAGCCCTTCGGGGTGTAAACTACTTTTGCCGCCGATGAAGACCGCAAGGTCTGACAGTAGGCGGAGAATAAGAGGTTGCTAACTCTGTGCCAGCAGCAGCGGTAATACAGAGACCTCAAGCGTTACCCGGATTTACTGGGCTTAAAGCGTCCGCAGGCGGCCTTGCACATCTTTTGTTAAATCTTTGCGCTTAACGTAGAGACCGCAGGAGATATGGCAGGGCTTGAGGCCGGGAGAGGTAAGCGGAACTACCGGTGTAGGGGTAAAATCCGTTAATATCGGTAGGAACACCAAAGGCGAAGGCAGCTTACTGGAACGGTCCTGACGCTCAGGGACGAAAGCG…
5504	Bacteria	Patescibacteria	ABY1	Candidatus Komeilibacteria	undefined	undefined	undefined	TCAAGAATCTTCCTCAATGGGCGAAAGCCTGAAGGAGCAATGCCGCGTGGTTGATGAAGCTTTTCGGAGTGTAAAAACCTTTTATCAGGGACGAATTCGTGACGGTACCTGATGAATAAGTCACTGCTAACTTCGTGCCAGCAGCAGCGGTAATACGAAGGTGGCAAGCGTTACCCGGATTTATTGGGCGTAAAGGGTCCGTAGACGGTTTGAAAAGTTCTTGGTCAAATCTTGAGGCTTAACTTCAAGACTGCCAAGAAAACTTTCAAACTAGAGACCGGGAGAGGCAAGTAGAATTGCTGGTGTAGTAGTAAAATGCGTTGATATCAGCAGGAATACCAAAAGCGAAGGCAGCTTGCTAGAACGGTTCTGACGTTGAGGGACGAAAGCGTGGGTAGC…
5522	Bacteria	Patescibacteria	Parcubacteria	Candidatus Campbellbacteria	undefined	undefined	undefined	TCAAGAATATTCCGCAATGCACGAAAGTGTGACGGAGCGACACCGCGTGGTAGATGAAGTCCTAAGGGATGTAAATACCTTTTATGAGGGAGGAAATTAATGACGTTACCTCATGAATAAGGGGCTGCTAACTCCGTGCCAGCAGCAGCGGTTACACGGAGGCCTCGAGCGTTATCCGGATTCATTGGGCGTAAAGGGTGTGTAGGCGGTCTTGTTAGTCTTCCGTTAAAGCCTGGGGCTTAACCCCAGATCTGCGGAGGAAACGGCAAGACTAGAGTCTGCGAGAGGTAAGCGGAACTTACGGTGTAGGGGTTATATCCATTGATATCGTAGGGAACACCAAAGGCGAAGGCAGCTTACTGGCGCAGTACTGACGCTGAGACACGAAACCCAGGGTAG…
5537	Bacteria	Patescibacteria	Parcubacteria	Candidatus Campbellbacteria	undefined	undefined	undefined	TCGAGAATCTTCCGCAATGCACGAAAGTGTGACGGAGCGACGCCGCGTGGTGGATGAAGTACTTAGGTACGTAAACACCTTTTATAGGTGAAGAAGTTTATTGACATTAGCCTATGAATAAGGGGCTCCTAATCTGGTGCCAGCAGGAGCGGTAATACCAGAGCCCCAAGCGTTATCCGGAATTACTGGGCGTAAAGGGTGCGTAGGTGGCTGTGTTAGTCTGTCGTTAAAGACCGGTGCTCAACATCGGGACGGCGATGGAAACGGGACAGCTCGAGTATGCAAGAGGTAAGCGGAACTCTCGGTGTAGGGGTGAAATCCGTTGATATCGAGGGGAACACCAAAAGCGAAGGCAGCTTACTGGTGCATTACTGACACTGAGGCACGAAACCCAGGGTA…
5539	Bacteria	Patescibacteria	Gracilibacteria	undefined	undefined	undefined	undefined	TAAGGAATCTTCCGCAATGGGCGAAAGCCTGACGGAGCGACACCGCGTGGTGGATGAAGGCCCATGGGTCGTAAACACCTTTTCTAAGGGAAGAAGATCTGACGGTACCTTAGGAATAAGCCCCGGCTAATTACGTGCCAGCAGCCGCGGTAATACGTAAGGGGCAAGCGTTATCCGGAATTATTGGGCGTAAAGCGTCCGTAGGCGGATAAATAAGTAGGTTATTAAATACCGGTGCTCAACATCGGTGCTGTAATCTAAACTGTTTATCTAGAGGATGGGAGAGGTGTGTAGAATTCTACAAGTAGGGGTAAAATCCGTAGATATGTAGAGGAATACCAAAAGCGAAGGCAGCACACTGGACCATTCCTGACGCTCAGGGACGAAAGCGTAGGTAGC…
5547	Bacteria	Patescibacteria	Saccharimonadia	Saccharimonadales	undefined	undefined	undefined	TAGGGAATTTTCCACAATGGACGAAAGTCTGATGGAGCAACGCCGCGTGCAGGATGAAGGCTTTCGGGTCGTAAACTGCTTTTGTGAGTGACGAATATGACGGTAACTCAAGAATAAGGGTCGGCTAACTACGTGCCAGCAGCCGCGGTCATACGTAGGACCCAAGCGTTATCCGGAATTACTGGGCGTAAAGAGTTGCGTAGGTGGTTCATTAAGCAGAATGTGAAATAGTACGGCTCAACCGTACGCACATATTTTGAACTGGTGAACTAGAGGATGAGAGAGGTTATTGGAATTTCTAGTGTAGGAGTGAAATCCGTAGATATTAGAAGGAACACCGATGGCGTAGGCAGATAACTGGCTCATTCCTGACACTAAGGCACGAAAGCGTGGGGAGCG…
5551	Bacteria	Patescibacteria	Gracilibacteria	undefined	undefined	undefined	undefined	GAATCTTCCGCAATGGACGAAAGTCTGACGGAGCGACACCGCGTGAAGGATGAAGATTTTGCTATTGTAAACTTCTTTTGTGGGGGAAGATAATGACGGTACCCCACGAATAAGGGACGGCTAACTACGTGCCAGCAGCCGCGGTAATACGTAGGTCCCAAGCGTTATCCGGAATCACTGGGCGTAAAGCGTCTGCAGGTGGGTAGGAAAGTCAGATATGAAAGACCGGGGCTCAACCCCGCGTTTGTGTCCGAAACTTCCTATCTAGAGTTACCAAGAGGCAAGCGGAATTCATGGAGTAGGAGTGCAATCCGTTGACACCATGAGGAACACCAAAAGCGAAGGCAGCTTGCTGGGGGTATACTGACACTCAGAGACGAAAGCGTGGGTAGCGAAAA
5562	Bacteria	Patescibacteria	Gracilibacteria	Candidatus Peribacteria	undefined	undefined	undefined	GAATCTTCCACAATGGGGGCAACCCTGATGGAGCGACACCGCGTGAAGGATGACGCCCTTTTCGGGTGTAAACTTCTGTTCTGAGGGACGAAATTTTTGACGGTACCTCAGGAGAAAGCACCGGCTAATTCCGTGCCAGCAGCCGCGGTGAGACGGAAGGTGCAAGCGTTACTCGGAATCACTGGGCGTAAAGCGTCCGCAGGCGTTTTTATAAGTCTGGCGTAAAAGCACGGAGCTCAACTCCGTGTACGTGCTGGAAACTGTAAGAATAGAGTTACTCAGAGGCAACTGGAATACCGTATGGAGGGGTAAAATCCGTTGATCTACGGTGGAACGCCAAAAGCGAAGGCAGGTTGCTGGGGGTATACTGACGCTCAGGGACGAAAGCGTGGGGAGCGA…
5568	Bacteria	Patescibacteria	Parcubacteria	GWA2-38-13b	undefined	undefined	undefined	TCGAGAATCTTCGGCAATGGGCGAAAGCCTGACCGAGCGATGCTGCGTGTAGGAAGAAGGCCTTCGGGTTGTAAACTACTGTCGTACGTGAAGAACTTTGACATTAGCGTACAAGAAAGGGGCACCTAATCTCGTGCCAGCAGGTGCGGTAATACGAGAGCCCCGAGCGTTACCCGGAATGATTGGGCGTAAAGCGTCCGCAGACGGAAAAATGCGTCTGCTGTAAAATCCTACGGCTCAACCGTAGGCTTGCAGTGGATACGGTTTTTCTAGAGGCAGGGAGAGGTAAGCGGAACTCATGGTGAAGCAGTGAAATGCGTTGATATCATGGGGAACACCAATTGCGAAGGCAGCTTACTGGTCCTGTCCTGACGTTCAGGGACGACAGCGTGGGGAGCG…
5593	Bacteria	Patescibacteria	Parcubacteria	GWA2-38-13b	undefined	undefined	undefined	TCGAGAATCTTTGGCAATGCACGGAAGTGCGACCAAGCGACGCTGCGTGCAGGAAGAAGGCCTTCGGGTTGTAAACTGCTTTTCTGTGGGAAGAACTTTGACGGTACCACAGGAATAAGGGGCGCCTAACTCTGTGCCAGCAGGCGCGGTAATACAGAGGCCCCGAGCGTTGTCCGGAATCATTGGGCGTAAAGCGTCCGCAGGCGGAATGGCAAGTCTACTGTTAAATCTGGCGGCTCAACCGCCAAGCTGCAGTGGATACTGCTATTCTCGAGGAATGCAGAGGTAAGCGGAACTCATAGTGGAGCGGTGAAATGCGTTGATATTATGGGGAACACCAATTGCGAAGGCAGCTTACTGGGCATTTCCTGACGCTCAGGGACGACAGCGTAGGTATCG…
5599	Bacteria	Patescibacteria	Parcubacteria	Candidatus Liptonbacteria	undefined	undefined	undefined	TCGAGAATATTCGACAATGGACGAAAGTCTGATCGAGCGACGCCGCGTGCAGGAAGAAGGCCTTCGGGTTGTAAACTGCGGTAGCTAGGGAGGAAGTAATTGACTGTACCTAGCGGAAAGAGGTGGGTAACTACGTGCCAGCACCAGCGGTAATACGTAGACCTCAAGCGTTATCCGAATTTATTGGGCGTAAAGCGCATGTAGGAGGTTGTGCGCGTCTTATGTTAAAGCCCACTGCTCAACGGTGGATATGCATGGGATACGGCACGGCTAGAGGGGGTTAGAGGTGAGCAGAACGCACGGTGTAGGGGTGAAATCCGTTGATATCGTGCGGAATACCAAAGGCGAAGGCAGCTCACTGGGACCTTCCTGACTCTAAGATGCGAAAGCGTGGGGAGC…
5603	Bacteria	Patescibacteria	ABY1	Candidatus Jacksonbacteria	undefined	undefined	undefined	TCGAGAATCTTCCTCAATGGCCGAAAGGCTGAAGGAGCAATGCCGCGTGCCGGAAGACGCCCCTCGGGGTGTAAACGGCTTTTATGTGGGAACAAGCTACGGCTGAGTGTACCACTTGAATAAGAGGTTGCTAACTCTGTGCCAGCAGCAGCGGTAATACAGAGACCTCAAGCGTTATCCGGATTTATTGGGCGTAAAGGGTCCGAAGGCTGTTTATCAAGTTTCTCGTCAAATGTTATGGCTTAACCATAACACTGCGGGGAAAACTGACAAACTAGAGACCGGGAGAGGCAAGCGGAACGGATGGTGTAGCGGTAAAATGCGTTAATATCATCCGGAACACCAAAGGCGAAGGCAGCTTGCTGGAACGGTTCTGACGCTCATGGACGAAAGCGTGGG…
5607	Bacteria	Patescibacteria	Saccharimonadia	Saccharimonadales	undefined	undefined	undefined	TAGGGAATTTTCCACAATGGGCGAGAGCCTGATGGAGCAACGCCGCGTGCAGGATGAAGGCCTTCGGGTTGTAAACTGCTTTTGTTAGTGAAGATTTTGACGGTAGCTAACGAATAAGGATCGGCTAACTCCGTGCCAGCAGCCGCGGTCATACGGAGGATCCAAGCGTTATCCGGAATTACTGGGCGTAAAGAGTTGCGTAGGTGTCCCGTCAGGTTTCTGTTTAAATATCAAGGCTCAACCTTGAAAGAGACAGGAAAACCGACAGGATAGAGGATAAGAAAGGTAGCTGGAATTCCTAGTGTAGGAGTGAAATCCGTAGATATTAGGAGGAACACCAATGGCGTAGGCAGGCTACTGGCTTATTCCTGACACTGAGGCACGAAAGCGTGGGGAGCG…
5619	Bacteria	Patescibacteria	Parcubacteria	undefined	undefined	undefined	undefined	TAGGGAATATTGGACAATGGGCGAAAGCCTGATCCAGCGACGCCGCGTGCGGGACGAAGGCCTTCGGGTCGTAAACCGCTTTTGTTAGGGAACAATTTCTGAGTGTACCTGACGAATAAGAGGTTGCTAACTCTGTGCCAGCAGCAGCGGTAATACAGAGACCTCAAGCGTTATCCGGAATCATTGGGCGTAAAGCGTACCGATCGGTGGTTTGGTAAGTTTCTTGTTAAATCCCACGGCTCAACCGTGGAAGTGCGGGAAAAACTGCCAGACTAGAGGGGCAAAGAGGTGCTTGGAACGAACGGAGTAGCAGTGAAATGCGTTGATATCGTTCGGAACACCAAAAGCGAAGGCAGAGCACTGGGTGCCACCTGACACTGCTAGGACGAAAGCGTGGGG…
5625	Bacteria	Patescibacteria	ABY1	Candidatus Magasanikbacteria	undefined	undefined	undefined	TCGAGAATATTCCCCAATGGGCGAAAGCCTGAGGGAGCGACGCCGCGTGTGGGAAGAAGGGCTTCGGCTCGTAAACCACTTTTGCCGAGGAAGAATACTGACGGTACTCGGAGAATAAGAGGTTGCTAACTCTGTGCCAGCAGCAGCGGTAATACAGAGACCTCAAGCATTATCCGGATTTATTGGGCGTAAAGGGTCCGCAGGCGGTCTGGTGCGTCTCGCGTTAAATACCAAGGCTCAACTTTGGAATCGCGTGGGATACGACCAGACTAGAGTGTGGGAGAGGTAAGCGGAATTGCCGGTGTAGTAGTAAAATGCGTTTATATCGGCAAGAACACCAAATGCGAAGGCAGCTTACTGGAACACAACTGACGCTCAGGGACGAAAGCGTGGGGAGCA…
5627	Bacteria	Patescibacteria	Gracilibacteria	Candidatus Peribacteria	undefined	undefined	undefined	GAATCTTCCGCAATGGGCGAAAGCCTGACGGAGCGACACCGCGTGGAGGATGAAGCCCTTTCCGGGTGTAAACTCCTGTTGTGAGGGACGAAATTTTTGACGGTACCTCACGAGAAAGCACCGGCTAATTCTGTGCCAGCAGCCGCGGTAAGACAGAAGGTGCAAGCGTTACTCGGAATTACTGGGCGTAAAGCGTCCGCAGGTGTCCTTCCACGTCTGGGGTAAAAGCACGGAGCCCAACTCCGTGTACGTCCCGGAAACGAGAGGGATTGAGTCACCCAGAGGCATCTGGAATGTCGTGTGTAGGGGTAAAATCCGTTGATCCACGATGGAACGCCAAAAGCGAAAGCAGGATGCTGGGGGTGTACTGACACTCATGGACGAAAGCGTGGGGAGCAA…
5636	Bacteria	Patescibacteria	Saccharimonadia	Saccharimonadales	LWQ8	undefined	undefined	TAGGGAATTTTCCACAATGGGCGAAAGCCTGATGGAGCAACGCCGCGTGCAGGATGAAGGCTCTCGGGTCGTAAACTGCTTTTATCTGTGACGATTATGACGGTAGCAGATGAATAAGGATCGGCTAACTCCGTGCCAGCAGCCGCGGTCATACGGAGGATCCAAGCGTTATCCGGAATTACTGGGCGTAAAGAGTTGCGTAGGTGGCAGAATAAGTCTGCGGTGAAAGCGTGGGGCTCAACCCCATATACATCGTAGAAACTGTTCAGCTAGAGGATGAGAGAGGTCGCTGGAATTGCTAGTGTAGGAGTGAAATCCGTAGATATTAGCAGGAACACCGATGGCGTAGGCAGGCGACTGGCTCATTCCTGACACTAAGGCACGAAAGCGTGGGGAGCA…
5637	Bacteria	Patescibacteria	Parcubacteria	Candidatus Jorgensenbacteria	undefined	undefined	undefined	TCGAGAATATTCGACAATGGGCGAAAGCCTGATCGAGCGACGCCGCGTGCAGGATGACACCCTTCGGGGCGTAAACTGCTTTTCTATCCGAAGAAGCTTCGGCTGACGGTAGGATAGGAATAAGGAGCTGCAAACCTCGTGCCAGCAGCCGCGGTAATACGAGGGCTTCAAGCGTTGTCCGGATTTATTGGGCGTAAAGGGCGCGTAGGGGGTTTCATGCGTCTCTTGTTAAATCCCGGGGCTTAACTCCGGGGCCGCAAGGGATACGATGAAACTAGAGGACGTTAGAGGCAAGTGGAACGCACGGTGTAGGGGTGAAATCCGTTGATATCGTGCGGAACACCAAAGGCGAAGGCATCTTGCTGGGGCGTTCCTGACCCTGAGGCGCGAAAGCGTGGG…
5650	Bacteria	Patescibacteria	Parcubacteria	undefined	undefined	undefined	undefined	TCGAGAATCTTCCACAATGGGCGAAAGCCTGATGGAGCGACGCCGCGTGCAGGATGAAGTCCTTCGGGACGTAAACTGCTTTTGTACGGGATGAAGTCCGACGTAAAGTCGGACTGACTGTACCGTACGAATAAGGGCCTGCTAACCTCGTGCCAGCAGCCGCGGTAAGACGAGGGGCCCAAGCGTTATCCGGATTTATTGGGCGTAAAGCGTGTGTAGGGGGTTTTGTAAGTCCTGTTTTAAATTTTTTCGCTTAACGGAAAAAATGGACAGGATACTGCAAGACTGCGAGGATGCGAGAGGTTTGCGGAACTCACGGTGTAGGGGTGAAATCCGTTGATATCGTGAGGAACACCAAAGGCGAAGGCAGCAAGCTGGCGCATTCCTGACCCTGAGACA…
5678	Bacteria	Patescibacteria	ABY1	Candidatus Magasanikbacteria	undefined	undefined	undefined	TCTGGAATATTCGGCAATGGGCGAAAGCCTGACCGAGCGACGCCGCGTGCAGGAAGAAGGGCTTCGGTCCGTAAACTGCTTTTGTCAGGGACGAATCATGACGGTACCTGAAGAATAAGAGGTTGCTAACTCTGTGCCAGCAGCAGCGGTAATACAGAGACCTCAAGCATTATCCGGATTTATTGGGCGTAAAGGGTCCGCAGGTGGCCGGTCACGTCACGGGTTAAATGTTAGGGCTCAACCCTGACACCGCTCGTGATACGGATCGGCTAGAGCATGGGAGAGGTACGCGGAATTACAGGTGTAGTAGTAAAATGCGTTAATATCTGTAAGAACACCAAATGCGAAGGCAGCGTACTGGAACATTGCTGACACTCAGGGACGAAAGCGTGGGGAGCG…
5693	Bacteria	Patescibacteria	Parcubacteria	undefined	undefined	undefined	undefined	TCGAGAATCTTCCGCAATGGACGAAAGTCTGACGGAGCGACGCCGCGTGAAGGATGAAGCGATTCGTCGTGTAAACTTCTTTTGTAGGGGAGAAAGTAATTGATAGTACCCTAAGAATAAGAGGCTTCAAACTCTGTGCCAGCAGAAGCGGTAATACAGAGGCCTCGAGCGTTATCCGGAATTATTGGGCGTAAAGGGTGTGTAGGTGGTTATGTTAGTCTCTTGTAAAATTCTTCGGCTTAACCGGGGGCGCGCGGGAGAAACGGCATGACTAGAGTATGCAAGGGGTCTGTAGAACTCATGGAGTAGGGGTGAAATCCGTTGATATCATGGGGAATACCAAAAGCGAAGGCAGCAGACTGGTGCATTACTGACACTGAAACACGAAAGCGTGGGTAG…
5696	Bacteria	Patescibacteria	Parcubacteria	undefined	undefined	undefined	undefined	TCGAGAATCTTCCGCAATGGACGAAAGTCTGACGGAGCGACGCCGCGTGAAGGATGAAGCGTTTCGGCGCGTAAACTTCTTTTATAGGGGAGAAAGTCTATTGATAGTACCCTAAGAATAAGAGGCTCCAAACTCTGTGCCAGCAGGAGCGGTAATACAGAGGCCTCAAGCGTTATCCGGAATTACTGGGCGTAAAGGGTGTGTAGGTGGTCTAGTTAGTCTTTTGTAAAATTCTTCGGCTTAACCGGGGGCGCGCGAGAGAAACGGCTAGACTTGAGGGTGCGAGAGGTGCACGGAACTCATGGAGTAGGGGTGAAATCCGTTGATATCATGAGGAACACCAAAAGCGAAGGCAGTGCACTGGCGCATTCCTGACACTCAAACACGAAAGCGTGGGTA…
5701	Bacteria	Patescibacteria	Parcubacteria	Candidatus Kaiserbacteria	undefined	undefined	undefined	TCGAGAATCTTCCGCAATGGACGAAAGTCTGACGGAGCGACGCCGCGTGGTGGATGAAGTCCTTAGGGACGTAAACACCTTTTATGGAGGAGGAAGTTTATTGACGTTACTCCATGAATAAGGGGCTCCCAATTCTGTGCCAGCAGGAGCGGTAATACAGAAGCCCCGAGCATTACCCGGATTTACTGGGCGTAAAGGGTGCGTAGGCGGTTATATTAGTCGGATGTTAAAACCTGTGGCTTAACCTCAGGATCGCATTCGAAACGGTATAACTTGGAGAAGTGAGAGGTGTACGGAACTCATGGTGTAGGGGTGAAATCCGTTGATATCATGGGGAACACCAAATGCGAAGGCAGTACACTGGCACTTTCTCGACGCTGAGGCACGAAAGCGTGGGTA…
5718	Bacteria	Patescibacteria	Saccharimonadia	Saccharimonadales	undefined	undefined	undefined	TTAGGAATTTTCCACAATGGGCGAAAGCCTGATGGAGCAACGCCGCGTGCAGGAAGAATGCCTTCGGGTTGTAAACTGCTTTTGTATATGAAGATTATGACGGTAGTATACGAATAAGGATCGGCTAACTCCGTGCCAGCAGCCGCGGTCATACGGAGGATCCAAGCGTTATCCGGAATTACTGGGCGTAAAGAGTTGCGTAGGCGGTTTTGCAAGCAAGCTTATGAAAGAGTCTCGCTCAACGAGATACACATAGTTTGAACTGCATAACTAGAGAACGAGAGAGGTAGCTGGAATTCCCAGTGTAGGAGTAAAATCCGTAGATATTGGGAGGAACACCGATGGCGTAGGCAGGCTACTGGCTCGTTTCTGACGCTCAGGCACGAAAGCGTGGGGAGC…
5726	Bacteria	Patescibacteria	ABY1	Candidatus Magasanikbacteria	undefined	undefined	undefined	TCAAGAATCTTCCACAATGGGCGAAAGCCTGATGGAGCGACGCCGCGTGCAGGATGAAGGCCTTCGGGTCGTAAACTGCTTTTATAGGGGACGAATTCGTGACGGTACCCTAAGAATAAGAGGTTGCTAACTCTGTGCCAGCAGCAGCGGTAATACAGAGACCTCAAGTGTTATCCGGATTTATTGGGCGTAAAGCGTCCGCAGATTGTTTGACGGGTCAGGGGTTAAAATCCAATGCTTAACATTGGAATTGCCTTTGAAACTATCAAACTAGAGGGTGGAAGAGGTAAGCGGAATTGCAAGTGTAGTCGTAATAAGCGTTGATATTTGCAAGAACACCAAAGGCGAAGGCAGCTTACTGGTACACATCTGACGTTCATGGACGAAAGCGTGGGGAGC…
5731	Bacteria	Patescibacteria	Gracilibacteria	Candidatus Peregrinibacteria	undefined	undefined	undefined	TAAAGAATCTTTCGCAATGGGGGAAACCCTGACGAAGCAATACCGCGTGGGTGATGAAGGCCGAAAGGTTGTAAAGCCCTTTTCTGAGGGAATAATTTTGAAGGTACCTCAGGAATAAGCACCGGCTAACTCCGTGCCAGCAGCCGCGGTAATACGGAGGGTGCAAGCGTTACCCGGAATCATTGGGCGTAAAGCGTCCGCAGGCCGTTTGTTAAGTTAGTTATTAAATCTTGAAGCCCAACTTTAAGGCTGTGACTAAAACTGGCAAACTAGAGTCTTTCAGAGGTGCGTGGAATTCTGTGTGTAGGGGTAAAATCCGTAGATACACAGAGGAACACCAAAAGCGAAGGCAGCGCACTGGGAAAGTACTGACGCTCATGGACGAAAGCGTAGGTAGCG…
5732	Bacteria	Patescibacteria	Parcubacteria	Candidatus Adlerbacteria	undefined	undefined	undefined	TCAAGAACATTTGGCAATGGGCGAAAGCCTGACCATGCGACGCCGCGTGCTGGACGAAGTCCTTCGGGACGTAAACAGCTTTTATGCGTGAAGAAGTAATTGACATTAGCGCATGAATAAGGGGCTCCTAACTCTGTGCCAGCAGGAGCGGTAATACAGAGGCCCCGAGCATTATCCGGAATCACTGGGCGTAAAGGGTGTGTAGGCGGCGCTATTAGTCTTCCGTGAAAGATCTTGGGCTTAACCCAGGAGACGCGGGGGAAACGGTAGTGCTTGAGGACGCGAGAGGTAGAGGGAACTCATGGTGTAGGGGTAATATCCGTTGATATCATGGGGAACACCAAATGCGAAGGCACTCTACTGGCGCGCTCCTGACGCTGAAACACGAAAGCGTGGGGA…
5733	Bacteria	Patescibacteria	Gracilibacteria	Candidatus Peregrinibacteria	undefined	undefined	undefined	TAAGGAATCTTTCGCAATGGGGGAAACCCTGACGAAGCAATACCGCGTGGTTGATGAAGCCTTTACGGGTGTAAAGACCTTTTCTGGGGGAAGAATTCTGACGGTACCCTAGGAATAAGCACCGGCTAACTCCGTGCCAGCAGCCGCGGTAATACGGAGGGTGCAAGCGTTATCCGGAATCATTGGGCGTAAAGCGTGCGCAGGCGGCATGTTAAGTCAGATGTCAAAGATCACAGCTCAACTGTGGGAAGGTATCTGAAACTGGCAAGCTAGAGTCTTGTAGAGGTGTGTGGAATTCTGTGTGTAGGGGTAAAATCCGTAGATACATAGAGGAACATCAAAAGCGAAGGCAGCACACTGGACAAGTACTGACGCTGTTGCACGAAAGCGTAGGGAGCA…
5739	Bacteria	Patescibacteria	Gracilibacteria	Candidatus Peribacteria	undefined	undefined	undefined	TTAGGAATCTTCCGCAATGGGCGAAAGCCTGACGGAGCGACACCGCGTGGAGGACGAAACCTTTTTTAGGCGTAAACTCCTGTTCTGAGGGACGAAATTTTGACGGTACCTCAGGAGAAAGCATCGGCTAACTACGTGCCAGCAGCCGCGGTAAGACGTAGGATGCGAGCGTTACTCGAAATTACTGGGCGTAAAGCGTCCGCAGGTGTCCATGTGTGTCTGGTGTGAAAGCGCAGAGCTCAACTCTGTACACGTGCCGGAAACTACATGGATGGAGTCACTCAGAGGCATCTGGAATGCCGTGTGTAGGGGTAAAATCCGTTGATACACGGTAGAACGCCAAAAGCGAAGGCAGGATGCTGGGGGTGTACTGACACTCAGGGACGAAAGCGTGGGGAG…
5748	Bacteria	Patescibacteria	undefined	undefined	undefined	undefined	undefined	GAATATTCGACAATGGGCGAAAGCCTGATCGAGCGACACCGCGTGGAGGATGAAGGGCTTCGGTCCGTAAACTCCTTTTCTGAGGGAAGAATTCTGACGGTACCTCAGGAATAAGAGGTTGCTAACTCTGTGCCAGCAGCAGCGGTAATACAGAGACCTCGAGCGTTATCCGGAATCATTGGGCGTAAAGCGCATGTAGGCGGTTTTTTAAGTTGAGAGTGAAATCCCAGGGCCTAACCCTGGACCCGCTCTCAAAACTAAAAGACTTGGAAGAAGGGAGAGGCAAGTGGAATTCCCGGTGTAGGGGTAATATCCGTAGATATCGGGAGGAACACCAAAAGCGAAAGCAGCTTGCCGGCCCTTTCTTGACGCTGAGATGCGAAAGCTGTGGGAGCAAACA
5750	Bacteria	Patescibacteria	Gracilibacteria	Candidatus Peregrinibacteria	undefined	undefined	undefined	TAAAGAATCTTCCGCAATGGACGAAAGTCTGACGGAGCGACGCCGCGTGCAGGATGAAGGCCTTCGGGTTGTAAACTGCTTTTCTGAAAGAATAATTCTGAAGGTATTTCAGGAATAAGTACCGGCAAATCTCGTGCCAGCAGCCGCGGTAATACGAGAGGTACAAACGTTACCCGGAATCATTGGGCGTAAAGCGTCCGCAGGTGGTTTGGTAAGTAGGGTGTTAAATCTTGAGGCTCAACTTCAAGGCTGTGCCCTAAACTACCTCACTAGAGATTAGGAGAGGTGAGCGGAATTCTGCATGTAGGGGTAAAATCCGTAGATATGCAGAGGAACACCAAAAGCGAAGGCAGCTCACTGGCCTATATCTGACACTCATGGACGAAAGCGTAGGTAGCG…
5759	Bacteria	Patescibacteria	Saccharimonadia	Saccharimonadales	undefined	undefined	undefined	TAGGGAATTTTCCACAATGGGGGCAACCCTGATGGAGCAACGCCGCGTGCAGGATGAAGGCTTTCGGGTCGTAAACTGCTTTTGTTTGTGAAGATTATGACGGTAACAAGCGAATAAGGGTCTGCTAACTACGTGCCAGCAGCCGCGGTCATACGTGGGACCCAAGCGTTATCCGGAATTACTGGGCGTAAAGAGTTGCGTAGGTGGCAGAGTAAGTAGGTAGTGAAATTGTGTGGCTCAACCATACACCCATTATCTAAACTGCTCAGCTAGAGCATGGGAGAGGTCACTGGAATTTCTAGTGTAGGAGTGAAATCCGTAGATATTAGAAGGAACACCGATGGCGTAGGCAGGTGACTGGCCCATTGCTGACACTAAGGCACGAAAGCGTGGGGAGCG…
5773	Bacteria	Patescibacteria	Saccharimonadia	Saccharimonadales	undefined	undefined	undefined	TAGGGAATTTTCCACAATGGGCGCAAGCCTGATGGAGCAACGCCGCGTGCAGGATGAAGGCTTTAGGGTCGTAAACTGCTTTTATGTGCGAAGAATTTGACGGTAACACATGAATAAGGATCGGCTAACTACGTGCCAGCAGCCGCGGTCATACGTAGGATCCAAGCGTTATCCGGAATTACTGGGCGTAAAGAGTTGCGTAGGTGGCATTGTAAGCAAGACATGAAATCGTGTGGCTCAACCATACGGCTATGTCTTGAACTGCAAAGCTTTGAGAGCGAGAGGGGTAGATGGAATTACTAGTGTAGGAGTGAAATCCGTAGATATTAGTAGGAACACCGATAGCGTAGGCAGTCTACTGGCTCGTTTCTGACACTGAGGCACGAAAGCGTGGGGAGC…
5782	Bacteria	Patescibacteria	Parcubacteria	Candidatus Colwellbacteria	undefined	undefined	undefined	TCGAGAATATTCGACAATGGGCGAAAGCCTGATCGAGCGACGCCGCGTGCAGGATGAAGGTCTTAGGATTGTAAACTGCTTTTCTACGGGAAAAAGTTATTGATGGTACCGTAGGAATAAGACGCTGCAAACTTCGTGCCAGCAGCCGCGGTAATACGAAGGCGTCAAGCGTTATCCGGATTTATTGGGCGTAAAGAGTGCGCAGGAGGATTCTTAAGTTTGGTGTTAAATCTCGGGGCTCAACTTCGAGGCTGCATTGAATACTGAGAATCTAGAGTGCGGGAGAGGCTGATAGAACTCACGGTGTAGGGGTGACATCCGTTGATATCGTGGGGAATACCAAAGGCGAAGGCATTCAGCTGGCCCGTTACTGACTCTCATGCACGAAAGCGTGGGGAG…
5799	Bacteria	Patescibacteria	Parcubacteria	Candidatus Kaiserbacteria	undefined	undefined	undefined	TCGAGAATCTTCCGCAATGGACGAAAGTCTGACGGAGCGACGCCGCGTGGTGGATGAAGCCCTTAGGGGCGTAAACACCTTTTATGAAGGAGGAAGTTTATTGACGTTACTTCATGAATAAGGGGCTCCCAATTCTGTGCCAGCAGGAGCGGTAATACAGAAGCCTCAAGCGTTACCCGGATTCACTGGGCGTAAAGGGTGCGTAGGCGGTTATATTAGTCGGGTGTTAAATCCTGGGGCTCAACCCCAGGCTCGCATTCGAAACGGTATAACTAGAAGGAATGAGAGGTGAACAGAACTCACGGTGTAGGGGTGAAATCCGTTGATATCGTGGGGAATACCAAATGCGAAGGCAGTTCACTGGCATTTTCTTGACGCTGAGGCATGAAAGCGTGGGTA…
5804	Bacteria	Patescibacteria	Parcubacteria	undefined	undefined	undefined	undefined	TCGAGAATCTTCCGCAATGGACGAAAGTCTGACGGAGCGACGCCGCGTGCAGGATGAAGTCCTTCGGGATGTAAACTGCTTTTATAGGGGAGGAAGTTTATTGACGTTACCCTACGAATAAGAGGTTGCTAAACTCGTGCCAGCAGCAGCGGTAATACGAGTGCCTCAAGCGTTATCCGGAATCATTGGGCGTAAAGGATGTGTAGGTGGCTCTGTTAGTCTCTCGTTAAATTCTTCGGCTTAACCGGGGGCATGCGAGGGAAACGGCAGAACTAGAGGATGCAAGGGGTCTGCGGAACTCATAGTGTAGCGGTGAAATGCGTTGATATTATGGGGAACACCAAAAGCGAAGGCAGCAGACTGGGGCACTCCTGACACTGAAACATGAAAGCGTGGGTA…
5812	Bacteria	Patescibacteria	ABY1	Candidatus Kerfeldbacteria	undefined	undefined	undefined	TCAAGAATTTTCCCCAATGGGCGAAAGCCTGAGGGAGCGACGCCGCGTGCAGGAAGAAACTCTTCGGGGTGTAAACTGCTTTTGTAAGGGAATAAAAACTGAATGTACCTTACGAATAAGGACCTGCTAAACTCGTGCCAGCAGCAGCGGTAATACGAGTGGTCCAAGCGTTATCCGGTCTTATTGGGCGTAAAGGGTCCGCAGGCGGTAGTACAAGTCCGGTGTTAAATCCTGGTGCTCAACATCAGGACCGCATTGGAAACTGTACAACTAGAGGCTGGGAGAGGTGCATGGAATTGTCGGTGTAGTAGTAAAATGCGTTAATATCGACAAGAACACCAAAGGCGAAGGCATTGCACTAGAACAGTTCTGACGCTCAGGGACGAAAGCGTGGGGAGC…
5837	Bacteria	Patescibacteria	Parcubacteria	Candidatus Kaiserbacteria	undefined	undefined	undefined	CCGAGAATATTCCGCAATGGACGAAAGTCTGACGGAGCGACGCCGCGTGGTGGATGAAGTCCTTCGGGACGTAAACACCTTTTATAGGGGATGACATTTCGACAGTACCCTAAGAATAGGGGGCTCCTAACTCTGTGCCAGCAGGAGCGGTAATACAGAGGCCCCAAGCGTTACCCGGAATCACTGGGCGTAAAGGATGTGTAGGTGGCATGGTTAGTCAGTCGTGAAATCTTTCGGCTTAACCGAAAGGATGCCGACTGAAACGGCCAAGCTTGAGGACGTACGAGGTATGCGGAACTCACGGTGTAGGGGTAAAATCCGTTGATATCGTGGGGAACACCATAGGCGAAGGCGGCATACTGGGACGTTCCTGACACTGAGACATGAAAGCGTAGGTAG…
5850	Bacteria	Patescibacteria	Parcubacteria	Candidatus Spechtbacteria	undefined	undefined	undefined	TCGAGAGTCTTCCACAATGGACGAAAGTCTGATGGAGCGACGCCGCGTGCAGGATGAAGGGCTTCGGTCCGTAAACTGCTTTTATTTGTGAAAAATTTCGATGATATTAGCATTTGAATAAGGGGTTGCTAATCTCGTGCCAGCAGCAGCGGTAATACGAGAACCCCGAGCGTTATCCGGATTTATTGGGCGTAAAGCGTGTGTAGGGGGTTGTATTAGCCCCGCCTTAAATATCTATGCTTAACATAGAAAGCTGGCGGGGAACGGTACGACTTGAGGGTGTGAGAGGTACACGGAACTCACGGTGTAGGGGTGGAATCCGTTGATATCGTGGGGAACACCAAAGGCGAAGGCAGCCGACTGGCACAACCTTGACGCTGAGGAACGAAAGCTAGGGTA…
5870	Bacteria	Patescibacteria	Parcubacteria	Candidatus Campbellbacteria	undefined	undefined	undefined	TCGAGAATCTTCCGCAATGCACGAAAGTGTGACGGAGCGACGCCGCGTGATTGATGAAGCACTTCGGTGTGTAAAGGTCTTTTATGAGGGAGGAAATTATTGACGTTACCTCATGAATAAGGGGTTGCTAAACTCGTGCCAGCAGCAGCGGTAATACGAGTGCCCCAAGCATTATCCGGAATCACTGGGCGTAAAGGGTCCGTAGGCGGCTATATTAGTCGAGCGTTAAATCTATCGGCTTAACCGATATCTCGCGTTCGAAACGGTATAGCTAGAGAATATGAGAGGTGTGTAGAACTCACGGTGTAGGGGTGAAATCCGTTGATATCGTGGGGAATACCAAAGGCGAAGGCAGCACACTGGCATATTTCTGACGCTGAGGGACGAAACCCTGGGTAG…
5885	Bacteria	Patescibacteria	Parcubacteria	undefined	undefined	undefined	undefined	TCGAGAATCTTCCGCAATGGACGAAAGTCTGACGGAGCGACGTCGCGTGATCGATGAAGTCTTTAGGGATGTAAAGGTCTTTTATCAGGGAGGAAGTTTATTGACGTTACCTGATGAATAAGGGGTTGCTAAACTCGTGCCAGCAGCAGCGGTTATACGAGTGCCCCAAGCGTTATCCGGAATTACTGGGCGTAAAGGGTCCGCAGGCGGTCTTATTAGTCTTTTGTTAAAGCTCCCGGCTCAACTGGGAAAAGGCAAAGGAAACGGTAAGACTTGAGATTGTGAGAGGTGTATGGAACTCATGGAGTAGGGGTAATATCCGTTGATATCATGGGGAACACCAAAAGCGAAGGCAGTACACTAGCACAATTCTGACGCTGAGGGACGAAAGCGTGGGTC…
5890	Bacteria	Patescibacteria	Parcubacteria	Candidatus Portnoybacteria	undefined	undefined	undefined	TCGAGAATCTTCCACAATGGGCGAAAGCCTGATGGAGCGACATCGCGTGAAGGATGAAGGCCCTCGGGTCGTAAACTTCTTTTAGGGAGGAAGAAGCCACTTCGGTGGCTGACGGTACTCCCAGAATAAGGGGCCGCTAATCTCGTGCCAGCAGCGGCGGTAATACGAGAGCCCCAAGCGTTATCCGGAATTATTGGGCGTAAAGGGTCCGTAGGCGGCCTTGTTAGTCTTCTGTTAAATTTCAGGGCTCAACCCTGAAACCGCGGAGGAAACGGCAAGGCTAGAGAGCGTGAGAGGTTAGAGGAACTCATGGTGTAGGAGTGAAATCCGTTGATATCATGGGGAACACCAAAGGCGAAGGCATCTAACTGGCGCGACTCTGACGCTGAGGGACGAAAG…
5898	Bacteria	Patescibacteria	Parcubacteria	Candidatus Campbellbacteria	undefined	undefined	undefined	TCGAGAATCTTCCGCAATGCGCGAAAGCGTGACGGAGCGACGCCGCGTGATCGATGAAGCACTTCGGTGTGTAAAGGTCTTTTATAGGTGAGGAAGTTTATTGACGTTAACCTATGAATAAGGGGTTGCTAAACTCGTGCCAGCAGCAGCGGTAATACGAGTGCCCCGAGCGTTATCCGGAATCACTGGGCGTAAAGGGTCCGTAGGCGGTTATATTAGTCTCTCGTTAAAGCTCCCGGCTTAACTGGGAATCTGCGAGGGAAACGGTATAACTAGAGGACATGAGAGGTACACAGAACTCACAGTGTAGGGGTGAAATCCGTTGATATTGTGGGGAATGCCAAAGGCGAAGGCAGTGTACTGGCGTGTTCCTGACGCTGAGGGACGAAACCCTGGGTA…
5909	Bacteria	Patescibacteria	Parcubacteria	Candidatus Nomurabacteria	undefined	undefined	undefined	TCGAGAATCTTCCGCAATGGACGAAAGTCTGACGGAGCGACGCCGCGTGATTGATGAAGCACTTCGGTGCGTAAAGATCTTTTCTTGAGGACGAATTTTATTGACGGTACTCAAGGAATAAGGGGCCTCTAAACTCGTGCCAGCAGAGGCGGTAATACGAGTGCCCCAAGCGTTACCCGGATTTACTGGGCGTAAAGGGTGTGTAGGCGGCGTTGTTAGTCGTCTGTGAAAGTTCGGGGCTCAACCCCGAAATTGCAGGCGAAACGGCAATGCTTGAGGATGTAAGAGGTATAGGGAACTCATAGTGTAGGGGTGAAATCCGTTGATATTATGGGGAACACCAAAAGCGAAGGCACTATACTGGTACACTCCTGACGCTGAGACACGAAAGCCAGGGTA…
5910	Bacteria	Patescibacteria	Parcubacteria	Candidatus Campbellbacteria	undefined	undefined	undefined	TCGAGAATCTTCCGCAATGCACGAAAGTGTGACGGAGCGACGCCGCGTGATGGATGAAGGCCTGTGGGTCGTAAACATCTTTTATGAGTGAAGAAATTATTGACATTAGCTCATGAATAAGGGGCTCCTAATCTGGTGCCAGCAGGAGCGGTAATACCAGAGCCCCGAGCGTTATCCGGAATTATTGGGCGTAAAGGGTGCGTAGGTGGCAATGTTAGTCAGAGGTTAAAGACCAGTGCTCAACACTGGGAAGGCCTCTGAAACGGCATAGCTAGAGGACAGCAGAGGCAAGTGGAACTCTCGGTGTAGGGGTGAAATCCGTTGATATCGAGGGGAACACCAAAAGCGAAGGCAACTTGCTGGGCTGTTCCTGACACTGAGGCACGAAACCCTGGGTAG…
5912	Bacteria	Patescibacteria	Gracilibacteria	JGI 0000069-P22	undefined	undefined	undefined	GAATCTTCCACAATGGACGAAAGTCTGATGGAGCGACACCGCGTGAAGGATGAAGGTCTAACGATTGTAAACTTCTTTTCTGAGGGAGCAAAATGAGAGTACCTCAGGAATAAGGGACGGCTAATTACGTGCCAGCAGCCGCGGTAATACGTAAGTCCCAAGCGTTACCCGGAATTATTGGGTGTAAAGGGTCCGTAGGTGGGATCATAAGTCAGGTATGAAAGACCGGAGCTCAACTCCGTGTTTGTGCTTGAAACTGTGGTTCTAGAATCAGGGAGAGGTTAGCGGAATTCTTAGTGTAGGGGTGCAATCCGTAGATACTAAGAAGAACACCAAAAGCGAAGGCAGCTAACTGGAACTCGATTGACGCTGAGGGACGAAAGCGTGGGGAGCGAAGA
5916	Bacteria	Patescibacteria	Gracilibacteria	undefined	undefined	undefined	undefined	GAATTTTCCGCAATGGGCGAAAGCCTGACGGAGCAATCCCGCGTGGAGGATGACACCTTTCGAGGCGTAAACTCCTTTTCTGAGGGAAGAAATTTTGACGGTACCTCAGGAATAAGCACCGGCTAACTACGTGCCAGCAGCCGCGGTAATACGTAGGGTGCAAGCGTTATCCGGAATTATTGGGCGTAAAGCGTTCGAAGGCGGATACATAAGTCTGATGTTAAATACCCACGGCTCAACCGGGGTCTCGTATCGGAAACTGTGTATCTAGAGAAAGACAGAGGCAGGTAGAATTTCCATTGTAGGGGTTAAATCCGTAGATAATGGAAGGAATACCAAAAGCGAAGGCAGCCTGCTGGGTCTTTTCTGACGCTGCGCGAACGAAAGCGTGGGGAGCGA…
5924	Bacteria	Patescibacteria	Parcubacteria	Candidatus Campbellbacteria	undefined	undefined	undefined	TCGAGAATCTTCCGCAATGCGCGAAAGCGTGACGGAGCGACGCCGCGTGGTTGATGAAGCACTTCGGTGTGTAAAGACCTTTTATGAAGGAGGAATTTTATTGACGTTACTTCATGAATAAGGGGTTGCTAAACTCGTGCCAGCAGCAGCGGTAATACGAGTACCTCAAGCGTTATCCGGAATCACTGGGCGTAAAGGGTCCGTAGGTGGTCTTATTAGTCTTGCGTTAAAGTTCGGGGCTCAACCCCGAGTTTGCGTAGGAAACGGTAAGACTTGAGAGTGCTAGGGGTGTGCAGAACTCATGGTGTAGGGGTGAAATCCGTTGATATCATGGGGAATACCAAAAGCGAAGGCAGCACACTGGAGCATTTCTGACACTGAGGGACGAAACCCTGGGTA…
5932	Bacteria	Patescibacteria	Gracilibacteria	undefined	undefined	undefined	undefined	TAAGGAATCTTCCGCAATGGGCGAAAGCCTGACGGAGCGACACCGCGTGGTGGATGACGGCCTATGGGTTGTAAACACCTTTTCTCAGGGAAGAAGATCTGACGGTACCTGAGGAATAAGCCCCGGCTAATTACGTGCCAGCAGCCGCGGTAATACGTAAGGGGCAAGCGTTACCCGGAATTATTGGGCGTAAAGCGTCCGCAGGTGGTTTGAAAAGTCTGTTATTAAATCTCGGAGCTCAACTTCGAGGCTGTAATGGAAACTATTAAACTAGAGTATGAGAGAGGTATGTGGAATGGTACAAGTAGGGGTAAAATCCGTAGATATGTATCGGAACACCAAAAGCGAAGGCAGCATACTGGCTCATTACTGACACTCAGGGACGAAAGCGTAGGTAGC…
5943	Bacteria	Patescibacteria	Gracilibacteria	Candidatus Peregrinibacteria	undefined	undefined	undefined	TAAAGAATCTTCCACAATGGACGAAAGTCTGATGGAGCGACACCGCGTGCAGGATGACGGCCTTAGGGTTGTAAACTGCTTTTCTGAGGGAAGAATTATGACGGTACCTTAGGAATAAGCACCGGCTAACTCCGTGCCAGCAGCCGCGGTAATACGGAGGGTGCAAACGTTACCCGGAATTATTGGGCGTAAAGCGTCCGCAGGCGGCGCAGTAAGTTAGGTATTAAATCTTGAGGCTCAACTTCAAGGCTGTATTTAAAACTGCTGTGCTAGAGAATTGGAGAGGTGAGTGGAATTCTTCATGTAGGGGTAAAATCCGTAGATATGAAGAGGAACACCAAAAGCGAAGGCAGCTCACTGGCCAATTTCTGACGCTCATGGACGAAAGCGTGGGGAGCA…
5956	Bacteria	Patescibacteria	Saccharimonadia	Saccharimonadales	undefined	undefined	undefined	TAGGGAATTTTCCACAATGGACGAAAGTCTGATGGAGCAACGCCGCGTGCAGGATGAAGGCCTTCGGGTCGTAAACTGCTTTTATGAGTGATGACTTTAGACAGTAGCTCAAGAATAAGGGTCGGCTAACTACGTGCCAGCAGCCGCGGTCATACGTAGGACCCAAGCGTTATCCGGAATTACTGGGCGTAAAGAGTTGCGTAGGCGGCTTGTTAAGTTGGTAGTGAAATCGTGTGGCTCAACCACATACACATTACTAAAACTGGCAAGCTAGAGTATAGAAGAGGTCACTGGAATTCCAAGTGTAGGAGTGAAATCCGTAGATATTTGGAGGAACACCGATGGCGTAGGCAGGTGACTGGTCTATTACTGACGCTAAGGCACGAAAGCGTGGGGAGC…
5957	Bacteria	Patescibacteria	Saccharimonadia	Saccharimonadales	undefined	undefined	undefined	TAGGGAATTTTCCACAATGGGCGAAAGCCTGATGGAGCAATACCGCGTGCAGGATGAAGGCCTTCGGGTCGTAAACTGCTTTTATGTGCGAAGAATTTGACGGTAACACATGAATAAGGGTCGGCTAACTACGTGCCAGCAGCCGCGGTCATACGTAGGACCCAAGCGTTATCCGGAATTACTGGGCGTAAAGAGTTGCGTAGGTGGCATTATAAGTGGAGCGTGAAAGCGTGCGGCTCAACCGCATTATTGCGTTCTAAACTGTAAAGCTTGAGTATGGGAGAGGTAGATGGAATTTCTAGTGTAGGAGTGAAATCCGTAGATATTAGAAGGAACACCGATGGCGTAGGCAGTCTACTGGCCCATTACTGACACTAAGGCACGAAAGCGTGGGGAGCA…
5958	Bacteria	Patescibacteria	Parcubacteria	Candidatus Kaiserbacteria	undefined	undefined	undefined	TCGAGAATCTTCCGCAATGGACGAAAGTCTGACGGAGCGACGCCGCGTGGTGGATGAAGCATTTCGGTGCGTAAACACCTTTTATGAGTGAAGAAGTTTATTGACATTAGCTCATGAATAAGGGGCTCCCAACTCTGTGCCAGCAGGAGCGGTAATACAGAGGCCCCAAGCATTATCCGGATTCACTGGGCGTAAAGGGTGCGTAGGCGGTGCTGTTAGTCGGGTGTTAAATCCTTGGGCTCAACCCAAGAATCGCATTCGAAACGGCAGCACTAGAAGTAGTCAGAGGTTAGCAGAACTCTCGGTGTAGGGGTGAAATCCGTTGATATCGAGGGGAATACCAAATGCGAAGGCAGCTAACTGGGGCTTACTTGACGCTGAGGCACGAAAGCTAGGGTA…
5961	Bacteria	Patescibacteria	Parcubacteria	undefined	undefined	undefined	undefined	TCGAGAATATTTGACAATGGGCGCAAGCCTGATCAAGCGACGCCGCGTGCAGGATGAAGGTTCTAGGATTGTAAACTGCTTTTCTACGGGAATAAGCTAGCTCTTTCGAGATCTAGTTGAATGTACTGTGGGAATAAGTAGCGGCAAACTTCGTGCCAGCAGCAGCGGTAATACGAAGGCTACAAGCGTTATCCGGATTTATTGGGCGTAAAGGGCGCGTAGGAGGCAAGGTGTGTTTCTGGTGAAATTCCGAGGCTTAACTTCGGAAATGGCTGGAAAAACTACCTAGCTAGAGGACATTAGAGGCATATGGAACACACGGTGTAGGGGTGACATCCGTTGATATCGTGTGGAACACCAAAGGCGAAGGCATTATGCTGGGATGTTCCTGACTCTGAG…
5971	Bacteria	Patescibacteria	ABY1	Candidatus Kerfeldbacteria	undefined	undefined	undefined	TTAAGAATCTTCCACAATGGACGAAAGTCTGATGGAGCGACGCCGCGTGCAGGAGGAAGCCCTTCGGGGTGTAAACTGCTTTTATAGGAGAAGAATATTTTGACGGTATCCTATGAATAAGGGGCTGCTAACTTCGTGCCAGCAGCAGCGGTAATACGAAGGCCCCAAGCGTTATCCGGATTCATTGGGCGTAAAGAGTCTGTAGGCGGCTTTTCAAGTCCTGCGTCAAATCTGTGGGCTCAACCCACAGGCCGCGTGGGAAACTGGGAAGCTAGAGGGTGGAAGAGGCTTGTGGAATTGCCGGTGTAGCGGTCAAATGCGTTAATATCGGCAAGAACACCAAATGCGAAGGCAGCAAGCTGGTACACACCTGACGCTGAGAGACGAAAGCGTGGGGAG…
5974	Bacteria	Patescibacteria	ABY1	Candidatus Kerfeldbacteria	undefined	undefined	undefined	TCGAGAATCTTCGGCAATGGGCGAAAGCCTGACCGAGCGACGTCGCGTGTAGGATGAATCCCTTCGGGGTGTAAACTACTTTTATGGGGGAAAAATTTCGATGGTACCTCATGAATAAGGGGCTGCTAACTTCGTGCCAGCAGCAGCGGTAATACGAAGGCCCCAAGCGTTATCCGGTATTATTGGGCGTAAAGCGTTCAAAGGCGTCTTTAAAAGTCGTTTGTGAAATCCTGTGGCTCAACTGCGGGGATTGCAGGCGATACTTTAAAGATAGAGGTGGGAAGAGGTACTTGGAATTGCTGGTGTAGCGGTAGAATGCGTTAATATCAGCAAGAACACCAAAGGCGTAAGCAGAGTACTGGGACCAATCTGACGCTAAATAGAACGAAAGCGTGGGGA…
5987	Bacteria	Patescibacteria	Parcubacteria	Candidatus Yanofskybacteria	undefined	undefined	undefined	TCAAGAACATTCGACAATGGGCGAAAGCCTGATCGAGCGACGCCGCGTGCAGGAAGAAGCTCCTTGGAGTGTAAACTGCTTTTGCGTGGGAAGAACTATGACGGTACCACGAGAATAAGGGGTTGCTAACTCTGTGCCAGCAGCAGCGGTAATACAGAGACCCCGAGCGTTATCCGGAATTACTGGGCGTAAAGCGTGAGCAGCTTGTTGTATTAGTCTGGTGTTAAATCTTTGGGCTTAACTCAAAGACCGCATTGGAAACGGTACAACTAGAGCAGATAAGAGGTAGGCGGAACGTGCAGTGTAGGGGTGAAATCCATTGATATTGCACGGAACACCAAAAGCGAAGGCAGCCTACTAGTGTCTTGCTGACAGTCAATCACTAAAGCGTGGGGATCA…
5989	Bacteria	Patescibacteria	Parcubacteria	Candidatus Nomurabacteria	undefined	undefined	undefined	TCGAGAATCTTCCGCAATGGGCGCAAGCCTGACGGAGCGACGCCGCGTGATTGATGAAGTCCCTAGGGACGTAAAGATCTTTTATGAGGGAAGAAGTTTATTGACGGTACCTCATGAATAAGGGGTTGCTAAACTCGTGCCAGCAGCAGCGGTAATACGAGTGCCCCAAGCGTTATCCGGAATTACTGGGTGTAAAGGGTGCGTAGGTTGCGTTGTTAGTCTTTTGTTAAATCCCCGAGCTCAACTTGGGAACCGCAAAAGAAACGGCAACGCTAGAGAGTGCGAGAGGTGAATGGAACTCATGGTGTAGGGGTGAAATCCGTTGATATCATGGGGAACACCAAAAGCGAAGGCAATTCACTGGCGCATATCTGACACTCAAGCACGAAAGCGTGGGTA…
5991	Bacteria	Patescibacteria	Berkelbacteria	undefined	undefined	undefined	undefined	TTGGGAATTGTTCACAATGGACGAAAGTCTGATGACGCAATGCCGCGTGGAGGAAGAAGGCCTTCGGGTTGTAAACTTCTTTTCCCAGGGACGATTATGACGGTACCTGGGGAATAAGGGCTCGCTAACTACGTGCCAGCAGCTGCGGTAATACGTAGGGCCCGAGCGTTATCCGGTATTATTGGGCGTAAAGAGTACGTAGGCGGTTTGGTAAGACACTGGTTAAAGCTCCAAGCTCAACTTGGAAATGGCCGGTGTGACTGCCAGACTAGTCGGTTGCAGGGGCAAGCAGAATTCTCGGTGTAGGAGTGAAATCCGTTGATATCGAGAGGAATACCAATGGCGAAGGCAGCTTGCTAGGTAACTTGAGACGCTGAGGTACGAAAGCGTGGGGAGTGA…
6004	Bacteria	Patescibacteria	ABY1	Candidatus Kuenenbacteria	undefined	undefined	undefined	TCGAGAATATTCCACAATGGCCGAAAGGCTGATGGAGCGACGCCGCGTGCAGGAAGACGCCTTTCGGGGTGTAAACTGCTTTTCTTAGGGAAGAACAAATGACGGTACTTAAGGAATAAGAGGCTGCTAACTTCGTGCCAGCAGCAGCGGTAATACGAAGGCCTCAAGCGTTATCCGGAATTATTGGGCGTAAAGCGTCCGCAGGTGGTTTCGTAAGCGTGTCGTCAAATCTCTGGGCTCAACCCAGGGGCTGCGATGCGAACTACGGAACTAGAGGGTGGAAGAGGCATCTGGAATTGTCGGTGTAGTAGTAAAATGCGTTAATATCGACAGGAACACCAAAAGCGAAAGCATGATGCTGGTACACTCCTGACACTCAGGGACGAAAGCGTGGGGAGC…
6008	Bacteria	Patescibacteria	Parcubacteria	GWA2-38-13b	undefined	undefined	undefined	TCGAGAATCTTCGGCAATGCACGAAAGTGTGACCGAGCGACGCTGCGTGCAGGAAGAAGGCCTTCGGGTTGTAAACTGCTGTCGTGTGGGAAGAACTTTGACGGTACCACACAAGAAAGGGGCGCCTAACTTCGTGCCAGCAGGCGCGGTAATACGAAGGCCCCAAGCGTTAATCGAAATTATTGGGCGTAAAGGGTCCGCAGGCGGAATAATAAGTCTGCTGTTAAATCCGAGGGCTTAACCCTCTGGGCAGCAGTGGATACTGTTATTCTTGAGGCGGGTAGAGGTAAGCGGAACTCCTGGTGAAGCGGTGAAATGCGTTGATATCAGGGGGAACACCAATTGCGAAGGCAGCTTACTGGACCTGTCCTGACGCTCAGGGACGACAGCGTGGGGAGC…
6017	Bacteria	Patescibacteria	Microgenomatia	Candidatus Woesebacteria	undefined	undefined	undefined	CCGGGAATCGTGCGCAATGGACGAAAGTCTGACGCCGCGACGCCGCGTGAAGGATGAAGGCCTTAGGGTCGTAAACTTCTTTTGCCAAGTTCGAGAGGGCTTGGAGAATAAGCACCTGCTAACTCTGTGCCAGCAGCCGCGGTAATACAGAGGGTGCAAGCGTTATCCGGATTTATTGGGCGTAAAGCGTTTCGTAGGCGGTTTGAAAAGATGTGCTTTAAAGACCGAAGCTTAACTTCGGGAGTGGGCGCATGACTTTCAGACTTGAAGTATCTCGGGGCTATCGGAACTGTCGGTGTAGGAGTGAAATCCGTTGATATCGACAGGAACACCAAGGGCGAAGGCAGATAGCTAGGGATTATTTGACGCTGATGAACGACAGCTAGGGGAGCGAAAG
6019	Bacteria	Patescibacteria	Parcubacteria	Candidatus Moranbacteria	undefined	undefined	undefined	TCGAGAATAATTGTCAATGCGCGAAAGCGTGAACATGCGATGCCGCGTGCAGGATGAAGGCTTTCGGGTCGTAAACTGCTTTTATATGGGAAGAACTACGGTGACGGTACCATATGAATAAGAGGTTACTAACTCTGTGCCAGCAGTAGCGGTAATACAGAGACCTCAAGCGTTATCCGGATTTATTGGGCGTAAAGCGTGAGTAGGCGGACATATTAGTCAGATGTCAAATCCTTCGACTCAATCGAAGAACTGCATTTGAAACGGTATGTCTAGAGAATGTGAGAGATCAGTGGAATTTATGGTGTAGTAGTGAAATGCGTTGATATCATAAAGAACACCGAAGGCGAAGGCAGCTGATTGGCACATTTCTGACGCTGAGTCACGAAAGCGTGGGTA…
6020	Bacteria	Patescibacteria	Parcubacteria	undefined	undefined	undefined	undefined	TCGAGAATCTTCCGCAATGGACGAAAGTCTGACGGAGCGACGCCGCGTGGAGGATGAAGTTCTTCGGAACGTAAACTCCTTTTGCCAGGGAAAAAGTTATTGATTGTACCTGGAGAATAAGAGGTTGCTAAACTCGTGCCAGCAGCAGCGGTAATACGAGTGCCTCGAGCGTTATCCGGAATCATTGGGCGTAAAGGGTGTGTAGGTGGCGATGTTAGTCTCGCGTTAAATCTTTCGGCTCAACCGAGAGGCTGCGCGGGAAACGGCATCGCTCAGAGGACGGGAGAGGTTTCTGGAACTCATAGTGTAGCGGTGAAATGCGTTGATATTATGGGGAACGCCAAAAGCGAAGGCAAGAAACTGGCCCGCTCCTGACACTGAAACACGAAAGCGTGGGTC…
6024	Bacteria	Patescibacteria	Gracilibacteria	Candidatus Peregrinibacteria	undefined	undefined	undefined	TAAAGAATCTTTCGCAATGGGGGAAACCCTGACGAAGCAATACCGCGTGAACGATGAAGGCCGAAAGGTTGTAAAGTTCTTTTCTGAGGGAAGAATTCTGACGGTACCTCAGGAATAAGCACCGGCTAACTCCGTGCCAGCAGCCGCGGTAATACGGAGGGTGCAAGCGTTACCCGGAATCATTGGGCGTAAAGCGTCCGCAGGCGGCGAATTAAGTTAAGTATTAAATCTTGAAGCCCAACTTCAAGGCTGTGCTTAAAACTGGTTTGCTAGAGACTTTCAGAGGTACATGGAATTCTGTGTGTAGGGGTAAAATCCGTAGATACACAGAGGAACACCAAAAGCGAAGGCAGTGTACTGGGGAAGTTCTGACGCTCATGGACGAAAGCGTGGTTAGCG…
6029	Bacteria	Patescibacteria	Parcubacteria	Candidatus Liptonbacteria	undefined	undefined	undefined	TCGAGAATATTCGACAATGGGCGAAAGCCTGATCGAGCGACACCGCGTGCAGGATGAAGGCCTTCGGGTTGTAAACTGCGGTAGATACATAACAATGCAAATGAGTGTGTGTCGGAAAGAGGTTGGTAACTACGTGCCAGCACCCGCGGTAATACGTAGACCTCAAGCGTTATCCGGAATTATTGGGCGTAAAGCGCGTGTAGGAGGTCCCATAAGTCTTTTGTTAAATACCGCTGCCTAACGGCGGGACTGCAAGAGAAACTGCGGGACTGGAGGAGGTCAGAGGTAAGTGGAACGCACGGTGTAGGGGTGAAATCCGTTGATATCGTGCGGAACACCAGAGGCGAAGGCGGCTTACTGGGACCTTCCTGACTCTGAGACGCGAAAGCGTGGGGAGCA…
6063	Bacteria	Patescibacteria	Parcubacteria	Candidatus Azambacteria	undefined	undefined	undefined	TCGAGAATATTTCGCAATGGGGGAAACCCTGACGAAGCGACGCCGCGTGGAGGAAGAAGGTCTTCGGATCGTAAACTCCTTTTGTGGGGGAAAAAGTCCCGCTTAGCGGGACTGATTGTACCCCAAGAATAAGGCGCTGCTAACCTCGTGCCAGCAGCCGCGGTAATACGAGGGCGCCAAGCGTTATTCGGATTTATTGGGCGTAAAGCGTTTGTAGGGGGTTAAGTTAGTTCAATGTTAAAGCTCGAGACTCAATCTCGAAAGTGCATTGAATACGGCTTGACTTAGAGGAAGTCAGAGGCTTATAGAACGGCCGGTGTAGGGGTGAAATCCGTTGATATCGGCCGGAATACCAAAGGCGAAGGCATTAAGCTGGGGCTTTCCTGACCCTGAAAAACG…
6064	Bacteria	Patescibacteria	Parcubacteria	Candidatus Brennerbacteria	undefined	undefined	undefined	TCGAGAATATTCGACAATGGGCGAAAGCCTGATCGAGCGACGCCGCGTGCAGGAAGAAGGCCTTCGGGTTGTAAACTGCTTTTGTAGTGGAGGAACTTACGTGACTGTACACTACGAATAAGACGCTGCAAACTTCGTGCCAGCAGCCGCGGTAATACGAAGGCGTCAAGCGTTATCCGGAATTATTGGGCGTAAAGGGTCTTCAGGTGGTTTTGTTAGTCGAGCGTTAAATACCGATGCCTAACATCGGTGCCGCGTTCGAAACGGCAAAACTAGAGGTACGGAGAGGTAAGCGGAACTCACGGTGTAGCGGTGAAATGCGTTGATATCGTGGGGAACACCAAATGCGAAGGCAGCTTACTGGTCGTATCCTGACACTCATAAGACGAAAGCGTGGGG…
6075	Bacteria	Patescibacteria	Parcubacteria	Candidatus Vogelbacteria	undefined	undefined	undefined	CCGAGAATCTTCCGCAATGGACGAAAGTCTGACGGAGCGACGTCGCGTGATGGATGAAGTCCTTCGGGACGTAAACATCTTTTATCGGGGAAAAAATCCCGCCGCAAGGCGGGATGTGATGGTACCCGAGGAATAAGGGGTTGCTAAACTCGTGCCAGCAGCAGCGGTAATACGAGTGCCCCAAGCGTTATCCGGAATCATTGGGCGTAAAGAGTGTGTAGGCGTCCCGACAGGTTCTCTGTTAAAGACCTCGGCTTAACCGAGGGTCAGCGGAGAAAACCGGCGGGATCGAGGAAGCGAGAGGTCTATGGAACTCATGGTGTAGGGGTGAAATCCGTTGATATCATGGGGAACACCAAAGGCGAAGGCAGTAGACTGGCGCTTTTCTGACGCTGAGAC…
6090	Bacteria	Patescibacteria	Parcubacteria	Candidatus Colwellbacteria	undefined	undefined	undefined	TCGAGAATATTCCACAATGGGCGAAAGCCTGATGGAGCGACGCCGCGTGCAGGAAGAAGGCCTACGGGCTGTAAACTGCTTTTCCTTGGGAAGAAGGTTGCTTTGCAATTTGACGGTACCAAGGGAATAAGGGGTGGCTAACTTCGTGCCAGCAGCAGCGGTAATACGAAGACCCCGAGTGTTATCCGGATTTATTGGGCGTAAAGCGTGTGTAGGAGGTTTGGTGCGTCTTATGTTAAATCTCACTGCCTAACAGTGAGGCCGCATGAGATACGACCAGACTAGAGGAGGTGAGAGGTCTGCGGAACGCACGGTGTAGGGGTGAAATCCGTTGATATCGTGCGGAACACCAAAGGCGAAGGCAGCAGACTGGCGCCTTCCTGACTCTAAGACACGAAA…
6092	Bacteria	Patescibacteria	Parcubacteria	undefined	undefined	undefined	undefined	TCGAGAATCTTCCGCAATGGGCGAAAGCCTGACGGAGCGACGCCGCGTGGTGGATGAAGTCCCTCGGGACGTAAACACCTTTTATGAGGGAGGAATCCGGTTTATCCGGTCTGACGGTACCTCATGAATAAGTACCTGCTAAACTCGTGCCAGCAGCAGCGGTAATACGAGTGGTGCAAGCGTTATCCGGAATCATTGGGCGTAAAGGGTGCGTAGGCGGTCATATTAGTCTCTCGTTAAAACTCCCGGCTTAACCGGGAAGGTGCGAGAGAAACGGTATGACTCAGAGGATGTGAGAGGTGTGCGGAACTCATGGTGTAGGGGTGAAATCCGTTGATATCATGGGGAACACCAAATGCGAAGGCAGCACACTGGCACATACCTGACGCTGAGGCACGA…
6096	Bacteria	Patescibacteria	Saccharimonadia	Saccharimonadales	undefined	undefined	undefined	GAATCTTCCACAATGGGCGAAAGCCTGATGGAGCAACGCCGCGTGCAGGATGAAGGCCTTCGGGTTGTAAACTGCTTTTATAAGTGAGGAATATGACGGTAACTTATGAATAAGGATCGGCTAACTACGTGCCAGCAGCCGCGGTCATACGTAGGATCCGAGCGTTATCCGGAGTGACTGGGCGTAAAGAGTTGCGTAGGTGGTTTGTAAAGCGAATAGTGAAATCTGGCGGCTCAACCGTACAGGCTATTATTCGAACTCACAAACTCGAGAATGGTAGAGGTTACTGGAATTTCTAGTGTAGGAGTGAAATCCGTAGATATTAGAAGGAACACCAATGGCGTAGGCAGGTAACTGGACCATTTCTGACACTAAGGCACGAAAGCGTGGGGAGCGAACC
6106	Bacteria	Patescibacteria	Parcubacteria	Candidatus Kaiserbacteria	undefined	undefined	undefined	TCGAGAATCTTCCGCAATGGACGAAAGTCTGACGGAGCGACGCCGCGTGATTGATGAAGCCCTTAGGGGCGTAAAGATCTTTTATGAGGGAGGAAGTTTATTGACGTTACCTCATGAATAAGGGGCTCCCAATTCTGTGCCAGCAGGAGCGGTAATACAGAAGCCCCAAGCATTACCCGGATTCACTGGGCGTAAAGGGTGCGTAGGCGGTTATATTAGTCGGGTGTTAAATCCTGGGGCTCAACCTCAGGCTCGCATTCGAAACGGTATAACTAGAAGAAGTGAGAGGTGAACAGAACTCTCGGTGTAGGGGTGAAATCCGTTGATATCGAGGGGAATACCAAATGCGAAGGCAGTTCACTGGCACTTTCTTGACGCTGAGGCACGAAAGCGTGGGTA…
6116	Bacteria	Patescibacteria	Saccharimonadia	Saccharimonadales	undefined	undefined	undefined	TAGGGAATTTTCCACAATGGGGGCAACCCTGATGGAGCAACGCCGCGTGCAGGATGAAGGCCTTCGGGTTGTAAACTGCTTTTATATGTGAAGATTTTGACGGTAGCATATGAATAAGGATCGGCTAACTCCGTGCCAGCAGCCGCGGTCATACGGAGGATCCAAGCGTTATCCGGAATTACTGGGCGTAAAGAGTTGCGTAGGTGGCATTGTAAGCAGATAGTGAAAGCGTGTGGCTCAACCATACTCACATTATTTGAACTGCAAAGCTAGAGTATATGAGAGGTAGCTGGAATTTCTAGTGTAGGAGTGAAATCCGTAGATATTAGAAGGAACACCGATGGCGTAGGCAGGCTACTGGCATATTACTGACACTAAGGCACGAAAGCGTGGGGAGCG…
6139	Bacteria	Patescibacteria	Gracilibacteria	Candidatus Peregrinibacteria	undefined	undefined	undefined	TAAAGAATCTTCCACAATGGGCGAAAGCCTGATGGAGCAATACCGCGTGAAGGATGAAGGTTGAAAGATTGTAAACTTCTTTTCTGAGGGAAGAATTCTGACGGTACCTCAGGAATAAGCACCGGCTAACTCCGTGCCAGCAGCCGCGGTAATACGGAGGGTGCAAGCGTTATCCGGAATCATTGGGCGTAAAGCGTCCGCAGGCCGTTTATTAAGTTGGTTATTAAATCTTGTAGCCCAACTGCAAGGCTGTAACCAAAACTGATAAACTAGAGAATTGCAGGGGTGCGTGGAATTCTGTGTGTAGGGGTAAAATCCGTAGATACACAGAGGAACACCAAAAGCGAAGGCAGCGCACTGGGCAATTTCTGACGCTCATGGACGAAAGCGTGGGGAGCG…
6143	Bacteria	Patescibacteria	Parcubacteria	Candidatus Moranbacteria	undefined	undefined	undefined	TCGAGAATATTCCACAATGGACGAAAGTCTGATGGAGCGACGCCGCGTGCGGGATGAAGGTCTTAGGATTGTAAACCGCTTTTTTCAGGGAGCAATTTCGATGAGAGTACCTGAAGAATAAGAGGTTACTAACTCTGTGCCAGCAGTAGCGGTAATACAGAGACCTCAAGCGTTATCCGGATTTATTGGGCGTAAAGGGCAGGTAGGCGGTTTCGTTAGTCGGATGTTAAAGCTCGGGGCTCAACCCCGAATCTGCATTCGAAACGGCGAGACTAGAGGATGTGAGAGATCAGTGGAATTTATGGTGTAGTAGTGAAATGCGTTGATATCATAAAGAACACCCAAGGCGAAGGCAACTGATTGGCACATATCTGACGCTGAGCTGCGAAAGCGTGGGGA…
6144	Bacteria	Patescibacteria	Parcubacteria	Candidatus Adlerbacteria	undefined	undefined	undefined	TCGAGAATCTTCCGCAATGGGCGAAAGCCTGACGGAGCGACGCCGCGTGAAGGATGAAGTCCCTCGGGACGTAAACTTCTTTTATGAGGGAGGAAATTTTGACGTTACCTCATGAATAAGGGGCTCCTAACTCTGTGCCAGCAGGAGCGGTAATACAGAGGCCCCAAGCGTTACCCGGATTTATTGGGCGTAAAGGGTGCGTAGGCGGTTTTGTTAGTCTTTTGTTAAATCTCCCGGCTTAACCGGGAACCTGCAAAGGAAACGGCAAAACTCGAGGATGTGAGAGGTGATCGGAACTCAAGGTGTAGGGGTGAAATCCGTTGATATCTTGGGGAACACCAAAAGCGAAGGCAGATCACTGGCACATTCCTGACGCTGAAGCACGAAAGCGTGGGTAGC…
6178	Bacteria	Patescibacteria	Parcubacteria	Candidatus Kaiserbacteria	undefined	undefined	undefined	TCGAGAATCTTCCGCAATGGACGAAAGTCTGACGGAGCGACGCCGCGTGGTTGATGAAGTCCTTAGGGACGTAAAAACCTTTTATGAGGGAAGAAGTCTATTGACGGTACCTCATGAATAAGGGGCTCCCAACTCTGTGCCAGCAGGAGCGGTAATACAGAGGCCCCGAGCATTATCCGGATTTACTGGGCGTAAAGGGTGTGTAGGTGGTGTGATTAGTCTTGCGTAAAATCTTCGGGCTTAACCCGAAGTTCGCGTGGGAAACGGTCATACTCGAGGAAGTGAGAGGTGTGCGGAACTCAAGGTGTAGGGGTGAAATCCGTTGATATCTTGGGGAACACCAAAAGCGAAGGCAGCACACTGGCACTCTCCTGACACTGAAACACGAAAGCGTGGGTA…
6191	Bacteria	Patescibacteria	Parcubacteria	undefined	undefined	undefined	undefined	TCGAGAATCTTCCGCAATGGACGAAAGTCTGACGGAGCGACGCCGCGTGAAGGATGAAGTGCTTCGGCACGTAAACTTCTTTTGTAGGGGATAAAGTTTATTGATAGTACCCTAAGAATAAGAGGCTACAAACTCTGTGCCAGCAGTAGCGGTAATACAGAGGCCTCAAGCGTTATCCGGAATTACTGGGCGTAAAGGGTGTGTAGGTGGTCTAGTTAGTCTTCTGTTAAATTCTTCGGCTTAACCGGGGGCATGCGGAGGAAACGGCTAGACTTGAGGGTACGAGAGGTGCATGGAACTCATGGAGTAGGGGTGAAATCCGTTGATATCATGAGGAACACCAAAAGCGAAGGCAGTGCACTAGCGTATTCCTGACACTCAAACACGAAAGCGTGGGTA…
6192	Bacteria	Patescibacteria	Saccharimonadia	Saccharimonadales	LWQ8	undefined	undefined	TAGGGAATTTTCCACAATGGGGGCAACCCTGATGGAGCAACGCCGCGTGCAGGATGAAGGCCTTCGGGTTGTAAACTGCTTTTATATGTGACGAATATGACGGTAGCATATGAATAAGGATCGGCTAACTCCGTGCCAGCAGCCGCGGTCATACGGAGGATCCAAGCGTTATCCGGAATTACTGGGCGTAAAGAGTTGCGTAGGTGGCATAGTATGTCTGTAGTGAAAGCGTGTGGCTCAACCATATACACATTACAGAAACTGCTAAGCTAGAGGACGAGAGAGGTTATTGGAATTCCTAGTGTAGGAGTGAAATCCGTAGATATTAGGAGGAACACCGATGGCGTAGGCAGATAACTGGCTCGTTCCTGACACTAAGGCACGAAAGCGTGGGTAGCA…
6197	Bacteria	Patescibacteria	ABY1	Candidatus Uhrbacteria	undefined	undefined	undefined	TCAAGAATATTCCGCAATGCACGAAAGTGTGACGGAGCGACGCCGCGTGCAGGACGAAGGCCTTCGGGTCGTAAACTGCTTTTCTCAGGGACGAACAAATGACGGTACCTGAGGAATAAGAGGTTGCTAACTCTGTGCCAGCAGCAGCGGTAATACAGAGACCTCAAGCGTTATCCGGATTCATTGGGCGTAAAGGGTTCGTAGGTGGTTTGGTAAGTCACCTGTCAAATGTCCGGGCTTAACCCGTACACTGCAGATGATACTGTCAAACTAGAGGATGGGAGAGGTATGCGGAATTGCTGGTGTAGCGGTAAAATGCGTTAATATCAGCAAGAACACCAAAGGCGAAGGCAGCATACTGGAACACTCCTGACACTGATGAACGAAAGCGTGGGTAGC…
6210	Bacteria	Patescibacteria	Parcubacteria	Candidatus Liptonbacteria	undefined	undefined	undefined	TCGAGAATATTTGTCAATGGGCGAAAGCCTGAACAAGCGACGCCGCGTGCGGGATGAAGGCCTTCGGGTCGTAAACCGCGGTAGTAAGGGAAGAATTATGGCGCAAGTCATAATGACCGTACCTTACGGAAAGAGGTGGGTAACTACGTGCCAGCACCAGCGGTAATACGTAGACCTCAAGCGTTATCCGGATTTATTGGGCGTAAAGCGTGTGTAGGAGGTCTAGTGCGTCTTTGCTTAAATCCCACCGCCTAACGGTGGACCTGGCAGAGATACGATTAGACTGGAGGGGGTTAGAGGTGAGCGGAGCGCACGGTGTAGGGGTGAAATCCGTTGATATCGTGCGAAACACCAAAGGCGAAGGCAGCTCACTGGGACCTTCCTGACTCTGAGACACGA…
6211	Bacteria	Patescibacteria	Parcubacteria	undefined	undefined	undefined	undefined	TCGAGAATCTTCCACAATGGACGAAAGTCTGATGGAGCGACGCCGCGTGATTGATGAAGTCCTTCGGGATGTAAAAATCTTTTATGAGCTACTAAGTTATTGAAGAGCTCATGAATAAGAGGTTGCTAAACTCGTGCCAGCAGCAGCGGTAATACGAGTGCCTCAAGCGTTATCCGGAATCATTGGGCGTAAAGGGTGTGTAGGCGGTTTTGTTAGTCTTCTGTTAAAGCTTCGGGCTTAACCCGAAAAGTGCAGAGGAAACGGCAAACCTAGAGGATGCGAGAGGTGAACAGAACTCATAGTGTAGGGGTGAAATCCGTTGATATTATGGGGAATACCAAATGCGAAGGCAGTTCACTGGCGCACTCCTGACGCTGAAACACGAAAGCGTGGGTAGCG…
6212	Bacteria	Patescibacteria	Parcubacteria	Candidatus Jorgensenbacteria	undefined	undefined	undefined	TCGAGAATATTCGACAATGGGCGAAAGCCTGATCGAGCGACGCCGCGTGCAGGATGAAGGTCTTAGGATTGTAAACTGCTTTTCTACGGGACGAAGCCCAGTCCTTCGGGGTTGGGTGTGACGGTACCGTGGGAATAAGTGGCTGCAAACTTCGTGCCAGCAGCCGCGGTAATACGAAGGCCACAAGCGTTATCCGGATTTATTGGGCGTAAAGCGCGCGTAGGAGGTTCGGTAAGTCTCTGGTTAAATTTCGAAGCTTAACTTCGAAGCTGCCAGGGAAACTGTCGAGCTTGAGGGCGTTAGAGGCAGATGGAACACACGGTGTAGGGGTGAAATCCGTTGATATCGTGTGGAACACCAAAGGCGAAGGCATTCTGCTGGGACGTTCCTGACTCTGAG…
6214	Bacteria	Patescibacteria	ABY1	Candidatus Komeilibacteria	undefined	undefined	undefined	TCAAGAATCTTCCTCAATGGGCGAAAGCCTGAAGGAGCGATGCCGCGTGATCGATGAAGCTTTTCGGAGTGTAAAGGTCTTTTATCAGGGACGAATTTGTGACGGTACCTGATGAATAAGTCACTGCTAACTTCGTGCCAGCAGCAGCGGTAATACGAAGGTGGCGAGCGTTACCCGGATTTATTGGGCGTAAAGCGTCCGCAGACGGTTTGAAAAGTTCTTGGTTAAATCTTGAGGCTCAACTTCAAGACCGCCAAGAATACTTTTAGACTAGAGGCCGGAAGAGGCAAGTAGAATTGCTGGTGTAGTAGTAAAATGCGTTGATATCAGCAGGAATACCAAAAGCGAAGGCAGCTTGCTAGAACGGTTCTGACGTTCAGGGACGAAAGCGTGGGTAGC…
6215	Bacteria	Patescibacteria	Saccharimonadia	Saccharimonadales	undefined	undefined	undefined	TAAGGAATCTTCCACAATGGGCGAAAGCCTGATGGAGCAATGCCGCGTGCAGGAAGACGCTTTTCGGAGTGTAAACTGCTTTTCTGAAGGAAGATTATGACGGTACTTCAGGAATAAGGATCGGCTAACTACGTGCCAGCAGCCGCGGTAATACGTAGGATCCAAGCGTTATCCGGAATTACTGGGCGTAAAGCGTGCGCAGACGGTTTGATAGGTCAGTTGCGAAATCCCATGGCTCAACCATGTGGACTGTAATTGAAACCATCTGACTAGAGGTAGGTAGAGGCAAGTGGAATTTCTGGTGTAGGGGTGACATCCGTAGATATCAGAAGGAACACCAATGGCGAAGGCAGCTTGCTGGGCCTTACCTGACGTTCAGGCACGAAAGCGTGGGGAGCA…
6219	Bacteria	Patescibacteria	Parcubacteria	Candidatus Kaiserbacteria	undefined	undefined	undefined	TCAAGAACCTTCCGCAATGGACGAAAGTCTGACGGAGCGACGCCGCGTGATGGACGAAGTACTTCGGTACGTAAACATCTTTTATGAGGGACGAAATTTTTGACGGTACCTCATGAATAAGGGGCTCCTAACTCTGTGCCAGCAGGAGCGGTAATACAGAGGCCCCAAGCGTTATCCGGAATCACTGGGCGTAAAGGGTGTCGAGGCGGCTATATTAGTCTTGTGTAAAATCTAGGAGCTCAACTTCTAGCGCGCATAGGAAACGGTATAGCTTTGAGAATTGGAGAGGTGCGTGGAACTCACGGTGTAGGGGTAAAATCCGTTGATATCGTGGGGAACACCAAAGGCGAAGGCAGCGCACTGGCCAACTTCTGACGCTCACACACGAAAGCTAGGGTA…
6232	Bacteria	Patescibacteria	Parcubacteria	undefined	undefined	undefined	undefined	TCGAGAATATTCGACAATGGAGGAAACTCTGATCGAGCGACGCCGCGTGCAGGAAGAAGTGCTTCGGTATGTAAACTGCTTTTGTAGACTACTAATTTTTGAAGAGTCTAAGAATAAGAGGTTGCTAAACTCGTGCCAGCAGCAGCGGTAATACGAGTGCCTCAAGCGTTATCCGGAATTATTGGGCGTAAAGGGTGTGTAGGTGGTTTTGTTAGTCTTCTGTCAAAACTCTTGGCTTAACCAAGAGCTTGCAGGGGAAACGGCAAGACTTAGAGTGTGCGAGGGGTCTGTGGAACTCATAGTGTAGCGGTGAAATGCGTTGATATTATGGGGAACACCAAAAGCGAAGGCAGCAGACTGGAGCATTACTGACACTGAAACACGAAAGCGTGGGTAGCG…
6240	Bacteria	Patescibacteria	Parcubacteria	Candidatus Moranbacteria	undefined	undefined	undefined	TCGAGAATATTCCACAATGGACGAAAGTCTGATGGAGCGACGCCGCGTGCAGGAAGAAGGCCCTTGGGTCGTAAACTGCTTTTGTAAGGGAAGAATGTAATGACGGTACCTTACGAATAAGAGGTTACTAACTCTGTGCCAGCAGTAGCGGTAATACAGAGACCTCAAGCGTTATCCGGATTTATTGGGCGTAAAGCGTGTGTAGGCGGATATGTTAGTCAGATGTCAAATCTTCGAGCTCAACTCGAAAACTGCATTTGAAACGGCATATCTAGAGATAGGGAGAGATCAATGGAACATATGGTGTAGCAGTGAAATGCGTTGATATCATATGGAACACCAAAGGCGAAGGCATTTGGTTGGCCCTCATCTGACGCTGAGACACGAAAGCGTGGGTAG…
6243	Bacteria	Patescibacteria	Parcubacteria	Candidatus Nomurabacteria	undefined	undefined	undefined	GAGCGGTAATACGAGAGCCTCGAGCGTTATCCGGAATTATTGGGCGTAAAGGGTGCGTAGGTTGTTTTGTTAGTCTTTTGTTAAAGCCCCGAGCTTAACTTGGGATATGCGAAAGAAACGGCAAAACTTGAAAGTGTGAGAGGCGTACGGAACTCATGGTGTAGGGGTGAAATCCGTTGATATCATGGGGAACACCAAAAGCGAAAGCAGTACGCTGGCGCATATTTGACACTGAAGCACGAAAGCGTGGGTAGCGAATG
6245	Bacteria	Patescibacteria	Parcubacteria	Candidatus Kaiserbacteria	undefined	undefined	undefined	TCAAGAAACTTCCACAATGGGCGAAAGCCTGATGGAGCGACGTCGCGTGGTGGATGAAGTGCTTCGGCACGTAAACACCTTTTATGTGGGACGAAATTATTGACGGTACCACATGAATAAGGGGCTCCTAACTCTGTGCCAGCAGGAGCGGTAATACAGAGGCCCCAAGCATTATCCGGAATCACTGGGCGTAAAGGGTGTCGAGGCGGTTGTATTAGTCGTTCGTAAAATCTACGAGCTTAACTTGTAGGCGGCGAACGAAACGGTACAACTTGAGGTTGGGAGAGGTGCGTGGAACTCACGGTGTAGGGGTGAAATCCGTTGATATCGTGGGGAACACCAAAGGCGAAGGCAGCGCACTGGCCCAAATCTGACGCTCACACACGAAAGCTAGGGTAG…
6271	Bacteria	Patescibacteria	Microgenomatia	Candidatus Collierbacteria	undefined	undefined	undefined	CCGGGAATATTGCGCAATGGACGAAAGTCTGACGCAGCGACGCCGCGTGCGGGATGAAGGCCTTCGGGTCGTAAACCGCTGTGGAGAGGGATGAATTTTGACAGTACCTCTCTAGAAAGCATCTGCTAACTACGTGCCAGAAGCCTCGGTAATGCGTAGGATGCAAGCGTTATCCGGATTTACTGGGCGTAAAGGGTCCGTAGGCGGTATGGTAAGTGGTGGGTTAAATACTCCGGCTCAACTGGAGGTATGCTCGCCAAACTACCAAACTAGAGCTAGTTCGGGGATACTGGAATTCTCGGTGGAGGGGTGAAATCCGTTGATATCGAGAAGAACGCCAAAGACGAAGGTAAGTATCTAGGACTGTGCTGACGCTCAGGGACGAAAGCTAGGGTAGCA…
6290	Bacteria	Patescibacteria	Parcubacteria	Candidatus Colwellbacteria	undefined	undefined	undefined	TCGAGAGTCTTCCACAATGGACGAAAGTCTGATGGAGCGACGCCGCGTGCAGGATGAAGGGCTTCGGTCCGTAAACTGCTTTTATTTGTGAAAAATTTCGATGATATTAGCATTTGAATAAGGGGTGGCTAACTTCGTGCCAGCAGCAGCGGTAATACGAAGACCCCGAGTGTTATCCGGATTTATTGGGCGTAAAGAGTACGTAGGGGGCTGCGTGCGTCTTCTGTTAAATCTCACTGCCTAACGGTGAGCTTGCGGGAGATACGGCGTGGCTAGAGGATGCGAGAGGTGTGTGGAACGCACGGTGTAGGGGTGATATCCGTTGATATCGTGCGGAACACCAAAGGCGAAGGCAGCACACTGGCGTATTCCTGACCCTGAGGTACGAAAGCGTGGGTA…
6292	Bacteria	Patescibacteria	Parcubacteria	Candidatus Liptonbacteria	undefined	undefined	undefined	TCGAGAATATTCCACAATGGGCGAAAGCCTGATGGAGCGACGCCGCGTGCAGGATGAAGGCCTTCGGGTTGTAAACTGTGGTAGCAGGGGAAGAACATTAGTGACGGTACCCTGTGGAAAGAGGTTGGTAACTACGTGCCAGCACCAGCGGTAATACGTAGACCTCAAGCGTTATCCGGATTTATTGGGCGTAAAGCGTGTGTAGGGGGCTTAGTAAGTCAGTTGTAAAATCTTAGGGCTCAACCCTAAGTCAGCAACAGAAACTACTAGGCTAGAGGATGTTAGAGGCTTATGGAACACATGGTGTAGGGGTGGAATCCGTTGATATCATGTGGAACACCAAAGGCGAAGGCAGCCGACTGGCACAACCTTGACGCTGAGGAACGAAAGCTAGGGTAG…
6298	Bacteria	Patescibacteria	Gracilibacteria	undefined	undefined	undefined	undefined	TAGAGAATCTTCCGCAATGGGCGAAAGCCTGACGGAGCGACACCGCGTGGAGGACGACGGCCTTAGGGTTGTAAACTCCTTTTCTGAGGGAAGAAAATCTGACGGTACCTCAGGAATAAGCCCCGGCTAATTACGTGCCAGCAGCCGCGGTAATACGTAAGGGGCGAGCGTTATCCGGAATTATTGGGCGTAAAGCGTCCGTAGGTGGTTGTACAAGTCGATTATTAAATACCAGTGCTCAACATTGGTGCTGTAACCGAAACTGTGCAACTAGAGGATGGCAGAGGTATGCGGAATTGCGCAAGTAGGGGTAAAATCCGTAGATATGCGCAGGAACACCAAAAGCGAAGGCAGCATACTGGGCCATTCCTGACACTGAGGGACGAAAGCGTGGGGAGC…
6312	Bacteria	Patescibacteria	ABY1	Candidatus Magasanikbacteria	undefined	undefined	undefined	TCACGAATATTCCACAATGCACGAAAGTGTGATGGAGCGACGCCGCGTGCAGGAAGACGCCTTTCGGGGTGTAAACTGCTTTTATTAGGGAAGAATTAGTGACGGTACCTAATGAATAAGAGGTTGCTAACTACGTGCCAGCAGCAGCGGTAATACGTAGACCTCAAGCGTTATCCGGTTTTATTGGGCGTAAAGCGTCCGCAGGTGGTCAAGTAAGTTAATTGTCAAATCCCAAGGCTCAACTTTGGGACTGCAATTAAAACTGCTCGACTAGAGGTTGGGAGAGGCAAGCGGAACTATCGGTGTAGTCGTAATAAGCGCTGATATCGATAGGAACACCAAAGGCGAAGGCAGCTTGCTGGAACAAACCTGACACTCATGGACGAAAGCGTGGGTAGC…
6315	Bacteria	Patescibacteria	Saccharimonadia	Saccharimonadales	undefined	undefined	undefined	TAGGGAATTTTCCACAATGGACGAAAGTCTGATGGAGCAACGCCGCGTGCAGGATGAATGCCTTCGGGTTGTAAACTGCTTTTATATGTGACGATAATGACGGTAGCATATGAATAAGGATCGGCTAACTCCGTGCCAGCAGCCGCGGTCATACGGAGGATCCAAGCGTTATCCGGAATTACTGGGCGTAAAGAGTTGCGTAGGTGGCATAGTAAGTAGGTAGTGAAATCGTGTGGCTCAACCATACTCACATTATCTAAACTGCTAAGCTAGAATATAGAAGAGGTACCTGGAATTCCTAGTGTAGGAGTGAAATCCGTAGATATTAGGAGGAACACCAATGGCGTAGGCAGGGTACTGGTCTATTATTGACACTAAGGCACGAAAGCGTGGGGAGCG…
6316	Bacteria	Patescibacteria	Saccharimonadia	Saccharimonadales	undefined	undefined	undefined	TAGGGAATCTTCCACAATGGACGAAAGTCTGATGGAGCAACGCCGCGTGCAGGATGACGGCCTTCGGGTTGTAAACTGCTTTTATGAGTGAAGAATATGACGGTAACTCAAGAATAAGGATCGGCTAACTACGTGCCAGCAGCCGCGGTCATACGTAGGATCCAAGCGTTATCCGGAATTACTGGGCGTAAAGAGTTGCGTAGGTGGTTTGTTAAGCAGAGTATGAAATATCACGGCTCAACCGTGAAGACGTATTCTGAACTGACAAACTAGAGGATGAGAGAGGTTATTGGAATTTCTTGTGTAGGAGTGAAATCCGTAGATATAAGAAGGAACACCGATGGCGTAGGCAGATAACTGGCTCATACCTGACACTGAGGCACGAAAGCGTGGGGAGCG…
6319	Bacteria	Patescibacteria	Gracilibacteria	undefined	undefined	undefined	undefined	TAAGGAATCTTCCGCAATGGACGAAAGTCTGACGGAGCAACACTGCGTGGTGGATGAAGGCTTTCGGGTCGTAAACACCTTTTCTGGGGGAAGAAGTTCTGACGGTACCCCAGGAATAAGCGACGGCTAATTACGTGCCAGCAGCCGCGGTAATACGTAAGTCGCAAGCGTTATCCGGAATTATTGGGCGTAAAGCGTCCGTAGGCGGTTTTATTAGTCTGTGGTTAAATCCCAGGGCTCAACCCTGGAATCGTCATAGAAGCTGTAGAACTTGAGTCGTGCAGGGGCAGATGGAATTCCAGAAGTAGGGGTAAAATCCGTAGATCTCTGGAGGAACACCAAACGCGAAGGCATTCTGCTGGGCACGTACTGACGCTGAGGGACGAAAGCGTGGGGAGC…
6348	Bacteria	Patescibacteria	Saccharimonadia	Saccharimonadales	undefined	undefined	undefined	TAGGGAATCTTCCACAATGGACGAAAGTCTGATGGAGCAACGCCGCGTGCAGGATGAAGGCCTTCGGGTTGTAAACTGCTTTTGTGAGTGAAGAATATGACGGTAACTCACGAATAAGGGTCTGCTAACTACGTGCCAGCAGCCGCGGTCATACGTAGGACCCAAGCGTTATCCGGAATTACTGGGCGTAAAGAGTTGCGTAGGCGGTCATTTAAGCGAAGTATTAAATCTTGTGGCTTAACCATATTGATGTATTTCGAACTGAATGACTAGAGTATAGGAGAGGTCACTGGAATTTCTTGTGTAGGAGTGAAATCCGTAGATATAAGAAGGAACACCGATGGCGTAGGCAGGTGACTGGCCTATTACTGACGCTGAGGCACGAAAGCGTGGGGAGCG…
6352	Bacteria	Patescibacteria	Parcubacteria	undefined	undefined	undefined	undefined	TCGAGAATATTCCACAATGGACGAAAGTCTGATGGAGCGACGCCGCGTGCAGGAAGACGGCCTTCGGGTTGTAAACTGCTTTTATGTGGGAAGAATTTTGACGGTACCACATGAATAAGGGGCTGCTAACTTCGTGCCAGCAGCAGCGGTAATACGAAGGCCCCAAGCGTTATCCGGATTAACTGGGTGTAAAGGACGGGTAGTCGGTCTATATAGTCTGATGTTAAATCTCATGGCTTAACCGTGAGGCCGCATTAGAAACGTATAGACTAGAGTATGTCAGAGGTAAGCGGAACATGCAGTGGAGAGGTGGAATTCGTTGATATTGCATGGAACACCAAAAGCGAAGGCAGCTTACTGGGGCATAACTGACGATGAGCCGTGAAAGCGTGGGTATCA…
6355	Bacteria	Patescibacteria	Parcubacteria	Candidatus Kaiserbacteria	undefined	undefined	undefined	TCGAGAATCTTCCGCAATGGACGAAAGTCTGACGGAGCGACGCCGCGTGGTGGATGAAGCCCTTAGGGGCGTAAACACCTTTTATGAGGGAGGAAGTTTATTGACGTTACCTCATGAATAAGGGGCTCCCAATTCTGTGCCAGCAGGAGCGGTAATACAGAAGCCTCAAGCGTTACCCGGATTCACTGGGCGTAAAGGGTGCGTAGGCGGTTATATTAGTTAGATGTTAAATCTTTGGGCTCAACCCAATGGCTGCATTTAAAACGGTATAACTAGAAGACGTGAGAGGTCTAGAGAACTCATGGTGTAGGGGTGAAATCCGTTGATATCATGGGGAATACCAAATGCGAAGGCACTAGACTGGCGCGATCTTGACGCTGAGGCACGAAAGCGTGGGTA…
6363	Bacteria	Patescibacteria	Gracilibacteria	undefined	undefined	undefined	undefined	TAAGGAATCTTCCGCAATGGGCGAAAGCCTGACGGAGCGACACCGCGTGGTGGATGAAGGCCCATGGGTCGTAAACACCTTTTCTATGGGAAGAAGATCTGACGGTACCATAGGAATAAGCCCCGGCTAATTACGTGCCAGCAGCCGCGGTAATACGTAAGGGGCAAGCGTTATCCGGAATTATTGGGCGTAAAGCGTCTGCAGGTGGAGGTGTAAGTAGGTTATTAAATACCGGAGCTCAACTTCGGTGCCGTAATCTAAACTGCATTTCTAGAGGATAGGAGAGGTATGCGGAATTGTGCAAGTAGGGGTAAAATCCGTAGATATGCACAGGAACACCAAAAGCGAAGGCAGCATACTGGACTATTCCTGACACTCAGAGACGAAAGCGTAGGTAGC…
6364	Bacteria	Patescibacteria	Gracilibacteria	Candidatus Abawacabacteria	undefined	undefined	undefined	GAATCTTCCACAATGGGCGAAAGCCTGATGGAGCGACACCGCGTGCGGGATGAAGGCTTTCGGGTCGTAAACCGCTTTTCTGTGAGAATACTTCGAATGTACCACAGGAATAAGTCACGGCTAATCACGTGCCAGCAGCCGCGGTAATACGTGAGTGGCAAACGTTATCCGGAATTACTGGGCGTAAAGAGTCCGTAGGGGGCTTTGCAAGTGCACTATTAAATCTGCTCGCTCAACGGGTAGGCCGTAGTGCAAACTACAAAGCTAGAGATATGTAGGGGTGAGCGGAATTCCCAGAGTAGGAGTAATATCCGTAGATACTGGGAGGAACACCAACAGCGAAGGCAGCTCACTGGACATTATCTGACCCTCAAGGACGAAAGCGTGGGTAGCGAACC
6365	Bacteria	Patescibacteria	Parcubacteria	undefined	undefined	undefined	undefined	TCAAGAATCTTCCGCAATGGACGAAAGTCTGACGGAGCGACGTCGCGTGATTGATGAAGTCTTTAGGGATGTAAAAATCTTTTATCAGGGAGGAAGTTTATTGACGTTACCTGATGAATAAGGGGTTGCTAAACTCGTGCCAGCAGCAGCGGTAATACGAGTGCCCCAAGCGTTATCCGGAATAATTGGGCGTAAAGGGTCCGTAGGCGGACTTATTAGTCTCTTGTTAAAGCTCCCGGCTCAACTGGGAAAAAGCAAGAGAAACGGTAAGTCTAGAGAATGTGAAGGGTGTACGGAACTCACGGTGTAGGGGTGAAATCCGTTGATATCGTGGGGAACACCAAAAGCGAAGGCAGTACACTGGCACATTTCTGACGCTAAGGGACGAAAGCGTGGGTC…
6373	Bacteria	Patescibacteria	Gracilibacteria	Candidatus Abawacabacteria	undefined	undefined	undefined	GAATCTTCCACAATGGGGGCAACCCTGATGGAGCGACACCGCGTGCGGGATGAAGGCTTTCGGGTCGTAAACCGCTTTTCTGTGGGACTACTTCGAATGTACCACAGGAATAAGTCACGGCTAATCACGTGCCAGCAGCCGCGGTAATACGTGAGTGGCAAACGTTATCCGGAATCACTGGGCGTAAAGCGTCCGCAGGGGGTTTGATAAGTGCGTTGTTAAATCTACGGGCTCAACTCGTAGGCCGCAGTGCAAACTGTCAAACTAGAGGAATGTAGAGGTAAGTGGAATTCCCAGAGTAGGAGTAATATCCGTAGATACTGGGAGGAACACCAACAGCGAAGGCAACTTACTGGACATTTCCTGACCCTCAGGGACGAAAGCGTGGGTAGCGAACC
6377	Bacteria	Patescibacteria	Gracilibacteria	Candidatus Peribacteria	undefined	undefined	undefined	GAATCTTCCGCAATGGGGGCAACCCTGACGGAGCGACACCGCGTGAAGGATGACGATCTTTTCGATTGTAAACTTCTGTTCTGAGGGACGAAATTTTTGACGGTACCTCAGGAGAAAGCACCGGCTAAATCCGTGCCAGCAGCCGCGGTAATACGGATGGTGCAAGCGTTACTCGGAATCACTGGGCGTAAAGCGTCCGCAGGCGTCCTGTCAAGTCTGAGGTAAAAGCACAGAGCTCAACTCTGTGTCCGTCTCGGAAACTAGCAGGATAGAGTCATACAGAGGCAACTGGAATTACGTGTGTAGGGGTAAAATCCGTTGATCCACGTAGGAACGCCAAAAGTGAAAACAGGTTGCTGGGTATGTACTGACGCTCAGGGACGAAAGCGTGGGGAGCGA…
6380	Bacteria	Patescibacteria	Parcubacteria	Candidatus Nomurabacteria	undefined	undefined	undefined	TCGAGAATCTTCCGCAATGGACGAAAGTCTGACGGAGCGACGCCGCGTGATTGATGAAGCTCTTCGGAGTGTAAAGATCTTTTATGAGGGAAGAAATTTTTGACGGTACCTCATGAATAAGGGGCTCCTAATCTCGTGCCAGCAGGAGCGGTAATACGAGAGCCCCAAGCGTTATCCGGAATCATTGGGCGTAAAGGGTGCACAGGTGGTTATGTTAGTCGTTTGTTAAATCCTCGGGCTTAACCTGAGAACTGCGAGCGAAACGGCATAACTTGAGAATGTGAGAGGTATAGGGAACTCATGGCGTAGGGGTGAAATCCGTTGATATCATGGGGAACACCAAAAGCGAAGGCACTATACTGGCACATATCTGACACTAAAGCACGAAAGCGTGGGTAG…
6384	Bacteria	Patescibacteria	ABY1	Candidatus Uhrbacteria	undefined	undefined	undefined	TCACGAATCTTCCACAATGCACGAAAGTGTGATGGAGCAATACCGCGTGCCGGATGAAGGCCTTCGGGTCGTAAACGGCTTTTGTAGGGGACGAACTAATGACGGTACCCTAAGAATAAGTGGTTGCTAACCCCGTGCCAGCAGCAGCGGTAATACGGGGACCACAAGCGTTATCCGGATTTATTGGGCGTAAAGCGTCCGCAGGCGGTTTCATAAGTCTTATGTTAAATCTTCAGGCTCAACCTGGAGGCCGCGTAAGATACTGTGAAACTAGAGGATGGGAGAGGTACACGGAATTGTAGGTGTAGCGGTTAAATGCGTTAATATCTACAAGAACACCAAATGCGAAGGCAGTGTACTGGAACATTCCTGACGCTCAGGGACGAAAGCGTGGGTAGC…
6413	Bacteria	Patescibacteria	Parcubacteria	Candidatus Adlerbacteria	undefined	undefined	undefined	CCGAGAATATTCGACAATGGGCGAAAGCCTGATCGAGCGACGCCGCGTGATGGATGAAGTCCTTCGGGACGTAAACATCTTTTATGCATGAGGAAGTTATTGACGTTAGTGCATGAATAAGGGGCTCCTAACTCTGTGCCAGCAGGAGCGGTAATACAGAGGCCCCAAGCGTTACCCGGAATCACTGGGCGTAAAGGGTGTGTAGGCGGCAGTATTAGTCTTTCGTTAAAGTTCTGGGGCTCAACCCCGGAAATGCGGGAGAAACGGTACTGCTATAGAGGATGCGAGAGGTAAAGGGAACTCAAGGTGTAGGGGTGAAATCCGTTGATATCTTGGGGAACACCAAATGCGAAGGCACTTTACTGGCGCACTCCTGACGCTGAGACACGAAAGCGTGGG…
6414	Bacteria	Patescibacteria	Gracilibacteria	Candidatus Peregrinibacteria	undefined	undefined	undefined	TAAAGAATCTTCCGCAATGGGCGAAAGCCTGACGGAGCGACACCGCGTGGAGGATGAAGGCTCTTGGGTTGTAAACTCCTTTTCTGGGGGAAGAAGTTCTGACGGTACCCCAGGAATAAGCATCGGCTAACTACGTGCCAGCAGCCGCGGTAATACGTAGGATGCAAGCGTTATCCGGAATCATTGGGCGTAAAGCGTCCGTAGGTGGTTTATTAAGTTGGGGGTGAAATTTCTGGGCTCAACCCAGAGCTCGTTCCCAAAACTGGTAGACTTGAGTGAGGTAGAGGCTGACGGAATTCTGTAAGTAGGGGTAAAATCCGTTGATCTACAGAGGAACACCAAAAGCGAAGGCAGTCAGCTGGGCCTTTACTGACACTGAGGGACGAAAGCGTGGGGAGC…
6424	Bacteria	Patescibacteria	Parcubacteria	Candidatus Kaiserbacteria	undefined	undefined	undefined	TCGAGAATCTTCCGCAATGGGCGAAAGCCTGACGGAGCGACGCCGCGTGATGGACGAAGTCCTTAGGGACGTAAACATCTTTTATGAGGGAGGAAATTTTGACGTTACCTCATGAATAAGGGGCTCCCAACTCTGTGCCAGCAGGAGCGGTAATACAGAGGCCCCGAGCATTATCCGGATTCACTGGGCGTAAAGGGTGTGTAGGCGGCATAGTTAGTCTCTTGTTAAAACTCAGGGCTTAACCCTGAGATCGCGAGGGAAACGGCTAAGCTTTAGAGGATGCGAGAGGTATAGGGAACTCATGGTGTAGGGGTGAAATCCGTTGATATCATGGGGAACACCAAATGCGAAGGCACTATACTGGCGCACTCCTGACGCTGAAACACGAAAGCGTGGGTA…
6426	Bacteria	Patescibacteria	Saccharimonadia	Saccharimonadales	LWQ8	undefined	undefined	TAGGGAATTTTCCACAATGGGGGCAACCCTGATGGAGCAACGCCGCGTGCAGGATGAAGGCCTTCGGGTTGTAAACTGCTTTTATATGTGACGAATATGACGGTAGCATATGAATAAGGATCGGCTAACTCCGTGCCAGCAGCCGCGGTCATACGGAGGATCCAAGCGTTATCCGGAATTACTGGGCGTAAAGAGTTGCGTAGGCGGCATTGTAAGCAGGTAGTGAAAGCGTGTGGCTCAACCATACTCACATTACCTGAACTGCAAAGCTAGAGGACAAGAGAGGTCACTGGAATTCCTAGTGTAGGAGTGAAATCCGTAGATATTAGGAGGAACACCGATGGCGTAGGCAGGTGACTGGCTTGTTCCTGACGCTCAGGCACGAAAGCGTGGGTAGCA…
6435	Bacteria	Patescibacteria	Saccharimonadia	Saccharimonadales	undefined	undefined	undefined	TAGGGAATTTTCCACAATGGACGAAAGTCTGATGGAGCAACGCCGCGTGCAGGATGAAGGCCTTCGGGTTGTAAACTGCTTTTATATGTGACGATTATGACGGTAGCATATGAATAAGGATCGGCTAACTCCGTGCCAGCAGCCGCGGTCATACGGGGGATCCAAGCGTTATCCGGAATTACTGGGCGTAAAGAGTTGCGTAGGTGGCAGAGTAAGTAGGTAGTGAAATCATGTGGCTCAACCATATGTCCATTACCTAAACTGCTCAGCTAGAGGGCGAGAGAGGTTACTAGAATTCCTTGTGTAGGAGTGAAATCCGTAGATATAAGGAGGAATACCGATGGCGTAGGCAGGTAACTGGCTCGTCCCTGACACTAAGGCACGAAAGCGTGGGGAGCG…
6441	Bacteria	Patescibacteria	Parcubacteria	undefined	undefined	undefined	undefined	TCGAGAATATTCCACAATGGGCGAAAGCCTGATGGAGCAACGCCGCGTGCGGGATGAAGGCCTTCGGGTCGTAAACCGCTTTTAACTGGGAAGAAGTCCGCAAGGATTGACGGTACCAGTTGAATAAGGGGGTCCTAATTCTGTGCCAGCAGGAGCGGTAAGACAGAACCCCCGAGCGTTATCCGGATTTATTGGGCGTAAAGCGCGGGTAGGAGGTTTGGTAAGTCTGATGTTAAATCCCGGGGCTTAACCCCGGAATCGCGTTGGAAACTACTAAACTAGAGGACGTCAGAGGCAGATGGAACAGCCGGTGTAGGGGTGAAATCCGTTGATATCGGCTGGAACACCAAAGGCGAAGGCATTCTGCTAGGACGTTCCTGACTTTAAACCGCGAAAGCG…
6442	Bacteria	Patescibacteria	Parcubacteria	Candidatus Yanofskybacteria	undefined	undefined	undefined	TCGAGGATATTGCACAATGGGGGAAACCCTGATGCAGCGACGCCGCGTGCGGGATGAAGGCCTTCGGGTTGTAAACCGCTTTTATAGAGGAAGAACCCTGAGAGCAATCGAAGGGTGACGGTACTCTATGAATAAGGGGGGACTAATTCTGTGCCAGCAGTAGCGGTAAAACAGAACCCCCGAGCGTTATCCGGATTTATTGGGCGTAAAGCGTCTGTAGCCGGTCTGGAAAGTCCTCTGTTAAAAACCAAGGGCTCAACCTTTGGGGTGCAGGGGAAACTTCCAGACTCGAGGATGTTAGGGGCTGATGGAACTCTTGGTGGAGGGGTGGAATCCGTTGATATCAAGAGGAACACCAAAAGCGAAGGCATTCAGCTGGAACAGTCCTGACGGTGAGAG…
6447	Bacteria	Patescibacteria	Gracilibacteria	undefined	undefined	undefined	undefined	TAAAGAATCTTTCGCAATGGGGGAAACCCTGACGGAGCAACACCGCGTGGTGGATGAAGGCCCTCGGGTCGTAAACACCTTTTCTGGGGGAAGAAGTTCTGACGGTACCCTAGGAATAAGCACCGGCTAAATACGTGCCAGCAGCCGCGGTAATACGTATGGTGCAAGCGTTATCCGGAATTATTGGGCGTAAAGCGTCCGCAGGCGGTTGAACAAGTCTGGTGTAAAATCCCGAAGCTCAACTTCGGAATCGTATCGGAAACTGTTTAACTAGAGAAGTGCAGAGGTAAGTGGAATTCTGTAAGTAGGGGTAAAATCCGTAGATCTACAGAGGAACACCAAAAGCGAAGGCAGCTTACTGGGCACTTTCTGACGCTCATGGACGAAAGCGTGGGGAGC…
6454	Bacteria	Patescibacteria	Gracilibacteria	Candidatus Peribacteria	undefined	undefined	undefined	GAATCTTCCGCAATGGGCGCAAGCCTGACGGAGCGACACCGCGTGAAGGATGACACCATTTTTTGGCGTAAACTTCTGTTCTGAGGGAACAAATTTTTGAGGGTACCTCAGTAGAAAGCACCGGCTAATTCCGTGCCAGCAGCCGCGGTAAGACGGAAGGTGCAAGCGTTACTCGGAATCACTGGGCGTAAAGCGTCTGTAGGCGTCCTGGTAAGTCCGGCGTAAAAGCGCAGAGCTCAACTCTGCGTGTGTGCCGGAAACTGGCAGGATTGAGCAACTCAGAGGCACCTGGAATACTGTGAGTAGGGGTAATATCCGTTGATACACAGTAGAACGCTAAAAGCGAAGGCAGGGTGCTGGGGGTTTGCTGACGCTGAGAGACGAAAGCGTGGGGAGCGA…
6455	Bacteria	Patescibacteria	Saccharimonadia	Saccharimonadales	undefined	undefined	undefined	TAGGGAATCTTCCACAATGGGCGAAAGCCTGATGGAGCAACGCCGCGTGCAGGATGAAGGCCTTCGGGTTGTAAACTGCTTTTATATGTGAAGACTTCGACGGTAGCATATGAATAAGGATCGGCTAACTCCGTGCCAGCAGCCGCGGTCATACGGGGGATCCAAGCGTTATCCGGAATTACTGGGCGTAAAGAGTTGCGTAGGTGGCATAGTAAGTTAACAGTGAAAGAGTGCGGCTCAACCGTATAAACATTGTTAAAACTGCTAAGCTTGAGGACGAGAGAGGTCGCTGGAATTTCTAGTGTAGGAGTGAAATCCGTAGATATTAGAAGGAACACCGATGGCGTAGGCAGGCGACTGGCTCGTTCCTGACACTAAGGCACGAAAGCGTGGGGAGCA…
6500	Bacteria	Patescibacteria	Parcubacteria	Candidatus Vogelbacteria	undefined	undefined	undefined	TCGAGAATCTTCCGCAATGGACGAAAGTCTGACGGAGCGACGCCGCGTGATGGATGAAGCCCCTCGGGGCGTAAACATCTTTTATGAGGGAGGAATTTATTGACGTTACCTCATGAATAAGGGGTTGCTAAACTCGTGCCAGCAGCAGCGGTAATACGAGTGCCCCAAGCGTTATCCGGAATTATTGGGCGTAAAGGGTGCGTAGGTGGTTTTATTAGTCGCTTGTTAAAACTCCCGGCTTAACCGGGAAGGTGCGAGCGAAACGGTAAGACTAGAGAGGGTGAGAGGCCAGTGGAACTCATGGTGTAGGGGTGAAATCCGTTGATATCATGGGGAACGCCAAAAGCGAAGGCAGCTGGCTGGCGCCTATCTGACACTGAGGCACGAAAGCGTGGGTAG…
6506	Bacteria	Patescibacteria	Saccharimonadia	Saccharimonadales	undefined	undefined	undefined	TAGGGAATCTTCCACAATGGGCGAAAGCCTGATGGAGCAACGCCGCGTGCAGGATGAAGGCTTTCGGGTCGTAAACTGCTTTTATGTGTGACGATTTTGACGGTAACACATGAATAAGGATCGGCTAACTCCGTGCCAGCAGCCGCGGTCATACGGAGGATCCAAGCGTTATCCGGAATTACTGGGCGTAAAGAGTTGCGTAGGTGGCAGAGTAAGCAAATAGTGAAAGCGTATGGCTCAACCATATAGACATTATTTGAACTGCTCAGCTAGAGGACGAGAGAGGTAGATGGAATTCTCAGTGTAGGAGTAAAATCCGTAGATATTGAGAGGAACACCGATGGCGTAGGCAGTCTACTGGCTCGTTCCTGACACTAAGGCACGAAAGCGTGGGGAGCG…
6529	Bacteria	Patescibacteria	Parcubacteria	Candidatus Yanofskybacteria	undefined	undefined	undefined	TCGAGAATATTGGACAATGGGGGAAACCCTGATCCAGCGACGCCGCGTGCGGGATGAAGGCCTTCGGGTTGTAAACCGCTTTTATAGAGGAAGAACCCTGAGAGCAATCGAAGGGTGACGGTACTCTATGAATAAGGGGGTGCTAACTCTGTGCCAGCAGCAGCGGTAACACAGAGCCCCCGAGCGTTATCCGGATTTATTGGGCGTAAAGCGTCTGTAGCCGGTCTGGAAAGTCTTTTGTTAAATACCAAGGGCTCAACCTTTGGAATGCAAAGGAAACTGCCAGACTTGAGGATGTTAGGGGCTGATGGAACTCTTGGTGGAGGGGTGGAATCCGTTGATATCAAGAGGAACACCAAAAGCGAAGGCATTCAGCTGGAACAGTCCTGACGGTGAGAG…
6538	Bacteria	Patescibacteria	Parcubacteria	Candidatus Vogelbacteria	undefined	undefined	undefined	TCGAGAATCTTCCGCAATGGCCTAACGGCTGACGGAGCGACGCCGCGTGGTTGATGAAGTCCTTCGGGACGTAAAGATCTTTTATGGGGGAAGAAATCCGCCGCAAGGCGGACTGACGGTACCCCATGAATAAGGGGTTGCTAAACTCGTGCCAGCAGCAGCGGTAATACGAGTGCCCCGAGCGTTATCCGGAATCATTGGGCGTAAAGAGTGTGAAGGCGGTCCGCCGCATCTTCTGTTAAAGCCTCCCGCTTAACGGGAGAAGTGCAGGAGAGATGGGCGGACTAGAGGGGGCGAGGGGTCTACGGAACTCATGGTGTAGGGGTGAAATCCGTCGATATCATGGGGAACACCAAAAGCGAAGGCAGTAGACTGGCGCCTCACTGACGCTCTAGCACG…
6540	Bacteria	Patescibacteria	Parcubacteria	Candidatus Kaiserbacteria	undefined	undefined	undefined	ACGAGAATATTCCGCAATGGGCGAAAGCCTGACGGAGCGACACTGCGTGATGGATGAAGTGCTTCGGTACGTAAACATCTTTTATCGGGGAAGAAGTCTATTGACGGTACCCGATGAATAAGGGGCTCCTAACTCTGTGCCAGCAGGAGCGGTAATACAGAGGCCCCGAGCGTTACCCGGAATCACTGGGCGTAAAGGGTGTCCAGGTGGCCATATTAGTCTTCCGTAAAATCCGTGGGCTTAACCCACGGCGCGCGGGAGAAACGGTATGGCTCGAGGGCGCGAGAGGTGCACGGAACTCATGGTGGAGGGGTGAAATCCGTTGATATCATGGGGAACACCAAAGGCGAAGGCAGTGCACTGGCGCGTTCCTGACACTCACACACGAAAGCCAGGGGA…
6541	Bacteria	Patescibacteria	Saccharimonadia	Saccharimonadales	undefined	undefined	undefined	GAATCTTCCACAATGGGCGAAAGCCTGATGGAGCAACGCCGCGTGCAGGACGAAGGCCTTCGGGTCGTAAACTGCTTTTATAAGTGAAGAATATGACGGTAACTTATGAATAAGCACCGGCTAACTACGTGCCAGCAGCCGCGGTCATACGTAGGGTGCAAGCATTATCCGGAATTACTGGGCGTAAAGAGTTGCGTAGGTGGACAAGTAAGCGAATAGTGAAATCTAACGGCTCAACCGTATAGACTATTGTTCGAACTGCTTGTCTCGAGAATGGTAGAGGTAACTGGAATTTCTTGTGTAGGAGTGAAATCCGTAGATATAAGAAGGAACACCAATGGCGTAGGCAGGTTACTGGACCATTTCTGACACTGAGGCACGAAAGCGTGGGGAGCGAACC
6543	Bacteria	Patescibacteria	Parcubacteria	Candidatus Portnoybacteria	undefined	undefined	undefined	TCGAGAATCTTCCACAATGGGCGAAAGCCTGATGGAGCGACATCGCGTGAAGGATGAAGGCCCTCGGGTCGTAAACTTCTTTTAGGGAGGAAGAAGTCACTTCGGTGGCTGACGGTACTCCCAGAATAAGGGGCCGCTAAACTCGTGCCAGCAGCGGCGGTAATACGAGTGCCCCGAGCGTTATCCGGAATTATTGGGCGTAAAGGGTCCGTAGGCGGCCTTGTTAGTCTTCTGTTAAATTTCAGGGCTCAACCCTGAAACCGCGGAGGAAACGGCAAAACTAGAGAGCGTGAGAGGTTAGAGGAACTCATGGTGTAGGGGTGAAATCCGTTGATATCATGGGGAACACCAAAGGCGAAGGCATCTAACTGGCGCGACTCTGACGCTGAGGGACGAAAG…
6548	Bacteria	Patescibacteria	ABY1	Candidatus Magasanikbacteria	undefined	undefined	undefined	TCAAGAATATTCCACAATGCACGAAAGTGTGATGGAGCGACGCCGCGTGCAGGAAGACGCCCCTCGGGGTGTAAACTGCTTTTATATGGGAAGAATTAGTGACGGTACCATATGAATAAGTGGGTGCTAACTCTGTGCCAGCAGCAGCGGTAATACAGAGCCCACAAACGTTATCCGGATTCATTGGGCGTAAAGCGTCCGCAGGTGGTTTGGTAAGTTATCGGTCAAATCCTAGAGCTTAACTTTGGGACTGCCGGTAAAACTGCCGGACTAGAGGTCGGAAGAGGCAAGCGGAACTGCAGGTGTAGTCGTAATAAGCGCTGATATCTGCAGGAACACCAAAGGCGAAGGCAGCTTGCTGGAACGTACCTGACACTCATGGACGAAAGCGTGGGGAGC…
6555	Bacteria	Patescibacteria	Parcubacteria	Candidatus Kaiserbacteria	undefined	undefined	undefined	TCGAGAATCTTCCGCAATGGACGAAAGTCTGACGGAGCGACGCCGCGTGGTGGATGAAGCCCTTAGGGGCGTAAACACCTTTTATGGAGGAGGAATTTTATTGACGTTACTCCATGAATAAGGGGCTCCCAATTCTGTGCCAGCAGGAGCGGTAATACAGAAGCCTCGAGCGTTACCCGGATTCACTGGGCGTAAAGGGTGCGTAGGCGGTTATATTAGTCTTGTGTTAAAACTTCAGGCTCAACCTGAAGATCGCATAGGAAACGGTATAACTAGAAGAAGTGAGAGGTGAACAGAACTCATGGTGTAGGGGTGAAATCCGTTGATATCATGGGGAATACCAAATGCGAAGGCAGTTCACTGGCACTTTCTTGACGCTGAGGCACGAAAGCGTGGATA…
6562	Bacteria	Patescibacteria	ABY1	Candidatus Kerfeldbacteria	undefined	undefined	undefined	TCGAGAATATTCCCCAATGGACGAAAGTCTGAGGGAGCGACGCCGCGTGACTGATGACGCTCTTCGGGGTGTAAAAGTCTTTTATCTAGGACGAATATTTTGACGGTACTAGATGAATAAGAGGTTGCTAACTCTGTGCCAGCAGCAGCGGTAATACAGAGACCTCGAGCGTTATCCGGATTTATTGGGCGTAAAGCGTTGGTAGGTGGTTTGGCAAGTCAGGCGTCAAATCCCGGAGCTTAACTCCGGAACTGCGTCTGAAACTATCAAGCTAGAGGCTGGGAGAGGTAGATGGAATTGCCGGTGTAGCGGTAAAATGCGTTAATATCGGCAAGAACACCAAATGCGAAGGCTTTCTACTGGAACAGTCCTGACACTGAGCAACGAAAGCGTGGGGAG…
6564	Bacteria	Patescibacteria	Gracilibacteria	undefined	undefined	undefined	undefined	GAATCTTCCGCAATGGGCGAAAGCCTGACGGAGCGACACCGCGTGAAGGATGAAGGCCTTTTGGTTGTAAACTTCTTTTCTGAAGGAATAAATGATGAAGTTACTTCAGGAATAAGCACCGGCTAACTACGTGCCAGCAGCCGCGGTAATACGTAGGGTGCAAGCGTTATCCGGAATTATTGGGCGTAAAGGGTTCGTAGGTGGCCCGTTAAGTTTGTAGTTAAATCCGATCGCTCAACGATCGAAGCGCTACGAAAACTGGCAGGCTAGAGAATGACAGAGGCAACTGGAATTCCACATGTAGGGGTAAAATCCGTTGATATGTGGAGGAACACCAAAAGCGAAGGCAGGTTGCTGGGTCATTTCTGACGCTGAGGAACGAAAGCGTGGGGAGCAAACA
6571	Bacteria	Patescibacteria	Parcubacteria	Candidatus Yanofskybacteria	undefined	undefined	undefined	TCGAGAATATTCGACAATGGGCGAAAGCCTGATCGAGCGACGCCGCGTGCAGGAAGAAGCCCCTTGGGGCGTAAACTGCTTTTGCCAAGGAAAAATTTTGATTGTACTTGGAGAATAAGGGGTTGCTAACCTCGTGCCAGCAGCAGCGGTAATATGAGGACCCCGAGCGTTATCCGGATTTACTGGGCGTAAAGAGTGAATAGTCGGTTGTGCTAGTCAAATGTTAAATCTCAGGGCTTAACCCTGAAGCTGCATTCGAAACGGCGCAACTAGAGTTGGTAAGAGGCAAGCGGAACGTGAAGTGTAGGGGTGAAATCCATTGATATTTCACGGAACACCAAAAGCGAAGGCAGCTTGCTGGTGCCATACTGACGATGAATTACTAAAGCGTGGGGATCA…
6583	Bacteria	Patescibacteria	Parcubacteria	Candidatus Campbellbacteria	undefined	undefined	undefined	TCGAGAATCTTCCGCAATGCACGAAAGTGTGACGGAGCGATGCCGCGTGGTTGACGAAGCGCTTAGGCGTGTAAAGACCTTTTATAAGTGAAGAATTATTGACATTAGCTTATGAATAAGGGGCTCCCAACTCTGTGCCAGCAGGAGCGGTAATACAGAGGCCCCGAGCGTTATCCGAAATTATTGGGCGTAAAGGGTGCGTAGGTGGAATTATTAGTCAGAGGTTAAATATTCATGCTCAACGTGAAAATCGCCTTTGAAACGGTAATTCTTGAATGTGCGTAAGGTATGTGGAACTCTCGGTGTAGGGGTGAAATCCGTTGATATCGAGGGGAACACCAAACGCGAAGGCAACATACTGGCGCATTATTGACACTGAGGCACGAAACCCTGGGTAGC…
6591	Bacteria	Patescibacteria	Gracilibacteria	Candidatus Peribacteria	undefined	undefined	undefined	GAATCTTCCGCAATGGGCGAAAGCCTGACGGAGCGACACCGCGTGGAGGATGAAGTCATTCTTTGATGTAAACTCCTGTTCTGAGGGAACAAATTTTTGAGTGTACCTCAGGAGAAAGCAACGGCTAACTACGTGCCAGCAGCCGCGGTAAGACGTAGGTTGCAAGCGTTACTCGGAATCACTGGGCGTAAAGCGTCTGTAGGCGGTGTGATGCGTCTGATGTGAAAACACCGGGCTCAACCCGGCATCCGCATTGGAAACGGTCACGCTCGAGAGACTCAGAGGCACCTGGAATGCTGTGTGTAGGGGTAAAATCCGTAGATACACAGTAGAACGCTCAAAGCGAAAGCAGGGTGCTGGGGGTTTTCTGACGCTGAGAGACGAAAGCGTGGGGAGCAA…
6600	Bacteria	Patescibacteria	ABY1	Candidatus Uhrbacteria	undefined	undefined	undefined	TCAAGAATCTTCCTCAATGCACGCAAGTGTGAAGGAGCTATGCCGCGTGGTGGATGAAGGCCTTCGGGTCGTAAACACCTTTTATAAGGGACGAACAAATGACGGTACCTTATGAATAAGGGGCTGCTAATCACGTGCCAGCAGCAGCGGTAATACGTGAGCCCCAAGCGTTGTCCGGATTTATTGGGCGTAAAGCGTCTGTAGGTGGTTTGATAAGTCGTGCGTTAAATCTTCGGGCTCAACCCGAAGGCCGCGTGCGATACTGTCAGACTAGAGGTTGGGAGAGGTGCACGGAATTGCTGGTGTAGCGGTAAAATGCGTTAATATCAGCAAGAACACCGAAGGCGAAAGCAGTGCACTAGAACATACCTGACACTAAGAGACGAAAGCGTGGGTAGC…
6621	Bacteria	Patescibacteria	Parcubacteria	Candidatus Giovannonibacteria	undefined	undefined	undefined	CCGAGAATATTCGACAATGGGCGAAAGCCTGATCGAGCGACGCCGCGTGCAGGATGAAGTCCTTCGGGACGTAAACTGCTTTTCACAATGAAGAACACAATGACGGTAGTTGTGGAATAAGGACTTGCTAATCTCGTGCCAGCAGCCGCGGTAATACGAGAAGTCCAAGCGTTATCCGGATTTACTGGGCGTAAAGGGTTCGTAGGGGGTTTTGTTAGTCTTCTGTTAAAGGTCTCTGCTTAACGGAGAACATGCGGGAGAAACGGCAAAACTTTGAGGATGCCAGAGGCAAGCGGAACTCACGGTGTAGGGGTGAAATCCGTTGATATCGTGGGGAACACCAAAGGCGAAGGCAGCTTGCTGGGGCAGTCCTGACCTTGAGGAACGAAAGCGTGGGGA…
6623	Bacteria	Patescibacteria	Parcubacteria	Candidatus Jorgensenbacteria	undefined	undefined	undefined	TCGAGAATATTCGACAATGGGCGAAAGCCTGATCGAGCGACGCCGCGTGCAGGAAGAAGGTCTTCGGATTGTAAACTGCTTTTAATGGGGAAAAAGTAATTGATTGTACCCATGGAATAAGAAGCTGCAAACCTCGTGCCAGCAGCCGCGGTAATACGAGGGCTTCAAGCGTTATCCGGATTTATTGGGCGTAAAGAGCGAGTAGGTGGTTTGATGTGTCTGCTGTTAAATGTCTCCGCTTAACGGGGTCACCGCAGTAGAAACTATCGAACTAGAGGGTGCTAGAGGCAACTGGAACGCACGGTGTAGGGGTGAAATCCGTTGATATCGTGCGGAACACCAAAGGCGAAGGCATGTTGCTGGGGCATTCCTGACACTCAATCGCGAAAGCGTGGGGAG…
6624	Bacteria	Patescibacteria	Parcubacteria	Candidatus Terrybacteria	undefined	undefined	undefined	TCGAGAATATTCGACAATGGGCGAAAGCCTGATCGAGCGACGCCGCGTGGAGGAAGACGCCCTTCGGGGTGTAAACTCCTTTTCTTCGGGAAGAACTATGGTGACTGTACCGAAGGAAGAAGAGGTTGCTAACTCTGTGCCAGCAGCAGCGGTAATACAGAGACCTCGAGCGTTATCCGGATTTATTGGGCGTAAAGGGTCCGTAGGCGGTTTGGCGCGTCCGGGGTGAAAGCCCTCGGCTCAACCGAGGAATTGCTTTGGATACGGCCAAACTTGAGGGTACGAGGGGCTGATGGAACTCATGGTGGAGGGGTGAAATCCGTTGATATCATGGGGAACACCAAAGGCGAAGGCATTCAGCTGGCGTAACCCTGACGCTGAGGGACGAAAGCGTGGGGA…
6632	Bacteria	Patescibacteria	Parcubacteria	Candidatus Nomurabacteria	undefined	undefined	undefined	TCGAGAATTTTCCACAATGGACGAAAGTCTGATGGAGCGACGCCGCGTGATCGATGAAGTGCTTCGGTATGTAAAGATCTTTTATGAGGGAAGAAGTTTATTGACGGTACCTCATGAATAAGGACCTGCAAAACTCGTGCCAGCAGCAGCGGTAATACGAGTGGTCCAAGCGTTATCCGGAATTATTGGGCGTAAAGGATATGTAGGTGGTTATATTAGTCTTTGGTCTAATCTCTCGGCTCAACCGAGAACCAGCCAGGGAAACGGTATGACTAGAGTATGTTATAGGTAAGCGGAACTCATAGTGTAGGGGTGAAATCCGTTGATATTATGGGGAACACCAAAAGCGAAGGCAGCTTACTGGAACATTACTGACACTGAAATATGAAAGCGTGGGTA…
6640	Bacteria	Patescibacteria	Gracilibacteria	Candidatus Peregrinibacteria	undefined	undefined	undefined	TAAAGAATATTCCGCAATGGGCGAAAGCCTGACGGAGCGACACCGCGTGGAGGATGAAGGCCTTAGGGTCGTAAACTCCTTTTCTGGGGGAAGAAGTTCTGACGGTACCCCAGGAATAAGCATCGGCAAACTATGTGCCAGCAGCCGCGGTAATACATAGGATGCAAGCGTTATCCGGAATTACTGGGCGTAAAGGGTTCGTAGGCGGTTTTTTAAGTAAGGGGTGAAATCTTCGGGCTCAACCCGAAAACTGCTTCTTAAACTGGAAGACTTGAGGGAGGGAGAGGCTGACGGAATTCTGCAAGTAGGGGTAAAATCCGTTGATCTGCAGAGGAACATCAAAAGCGAAGGCAGTCAGCTGGACCTCTTCTGACGCTGAGGAACGAAAGCGTGGGTAGC…
6641	Bacteria	Patescibacteria	Parcubacteria	Candidatus Campbellbacteria	undefined	undefined	undefined	TCGAGAATCTTCCACAATGGACGAAAGTCTGATGGAGCGACGCCGCGTGATTGATGAAGCCCTTTGGGGTGTAAAGATCTTTTATAGGGGAGGAAGTTTATTGACGTTACCCTATGAATAAGAGGCTCCTAACTCTGTGCCAGCAGGAGCGGTAATACAGAGGCCTCGAGCGTTATCCGGAATCACTGGGCGTAAAGGGTGCGTAGGTGGTGTTGTTAGTCTTTTGTTAAATCCCCAGGCTTAACCTGGGAGCTGCGAAAGAAACGGCAATACTAGAGGATGTGAGGGGTGTATGGAACTCACGGTGTAGGGGTGAAATCCGTTGATATCGTGGGGAACGCCAAAAGCGAAGGCAGTACACTGGCGCATACCTGACACTGAGGCACGAAAGCGTGGGTA…
6652	Bacteria	Patescibacteria	Gracilibacteria	undefined	undefined	undefined	undefined	TAAAGAATCTTCCGCAATGGGCGAAAGCCTGACGGAGCAACACTGCGTGGAGGATGAAGGCTTTCGGGTCGTAAACTCCTTTTCTGGGGGAAGAAGTTCTGACGGTACCCCAGGAATAAGCGACGGCAAACTACGTGCCAGCAGCCGCGGTAATACGTAGGTCGCGAGCGTTATCCGGAATTATTGGGCGTAAAGCGTCCGTATGCGGTTTTGTTAGTCCGTGGTTAAATCCCAGAGCTCAACTCTGGAATCGTCATGGAAACTGCAAGACTAGAGGTGTGCAGAGGCAGATGGAATTTCGGAAGTAGGGGTAAAATCCGTAGATCTCCGAAGGAACACCAAACGCGAAGGCATTCTGCTGGGCACAATCTGACGCTGAGGGACGAAAGCGTGGGTAGC…
6658	Bacteria	Patescibacteria	Parcubacteria	Candidatus Moranbacteria	undefined	undefined	undefined	TCGAGAATATTCCACAATGGACGAAAGTCTGATGGAGCGACGCCGCGTGCGGGATGAAGGCCTTCGGGTTGTAAACCGCTTTTCTACGGGAAGAATCACGATGACGGTACCGTAGGAATAAGAGGTTACTAACTCTGTGCCAGCAGTAGCGGTAATACAGAGACCTCAAGCGTTATCCGGATTTATTGGGCGTAAAGCGTAAGTAGGCGGGCATGTTAGTCGGGCGTCAAAGCTCGGGGCTCAACCCCGAAAAGGCGTCCGAAACGGCATGTCTAGAGAGTGTGAGAGATTGATGGAATTCATGGTGTAGTAGTGAAATGCGTTGATATCATGAGGAACACCCAAGGCGTAGGCAATCAATTGGCACATTTCTGACGCTCAGTTACGAAAGCGTGGGTA…
6665	Bacteria	Patescibacteria	Saccharimonadia	Saccharimonadales	undefined	undefined	undefined	TAGGGAATTTTCCACAATGGGCGAGAGCCTGATGGAGCAACGCCGCGTGCAGGATGAATGCCTTCGGGTTGTAAACTGCTTTTATGTGCGAAGAATTTGACTGTAACACATGAATAAGGATCGGCTAACTACGTGCCAGCAGCCGCGGTCATACGTAGGATCCAAGCGTTATCCGGAATTACTGGGCGTAAAGAGTTGCGTAGGTGGACTATTAAGTGGAGCGTGAAAGCGTGCGGCTCAACCGCATTACTGCGTTCCAAACTAATAGACTAGAGTATGAGAGAGGTAGATGGAATTTCCAGTGTAGGAGTGAAATCCGTAGATATTGGAAGGAACACCGATGGCGTAGGCAGTCTACTGGCTCATTACTGACACTAAGGCACGAAAGCGTGGGGAGCA…
6670	Bacteria	Patescibacteria	Gracilibacteria	Candidatus Peregrinibacteria	undefined	undefined	undefined	TAAAGAATCTTCCACAATGGGCGAAAGCCTGATGGAGCAACACCGCGTGATTGATGACGCCCTTCGGGGTGTAAAGATCTTTTCTGGGGGAAGAACTCTGACGGTACCCTAGGAATAAGCACCGGCTAAACTCGTGCCAGCAGCCGCGGTAATACGAGTGGTGCAAGCGTTATCCGGAATTATTGGGCGTAAAGCGTCCGCAGGCGGCGCGTCAAGTTAGGCGTTAAATCCCCCAGCTCAACTGGGGATTAGTGCTTAAAACTGACGTGCTAGAGACTTGGAGAGGTGAGTGGAATTCAGTGTGTAGGGGTAAAATCCGTAGATACACTGAGGAACACCAAAAGCGAAGGCAGCTCACTGGCCAAGATCTGACGCTCAGGGACGAAAGCGTGGGGAGCG…
6674	Bacteria	Patescibacteria	Gracilibacteria	undefined	undefined	undefined	undefined	GAATCTTCCGCAATGGGCGCAAGCCTGACGGAGCGACACCGCGTGGAGGACGAAGCCTTTGTTGGTGTAAACTCCTTTTTTCTCCGAAGATAATGACGGTAGGAGAAGAATAAGAAGCAGCAAACTACGTGCCAGCAGCTGCGGTAATACGTAGGCTTCAAGCGTTATCCGGAATTACTGGGTGTAAAGCGTCTGTAGGCGGCAGAGTAAGTTTGGCATGAAAGACCGGGGCTTAACCCCGTGTTTGTGTCGAAAACTGCTCAGCTAGAATCTGGGAGAGGGAAGCAGAATGATGTGAGTAGGGGTGCAATCCGTTGATACACATCAGAATACCAAAAGCGAAGGCAGCTTCCTGGAACAGTATTGACGCTCAGAGACGAAAGCGTGGGGAGCGAAAA
6677	Bacteria	Patescibacteria	Saccharimonadia	Saccharimonadales	undefined	undefined	undefined	TAGGGAATTTTCCACAATGGGCGAAAGCCTGATGGAGCAACGCCGCGTGCAGGATGAAGGCTTTCGGGTCGTAAACTGCTTTTATGTGCGAAGAATATGACTGTAACACATGAATAAGGGTCGGCTAACTACGTGCCAGCAGCCGCGGTCATACGTAGGACCCAAGCGTTATTCGGAATTACTGGGCGTAAAGAGTTGCGTAGGCGGCAAGTTAAGTGGGTAGTGAAATCGTGTGGCTCAACCATACACACATTATCTAAACTGGCTAGCTAGAGTAAGATAGAGGTAACTGGAATTCCAAGTGTAGGAGTGAAATCCGTAGATATTTGGAGGAACACCGATGGCGTAGGCAGGTTACTGGATCTTTACTGACGCTGAGGCACGAAAGCGTGGGGAGCA…
6699	Bacteria	Patescibacteria	ABY1	Candidatus Magasanikbacteria	undefined	undefined	undefined	TCAAGAATATTCCTCAATGGGCGAAAGCCTGAAGGAGCGACGCCGCGTGCAGGATGAAGATCTGCGGATTGTAAACTGCTTTTATCAGGGACGAATTTGTGACGGTACCTGACGAATAAGAGGTTGCTAACTCTGTGCCAGCAGCAGCGGTAATACAGAGACCTCAAGCGTTATCCGGATTTACTGGGCGTAAAGCGTCCGCAGGTGGTTTGATAAGTCAGCGGTCAAAACTCGGTGCTTAACACCGAGATCGCCGTTGAAACTATCTAACTCGAGGTTGGGAGAGGCAAGCGGAATTGCAGGTGTAGTCGTAATAAGCGTTGATATCTGCAAGAACACCAAATGCGAAGGCAGCTTGCTGGAACATACCTGACACTCATGGACGAAAGCGTGGGGAGC…
6701	Bacteria	Patescibacteria	ABY1	Candidatus Magasanikbacteria	undefined	undefined	undefined	TCAAGAATATTCCACAATGGGGGAAACCCTGATGGAGCGACGCCGCGTGTAGGATGAAGGCCTTCGGGTCGTAAACTACTTTTATATGGGACGAATTCGTGACGGTACCATATGAATAAGAGGTTGCTAACTCTGTGCCAGCAGCAGCGGTAATACAGAGACCTCAAGCGTTATCCGGATTTATTGGGCGTAAAGCGTCAGTAGGTGGGACAGCGGGTTGGGAGTTAAAACTTCGTGCTCAACGCGAAGATTGCTTTCAAAACTACTGTTCTTGAGGATGGGAGAGGTAAGCGGAATTGCTGGTGTAGTCGTAATAAGCGTTGATATCAGCAAGAACACCAAATGCGAAGGCAGCTTACTGGAACATTCCTGACACTGAATGACTAAAGCGTGGGGAGC…
6706	Bacteria	Patescibacteria	Parcubacteria	undefined	undefined	undefined	undefined	TCGAGAATATTCCACAATGGACGAAAGTCTGATGGAGCGACGCCGCGTGCAGGAAGAAGCCCTTCGGGGTGTAAACTGCTTTTCTACCAGAAAAAGCTTCGGCTGATTGTACGGTAGGAATAAGGGGCTGCTAACTTCGTGCCAGCAGCAGCGGTAATACGAAGGCCCCGAGCGTTGTCCGGATTTATTGGGCGTAAAGAGCGCGAAGACTCCTTGCCGCATCTTTAGTTAAATCTCAGAGCTTAACTCTGAGGCCGCTAAAGAGATGGGTAGGGTAGAGGGCGCCAGAGGCTAGTAGAACTCACGGTGTAGGGGTGAAATCCGTTGATATCGTGAGGAATACCAAAGGCGAAGGCATCTGGCTGGGGCGTCCCTGACGTTCAAGCGCGAAAGCGTGGG…
6709	Bacteria	Patescibacteria	Parcubacteria	undefined	undefined	undefined	undefined	TCGAGAATCTTCCACAATGGGCGAAAGCCTGATGGAGCGACGCCGCGTGCAGGATGAAGTCCTTCGGGACGTAAACTGCTTTTGTCTCGGAACAATCCGCCAACCGGCGGATGAGCGTACGAGACGAATAAGGGCCTGCTAACCTCGTGCCAGCAGCCGCGGTAAGACGAGGGGCTCAAGCGTTATCCGGATTTATTGGGCGTAAAGCGTGTGTAGGGGGTTTTGTAAGTCCTGTTTTAAATTTTTTCGCTTAACGGAAAAAATGGACAGGATACTGCAAGACTGCGAGGATGCGAGAGGTTTGCGGAACTCACGGTGTAGGGGTGAAATCCGTTGATATCGTGAGGAACACCAAAGGCGAAGGCAGCAAGCTGGCGCATTCCTGACCCTGAGACACGA…
6723	Bacteria	Patescibacteria	ABY1	Candidatus Uhrbacteria	undefined	undefined	undefined	TCAAGAATCTTCCTCAATGCACGCAAGTGTGAAGGAGCTATGCCGCGTGGTGGATGAAGGCCTTCGGGTCGTAAACACCTTTTATAAGGGACGAACAAATGACGGTACCTTATGAATAAGGGGCTGCTAATCACGTGCCAGCAGCAGCGGTAATACGTGAGCCCCGAGCGTTGTCCGGATTTATTGGGCGTAAAGCGTCTGTAGGTGGTTTGGTAAGTCGTGCGTTAAATCTTCAGGCTTAACCTGGGGGCCGCGTGCGATACTGCCAGACTAGAGGGTGGGAGAGGTGCACGGAATTGTTGGTGTAGCGGTAAAATGCGTTAATATCAGCAAGAACACCGAAGGCGAAGGCAGTGCACTGGAACATACCTGACACTGAGAGACGAAAGCGTGGGGAGT…
6737	Bacteria	Patescibacteria	Parcubacteria	Candidatus Colwellbacteria	undefined	undefined	undefined	TCGAGAATATTCCACAATGGGCGAAAGCCTGATGGAGCGACGCCGCGTGCAGGATGAAGGCCTTCGGGTTGTAAACTGTGGTAGCAGGGGAAGAACATTAGTGACGGTACCCTGTGGAAAGAGGTTGGTAACTACGTGCCAGCACCAGCGGTAATACGTAGACCTCAAGCGTTATCCGGATTTATTGGGCGTAAAGAGTACGTAGGGGGCTGCGTGCGTCTTCTGTTAAATCTCACTGCCTAACGGTGAGCTTGCGGGAGATACGGCGTGGCTAGAGGATGCGAGAGGTGTGTGGAACGCACGGTGTAGGGGTGATATCCGTTGATATCGTGCGGAACACCAAAGGCGAAGGCAGCACACTGGCGTATTCCTGACCCTGAGGTACGAAAGCGTGGGTAG…
6756	Bacteria	Patescibacteria	Parcubacteria	Candidatus Campbellbacteria	undefined	undefined	undefined	TCGAGAATCTTCCGCAATGGGCGAAAGCCTGACGGAGCGACGTCGCGTGGTTGATGAAGTTCTTAGGAATGTAAAGACCTTTTATACGTGAGGAAGTCTATTGACGTTAACGTATGAATAAGGGGTTGCTAAACTCGTGCCAGCAGCAGCGGTAATACGAGTGCCCCGAGTGTTATCCGGAATCATTGGGCGTAAAGGGTCCGTAGGCGGCCTTATTAGTCTTTCGTTAAAGCTCCAGGCTCAACCTGGTAACAGCGAAAGAAACGGTAAGGCTAGAGGATGTGAGGGGTGTGTGGAACTCATGGTGTAGGGGTGAAATCCGTTGATATCATGGGGAACACCGAAAGCGAAGGCAGCACACTGGCACATTCCTGACGCTGAGGGACGAAACCCTGGGTC…
6758	Bacteria	Patescibacteria	Saccharimonadia	Saccharimonadales	undefined	undefined	undefined	TAGGGAATCTTCCACAATGGGCGAAAGCCTGATGGAGCAACGCCGCGTGCAGGATGAAGGCCTTCGGGTCGTAAACTGCTTTTTTCTGTGATGAATATGACAGTAACAGACGAATAAGGGACGGCTAACTACGTGCCAGCAGCCGCGGTCATACGTAGGTCCCAAGCGTTATCCGGAATCACTGGGCGTAAAGAGTTGCGTAGGCGGCTTGTTAAGCAAGATGTGAAATCATACGGCTCAACCGTATACACATATTTTGAACTGGCAAGCTAGAGTATATGAGAGGTCACTGGAATTTCTAGTGTAGGAGTGAAATCCGTAGATATTAGAAGGAACACCGATGGCGTAGGCAGGTGACTGGCATATTACTGACGCTAAGGCACGAAAGCGTGGGGAGCG…
6773	Bacteria	Patescibacteria	Gracilibacteria	undefined	undefined	undefined	undefined	GAATCTTCCGCAATGGGCGAAAGCCTGACGGAGCGACACCGCGTGGGGGATGACGGCCTTTTGGTTGTAAACCCCTTTTCTGAGGGAATAAATGATGAAGTTACCTCAGGAATAAGCACCGGCTAACTACGTGCCAGCAGCCGCGGTAATACGTAGGGTGCAAGCGTTATCCGGAATTATTGGGCGTAAAGCGTTCGTAGGTGGCTCCGCCAGTTTGTGGTTAAAGCCGGTCGCTCAACGATCGAATCGTCACAAAAACTACGGAGCTAGAGAGTGGCAGAGGCAACTGGAATTTCGCATGTAGGGGTAAAATCCGTTGATATGCGAAGGAACACCAAAAGCGAAGGCAGGTTGCTGGGCCATTTCTGACACTGAGGAACGAAAGCGTGGGGAGCAAACA
6788	Bacteria	Patescibacteria	Parcubacteria	Candidatus Campbellbacteria	undefined	undefined	undefined	TCGAGAATCTTCCGCAATGGGCGAAAGCCTGACGGAGCGACGTCGCGTGATTGATGAAGCACTTCGGTGTGTAAAAATCTTTTATGAGGGAGGAAGTTTATTGACGTTACCTCATGAATAAGGGGTTGCTAAACTCGTGTCAGCAGCAGCGGTAATACGAGTGCCCCGAGCGTTATCCGGAATCACTGGGCGTAAAGGGTCCGTAGGCGGCTGTATTAGTCTCCTGTTAAAGCCCCCGGCCTAACCGGGGATCCGCAGGAGAAACGGTACAGCTAGAAGACGTAAGAGGTGTGTGGAACTCACAGTGTAGGGGTGAAATCCGTTGATATTGTGGGGAACACCGAAGGCGAAGGCAACACACTGGTACGTTCTTGACGCTGAGGGACGAAACCCTGGGTA…
6796	Bacteria	Patescibacteria	Saccharimonadia	Saccharimonadales	Saccharimonadaceae	GTL1	undefined	TGGGGAATCTTGCACAATGGGGGAAACCCTGATGCAGCGATGCCGCGTGAGTGAAGAAGGCCTTTGGGTTGTAAAACTCTTTCGTCGGGGAAGAAAATGACTGTACCCGAATAAGAAGGTCCGGCTAACTACGTGCCAGCAGCCGCGGTCATACGTGGGACCCAAGCGTTATCCGGATTTACTGGGCGTAAAGAGTTGCGTAGGCGGCTTCCCAAGCGAGATATTAAATCGTGTGGCTTAACCATACAGATGTATCTCGAACTAGGTAGCTAGAGTATAGGAGAGGTCACTGGAATTTCTTGTGTAGGAGTGAAATCCGTAGATATAAGAAGGAACACCGATGGCGTAGGCAGGTGACTGGCCTATTACTGACGCTAAGGCACGAAAGCGTGGGGAGCG…
6804	Bacteria	Patescibacteria	Saccharimonadia	Saccharimonadales	undefined	undefined	undefined	TAGGGAATCTTCCACAATGGACGAAAGTCTGATGGAGCAACGCCGCGTGCAGGATGAATGCCTTAGGGTTGTAAACTGCTTTTATAAGTGAAGAATATGACGGTAACTTATGAATAAGGGACTGCTAACTACGTGCCAGCAGCCGCGGTCATACGTAGGTCCCAAGCGTTATCCGGATTTACTGGGCGTAAAGAGTTGCGTAGGCGGTGGTCTAAGCGATGTATTAAAGAGTGCGGCTCAACCGCAAAGATGTACATCGAACTGGATCACTAGAGTATAGGAGAGGTCACTGGAATTTCTTGTGTAGGAGTAATATCCGTAGATATAAGAAGGAACACCGATGGCGTAGGCAGGTGACTGGCCTATTACTGACGCTGAGGCACGAAAGCGTGGGGAGCG…
6827	Bacteria	Patescibacteria	ABY1	Candidatus Falkowbacteria	undefined	undefined	undefined	TCAAGAATCTTCCACAATGGCCGAAAGGCTGATGGAGCGACGCCGCGTGCATGAAGAAGCCCTTCGGGGTGTAAAATGCTTTTATGTGGGACGAATCAATGACGGTACCACAAGAATAAGGGGCTGCTAACCTCGTGCCAGCAGCAGCGGTAATACGAGGGCCCCAAGCGTTATCCGGATTTATTGGGCGTAAAGGGTCCGTAGGCGGTTTATTACATCTCCTGTTAAATCCCAAGGCTCAACCTTGGAACCGCGGGAGAGATGGATAAACTAGAGGCCGGTAGAGGCAAGCGGAATTGTCGGTGTAGGGGTTAAATCCGTTAATATCGACAGGAACACCAAATGCGAAGGCAGCTTGCTAGAACGAGCCTGACGCTCAGGGACGAAAGCGTGGGTAGC…
6840	Bacteria	Patescibacteria	Parcubacteria	Candidatus Campbellbacteria	undefined	undefined	undefined	TCGAGAATATTCCGCAATGCACGAAAGTGTGACGGAGCGACGCCGCGTGATGGATGAAGGCCTTCGGGTTGTAAACATCTTTTATAGATGAGGAAGTTTATTGACGTTAATCTATGAATAAGGGGCTCCTAATCTGGTGCCAGCAGGAGCGGTAATACCAGAGCCCCAAGCATTATCCGGAATCACTGGGCGTAAAGGATGCGTAGGTGGAAATGTTAGTCAGAGGTTAAAGACCGAAGCTCAACTTCGGGACAGCCTTTGATACGGCATTTCTTGAGTTCGTCAGAGGCAAGTAGAACTCTCGGTGTAGGGGTGAAATCCGTTGATATCGAGGGGAATACCAAAAGCGAAGGCAGCTTGCTGGGACGACACTGACACTGAGGCATGAAACCCTGGGTA…
6844	Bacteria	Patescibacteria	Gracilibacteria	undefined	undefined	undefined	undefined	TAAGGAATCTTCCGCAATGGACGAAAGTCTGACGGAGCGACACCGCGTGGTGGATGAAGGCCCATGGGTCGTAAACACCTTTTCTGAGGGAAGAAGATCTGACGGTACCTCAGGAATAAGCCCCGGCTAATTACGTGCCAGCAGCCGCGGTAATACGTAAGGGGCAAGCGTTACCCGGAATTATTGGGCGTAAAGCGTCCGCAGGCGGATCATTAAGTCTGTTATTAAATACCAGCGCTCAACGTTGGTGCCGTAATGGAAACTGGTGATCTAGAGTATGGGAGAGGTGTGTGGAATTCTGCAAGTAGGGGTAAAATCCGTAGATATGCAGAGGAATACCAAAAGCGAAGGCAGCACACTGGCCCATTACTGACGCTCAGGGACGAAAGCGTGGGGAGC…
6852	Bacteria	Patescibacteria	ABY1	Candidatus Kerfeldbacteria	undefined	undefined	undefined	TCAAGAATCTTCCACAATGGGCGAAAGCCTGATGGAGCGACGCCGCGTGCAGGAAGACGCCTTTCGGGGTGTAAACTGCTTTTATGTGGGAAAAACTAGCGATGGTACCACATGAATAAGGGGCTGCTAATCACGTGCCAGCAGCAGCGGTAATACGTGAGCCCCAAGCGTTATCCGGATTTACTGGGCGTAAAGAGCTAAAAGGTGGTCGTGTAAGTCAAGTATTAAAGCCCGGAGCTCAACTCCGGTTATGTACTTGAAACTGCACAACTTGAGGACGGAAGAGGTAAGCGGAATTATCGGTGTAGCAGTAAAATGCGTTAATATCGATAGGAACTCCAAAAGCGAAGGCAGCTTACTGGGACGATCCTGACACTAAATAGCGAAAGCGTGGGGAGC…
6855	Bacteria	Patescibacteria	ABY1	Candidatus Komeilibacteria	undefined	undefined	undefined	TCGAGAATCTTCCTCAATGGCCTAACGGCTGAAGGAGCAATGCCGCGTGATCGAAGAAGCCCCTCGGGGTGTAAAGATCTTTTCTCAGGGAAGAATACGTGACGGTACCTGAGGAATAAGCCACTGCTAACTTCGTGCCAGCAGCAGCGGTAATACGAAGGTGGCAAGCGTTACCCGGATTGATTGGGCGTAAAGCGTCCGCAGACGGTTTGGTAAGTCTTTTGTTAAATCTTGAAGCTTAACTTCAAGGCTGCGGAAGATACTGCCTCACTAGAGACTGGAAGAGGCAAGCGGAATTACCGGTGTAGGAGTAAAATCCGTTAATATCGGTAGGAACACCAAATGCGAAGGCAGCTTGCTGGGACAGTTCTGACGTTCAGGGACGAAAGCGTGGGGAGC…
6874	Bacteria	Patescibacteria	Parcubacteria	undefined	undefined	undefined	undefined	TCAAGAACATTCGACAATGGGCGAAAGCCTGATCGAGCGACGCCGCGTGCAGGAAGAAGGGTTTCGGCCTGTAAACTGCTTTTCATTGGGAGGAACGAAAGTGACTGTACCAATGGAATAAGGCGCTGCAAACTTCGTGCCAGCAGCCGCGGTAATACGAAGGCGCCAAGCGTTATCCGGATTTATTGGGCGTAAAGGGTCACCAGGTGGCGTGGTTAGTCGGGCGTTAAATCTCACTGCTTAACGGTGAGGCCGCGTCCGAAACGGCCATGCTAGAGGAATGGAGAGGGAGTGGGAACTCACGGTGTAGGGGTGAAATCCGTTGATATCGTGGGGAACACCAAAGGCGAAGGCAAACTCCTGGCCATTTCCTGACACTCATGTGACGAAAGCGTGGGG…
6875	Bacteria	Patescibacteria	Saccharimonadia	Saccharimonadales	undefined	undefined	undefined	TCGGGAATTTTCCACAATGGGCGAAAGCCTGATGGAGCAACACCGCGTGCAGGATGAATGCCTTAGGGTTGTAAACTGCTTTTATATGTGAAGATTATGACGGTAGCATATGAATAAGGATCGGCTAACTCCGTGCCAGCAGCCGCGGTCATACGGAGGATCCAAGCGTTATCCGGAATTACTGGGCGTAAAGAGTTGCGTAGGCGGTTAAGTAAGTTGATAGTGAAAGCGTCCCGCTCAACGGGATATACATTACCAAAACTACTTTGACTAGAGGATGAGAGAGGTAGCTGGAATTCCCTGTGTAGGAGTGAAATCCGTAGATATAGGGAGGAACACCGATGGCGTAGGCAGGCTACTGGCTCATTCCTGACGCTCAGGCACGAAAGCGTGGGGAGC…
6876	Bacteria	Patescibacteria	Parcubacteria	Candidatus Yanofskybacteria	undefined	undefined	undefined	TCGAGAATATTCGACAATGGGCGAAAGCCTGATCGAGCGACGCCGCGTGCAGGAAGAAGCTCCTTGGAGCGTAAACTGCTTTTGCGTGGGAAGAATTTTGACGGTACCACGAGAATAAGGGGTTGCTAACCTCGTGCCAGCAGCAGCGGTAATACGAGGACCCCAAGCGTTATCCGGATTTACTGGGCGTAAAGCGTGTGTAGTTGGTTTTGTTAGTCTGATGTTAAATCTCTGGGCTTAACCCAGAGGCCGCATCGGAAACGGCAAGACTAGAGCGGGTAAGAGGCAAGCGGAACGTGCGGTGTAGGGGTGAAATCCATTGATATTGCACGGAACACCAAAAGCGAAGGCAGCTTGCTAGTGCTTTGCTGACAATGAGACACGAAAGCGTGGGGATCA…
6880	Bacteria	Patescibacteria	Parcubacteria	Candidatus Jorgensenbacteria	undefined	undefined	undefined	TCAAGAACATTCGACAATGGGCGAAAGCCTGATCGAGCGACGCCGCGTGCAGGAAGAAGGGCTTCGGTCTGTAAACTGCTTTTCTACGGGAAAAAGTTATTGATGGTACCGTAGGAATAAGGGGCTGCAAACTTCGTGCCAGCAGCCGCGGTAATACGAAGGCCCCGAGCGTTATCCGGATTTATTGGGCGTAAAGAGCGCGTAGGAGGTCTTGTGCGTCTTACCCGAAATTCCTGAGCTTAACTTAGGAACTTGGTAAGATACGGCAAGACTAGAGGGTGTCAGAGGCAAGCGGAACTCATGGTGTAGGGGTGAAATCCGTTGATATCATGGGGAACACCGAAGGCGAAGGCAGCTTGCTGGGGCATTCCTGACTCTCAGTGCGCGAAAGCGTGGGGA…
6882	Bacteria	Patescibacteria	Parcubacteria	undefined	undefined	undefined	undefined	TCGAGAATCTTCCGCAATGGACGAAAGTCTGACGGAGCGACGCCGCGTGAAGGATGAAGCGCTTCGGCGCGTAAACTTCTTTTATAGGGGAGAAAGTTTATTGATAGTACCCTAAGAATAAGAGGCTACAAACTCTGTGCCAGCAGTAGCGGTAATACAGAGGCCTCAAGCGTTATCCGGAATTACTGGGCGTAAAGGGTGTGTAGGTGGTCTAGTTAGTCTCTTGTTAAATTCTTCGGCTTAACCGGGGGCATGCGAGGGAAACGGCTAGACTTGAGGGTGCGAGGGGTGCATGGAACTCATGGAGTAGGGGTGAAATCCGTTGATATCATGAGGAACACCGAAAGCGAAGGCAGTGCACTAGAGCATTTCTGACACTCAAACACGAAAGCGTGGGTA…
6884	Bacteria	Patescibacteria	Saccharimonadia	Saccharimonadales	LWQ8	undefined	undefined	TAGGGAATTTTCCACAATGGGGGCAACCCTGATGGAGCAACGCCGCGTGCAGGATGAATGCCTTAGGGTTGTAAACTGCTTTTATCTGTGACGAATATGACGGTAGCAGATGAATAAGGATCGGCTAACTCCGTGCCAGCAGCCGCGGTCATACGGAGGATCCAAGCGTTATCCGGAATTACTGGGCGTAAAGAGTTGCGTAGGTGGCATAGTAAGCAAATAGTGAAAGCATCCCGCTCAACGGGATAAACATTATTTGAACTGCTAAGCTTGAGGACGAGAGAGGTCGCTGGAATTGCTAGTGTAGGAGTGAAATCCGTAGATATTAGCAGGAACACCGATGGCGTAGGCAGGCGACTGGCTCGTTCCTGACACTAAGGCACGAAAGCGTGGGGAGCA…
6891	Bacteria	Patescibacteria	Saccharimonadia	Saccharimonadales	YM_S32_TM7_50_20	undefined	undefined	TAGGGAATTTTCCACAATGGGCGAAAGCCTGATGGAGCAACGCCGCGTGCAGGATGAAGGCCTTCGGGTTGTAAACTGCTTTTAATAGTGAAGATTATGACGGTAACTATTGAATAAGGACCTGCTAACTACGTGCCAGCAGCCGCGGTCATACGTAGGGTCCAAGCGTTATCCGGAATTACTGGGCGTAAAGAGTTGCGTAGGTGGCATAGAAAGCGGACAGTGAAAGCGTGTGGCTCAACCATACATCCATTGTCTGAACTCCTAAGCTAGAGAACGAGAGAGGTAGATGGAATTCCTGATGTAGGGGTAATATCCGTAGATATCAGGAGGAACACCGATGGCGTAGGCAGTCTACTGGCTCGTTTCTGACACTAAGGCACGAAAGCGTGGGGAGCA…
6893	Bacteria	Patescibacteria	ABY1	Candidatus Magasanikbacteria	undefined	undefined	undefined	TCAAGAATATTCCACAATGCCCTAACGGGTGATGGAGCGACGCCGCGTGCAGGAAGACGCCCTTCGGGGTGTAAACTGCTTTTATTTGGGAAGAACAAATGACGGTACCAAATGAATAAGGGGCTGCTAACTCTGTGCCAGCAGCAGCGGTAATACAGAGGCCCCAAGCGTTATCCGGAATTACTGGGCGTAAAGCGTCCGCAGGCGGTTTAGAAAGTATGCTGTCAAATCCTGAGGCTCAACCTCAGGGCTGCAGCGTAAACTCCTAAACTAGAGGGTGGGAGAGGTAACTGGAATTGCCGGTGTAGTAGTAAAATGCGTTAATATCGGCAGGAACACCAAATGCGAAGGCATGTTACTGGAACACTCCTGACGCTCAGGGACGAAAGCGTGGGTAGC…
6905	Bacteria	Patescibacteria	Saccharimonadia	Saccharimonadales	Saccharimonadaceae	TM7a	undefined	TAAGGAATCTTCCACAATGGGCGAAAGCCTGATGGAGCAACGCCGCGTGCAGGATGAAGGCCCTCGGGTCGTAAACTGCTTTTATGAGTGAAGAATATGACGGTAACTCATGAATAAGCACCGGCTAACTACGTGCCAGCAGCCGCGGTCATACGTAGGGTGCAAGCATTATCCGGAGTGACTGGGCGTAAAGAGTTGCGTAGGTGGTTAGTAAAGTGAATAGTGAAACCTGGTGGCTCAACCATACAGACTATTATTCAAACTGCATAACTCGAGAATGGTAGAGGTAGCTGGAATTTCTAGTGTAGGAGTGAAATCCGTAGATATTAGAAGGAACACCAATGGCGTAGGCAGGCTACTGGACCATTTCTGACACTAAGGCACGAAAGCGTGGGGAGC…
6914	Bacteria	Patescibacteria	ABY1	Candidatus Magasanikbacteria	undefined	undefined	undefined	TCGAGAATATTCGGCAATGGGCGAAAGCCTGACCGAGCGACGCCGCGTGCAGGATGAAGGCCTTCGGGTCGTAAACTGCTTTTACCGAGGACGAATACTGACGGTACTCGGAGAATAAGAGGTTGCTAACTCTGTGCCAGCAGCAGCGGTAATACAGAGACCTCAAGCGTTATCCGGATTTATTGGGCGTAAAGGGTCCGCAGGTGGCTTATCACGTCACTGGTTAAATGTTGGGGCTCAACCCTAACACCGCCAGTGATACGGATTAGCTCGAGCATGGGAGAGGCAAGCGGAATTACCGGTGTAGTAGTAAAATGCGTTAATATCGGTAAGAACACCAAATGCGAAGGCAGCTTGCTGGAACATTGCTGACACTCAGGGACGAAAGCGTGGGGAGCG…
6918	Bacteria	Patescibacteria	Parcubacteria	Candidatus Giovannonibacteria	undefined	undefined	undefined	CCGAGAATATTCGACAATGGGCGAAAGCCTGATCGAGCGACGCCGCGTGCGGGAAGAAGTCCTTCGGGACGTAAACCGCTTTTTTAGGGGAGGAACGAAAGTGACTGTACCCTAAGAATAAGGGCTTGCTAACCTCGTGCCAGCAGCCGCGGTAATACGAGGAGCCCAAGCGTTATCCGGATTTACTGGGCGTAAAGGGTGTGTAGGCGGTTTGGTTAGTCCTGTTTTAAATCTCCGTGCCCAACATGGAGGCTGGATGGGAAACGGCCAAACTTTGATGATGCCAGAGGCAAGCGGAACTCTAGGTGTAGGGGTGAAATCCGTTGATATCTAGGGGAACACCAAAGGCGAAGGCGGCTTGCTGGGGTATTCATGACGCTGAAACACGAAAGCGTGGGG…
6922	Bacteria	Patescibacteria	Gracilibacteria	Candidatus Peribacteria	undefined	undefined	undefined	GAATCTTCCGCAATGGGGGCAACCCTGACGGAGCGACACCGCGTGGAGGATGAAGTCTTTTTTAGATGTAAACTCCTGTTCTGAGGGACGAAATTTTTGACGGTACCTCAGGAGAAAGCACCGGCTAATTCTGTGCCAGCAGCCGCGGTAAGACAGAAGGTGCAAGCGTTACTCGGAATTACTGGGCGTAAAGCGTCTGCAGGTGTCTCGTTAAGTCTGAGGTAAAAGCACTGGAGCTCAACTCCGTGTATGTCTTGGAAACTGGCGAGATTGAGTCATTGAGAGGTATCTGGAATGTCGTGTGTAGGGGTAAAATCCGTAGATCCACGATGGAACGCCAAAAGCGAAGGCAGGATACTGGCAATGTACTGACACTCAGAGACGAAAGCGTGGGGAGCA…
6923	Bacteria	Patescibacteria	Parcubacteria	Candidatus Nomurabacteria	undefined	undefined	undefined	TCGAGAATCTTCCACAATGGGCGCAAGCCTGATGGAGCGATGTCGCGTGATTGATGAAGTGTTTAGGCATGTAAAGATCTTTTCTCAAGGAGGAAGTTTATTGACGTTACTTGAGGAATAAGGGGTTGCTAAACTCGTGCCAGCAGCAGCGGTAATACGAGTGCCCCAAGCATTATCCGGAATTATTGGGCGTAAAGGGTCCGCAGGCGGTCTTATTAGTCTTATGTGAAATCTCCCGGCTTAACTGGGAACACGCATAGGAAACGGTAAGACTAGAGGACGTAAGAGGTATGTGGAACTCATGGTGTAGGGGTGAAATCCGTTGATATCATGGGGAACACCAAATGCGAAGGCAACATACTGGTACGCTCCTGACGCTCAGGGACGAAAGCACGGGTA…
6924	Bacteria	Patescibacteria	Parcubacteria	undefined	undefined	undefined	undefined	TCGAGAATATTCGACAATGGGCGAAAGCCTGATCGAGCGACGCCGCGTGGTAGATGAAGTCTTTCGAGATGTAAATACCTTTTATGGGGGACGAAGTTTATTGACGGTACTCCATGAATAAGAGGTTGCTAAACTCGTGCCAGCAGCAGCGGTAATACGAGTGCCTCGAGCGTTATCCGGAATTATTGGGCGTAAAGGGTGTGTAGGTGGTTGTATTAGTCTTTTGTGAAATTTCTTGGCTCAACTGAGAAACTGCAGGGGAAACGGTATGACTAGAGGATGCGAGGGGTTTGCGGAACTCATGGTGTAGCGGTGAAATGCGTTGATATCATGGGGAACACCAAAAGCGAAGGCAGCAAACTGGAGCACTCCTGACACTGAGACACGAAAGCGTGGGTA…
6926	Bacteria	Patescibacteria	Parcubacteria	Candidatus Ryanbacteria	undefined	undefined	undefined	TCGAGAATCTTCCACAATGGGCGAAAGCCTGATGGAGCGACGCCGCGTGCAGGATGAAGTTCTTCGGGACGTAAACTGCTTTTTGTTGGGAAGAAGTTATTGACGGTACCAACAGAATAAGGGCCTGCTAATCTCGTGCCAGCAGCCGCGGTAAGACGAGAGGCCCAAGCGTTGTCCGGATTAACTGGGCGTAAAGGGTGTGTAGGGGGTTTGGTTAGTCTTGCTTGAAATCTCCCGGCTTAACCGGGAACACGGGTGAGAAACGGCCAGACTTGAGGGTGCGAGAGGCAAATGGAACTCATGGTGGAGGGGTGAAATCCGTAGATATCATGGGGAACACCAAAGGCGAAGGCAATTTGCTGGCGCACACCTGACCCTGAAACACGAAAGCGTGGGGAT…
6927	Bacteria	Patescibacteria	Parcubacteria	Candidatus Brennerbacteria	undefined	undefined	undefined	TCGAGAATATTCCACAATGGGCGAAAGCCTGATGGAGCGACGCCGCGTGCAGGAAGAAGGCCTTCGGGTCGTAAACTGCTTTTGCCAAGGAGGAACGCAAGTGACTGTACTTGGCGAATAAGACGCTGCAAACTTCGTGCCAGCAGCCGCGGTAATACGAAGGCGTCAAGCGTTATCCGGATTTATTGGGCGTAAAGGGTCTCCAGTCGGTCGTGTTAGTCGGGTGTTAAATCGCAGTGCTCAACGCTGCGCCCGCATTCGAAACGGCACGACTCGAGGTACGGAGAGGCAGAGGGAACGGTAGGTGTAGGGGTGAAATCCGTTGATATCTACCGGAACACCAGAGGCGAAGGCGCTCTGCTGGCCGTATCCTGACGATCATGAGACGAAAGCGTGGGG…
6931	Bacteria	Patescibacteria	Parcubacteria	Candidatus Kaiserbacteria	undefined	undefined	undefined	TCGAGAATATTTGGCAATGGGCGCAAGCCTGACCGAGCGACGCCGCGTGATTGATGAAGTCCTTCGGGACGTAAAGATCTTTTCTGAGGGAGGAAGTTTATTGACGTTACCTCAGGAATAAGGGGCTCCTAACTCTGTGCCAGCAGGAGCGGTAATACAGAGGCCCCAAGCGTTACCCGGAATCACTGGGCGTAAAGGGTGCGTAGGTGGTTATGTTAGTCCTGTGTTAAATCTTCCCGCTTAACGGGAAAATCGCATGGGAAACGGCATACCTAGAGGGTGTGAGAGGTGTACGGAACTCATGGTGTAGGGGTGAAATCCGTTGATATCATGGGGAACACCGAAAGCGAAGGCAGTACACTGGCACATTTCCTGACACTGAGGCACGAAAGCGTGGGT…
6932	Bacteria	Patescibacteria	Parcubacteria	Candidatus Nomurabacteria	undefined	undefined	undefined	TCGAGAATCTTCCGCAATGGGCGAAAGCCTGACGGAGCGACGTCGCGTGATTGATGAAGTCTTTCGGGATGTAAAGATCTTTTATGAGGGAGAAAGGCCGCAAGGCTTGATAGTACCTCATGAATAAGGGGTTGCTAAACTCGTGCCAGCAGCAGCGGTAATACGAGTGCCCCGAGCGTTATCCGGAATTATTGGGCGTAAAGGGTGTGTAGGTGGCAGTGTTAGTCGTTCGTCAAAGCTCCCGGCTTAACCGGGAAAGGGCGAACGAAACGGCACCGCTGGAGAGTGCGAGAGGTCTGTGGAACTCATGGTGTAGGGGTGAAATCCGTTAATATCATGGGGAACACCGAAGGCGAAGGCAGCAGACTGGCGCATTTCTGACACTGAAACACGAAAGCG…
6937	Bacteria	Patescibacteria	ABY1	Candidatus Kerfeldbacteria	undefined	undefined	undefined	TCAAGAATATTCCTCAATGGCCGAAAGGCTGAAGGAGCGACGCCGCGTGCAGGAAGAAGTTCTTCGGAACGTAAACTGCTTTTTTCTGGGACGAAATTTTGACGGTACCAGAAGAATAAGCCACTGCTAACCTCGTGCCAGCAGCAGCGGTAATACGAGGGTGGCAAACGTTATCCGGATTTATTGGGTGTAAAGCGTCTTCAGGCGGTTTGCTAAGTTTTCGGTTAAATCTAAAGGCCTAACCTTTAGCCCGCCGAAAATACTGGTACAACTGGAGACCGGGAGAGGTCAGCGGAATAGCCGGTGTAGTAGTAAAATGCGTTAATATCGGCTAGAACACCAATAGCGAAGGCAGCTGACTAGAACGGTTCTGACGCTCATAAGACGAAAGCGTGGGTA…
6938	Bacteria	Patescibacteria	ABY1	Candidatus Uhrbacteria	undefined	undefined	undefined	TCAAGAATCTTCCACAATGGGCGCAAGCCTGATGGAGCGACGCCGCGTGCCGGATGAAGGCCTTCGGGTTGTAAACGGCTTTTCTTAGGGACGAACAAATGACGGTACCTAAGGAATAAGGGGCTGCTAAATTCGTGCCAGCAGCAGCGGTAATACGAATGCCTCAAGCGTTATCCGGATTTATTGGGCGTAAAGGGTCCGCAGGCGGTTCGGTCAGTCATATGTCAAATCTTCGGGCTCAACCCGAAGGCTGCGTGTGATACTGCCGGACTAGAGGACGGGAGAGGTGCACGGAATTGCCGGTGTAGGGGTAAAATCCGTTAATATCGGCAAGAACACCAAATGCGAAGGCAGTGCACTGGAACGTTCCTGACGCTCATGGACGAAAGCGTGGGTAGC…
6941	Bacteria	Patescibacteria	Parcubacteria	undefined	undefined	undefined	undefined	CCGAGAATATTCGACAATGCACGAAAGTGTGATCGAGCGACGTCGCGTGATGGATGAAGTCTTTCGGGATGTAAACATCTTTTGTAAGGGAGAACGTGGCATTTATGCCACACGATAGTACCTTAAGAATAAGGGGTTGCTAATTCTGTGCCAGCAGCAGCGGTAATACAGAAACCCCGAGCGTTATCCGGAATCATTGGGTGTAAAGGGTTTGTAGGCGGTGGTATTAGTCTCTTGTTAAAACTCCCGGCTTAACCGGGAAGGTGCGAGAGAAACGGTACCGCTAGAGGATGCGAGAGGTCTGTGGAACTCATGGTGTAGGGGTGAAATCCGTTAATATCATGGGGAACACCGAAGGCGAAGGCAGCAGACTGGCGCATTTCTGACGCTCTAAAACGA…
6944	Bacteria	Patescibacteria	Parcubacteria	Candidatus Liptonbacteria	undefined	undefined	undefined	TCGAGAATATTCGACAATGGGCGAAAGCCTGATCGAGCGACGCCGCGTGCAGGATGACGGCCTTCGGGTTGTAAACTGCGGTAGTAGGGGAGGAACGCAAGTGACTGTACCCTACGGAAAGTGGTTGGTAACTACGTGCCAGCACCAGCGGTAATACGTAGACCACAAGCGTTATCCGGATTTATTGGGCGTAAAGCGCATGTAGGAGGTCCGGTGCGTCCCTGGTTAAAGCCCACCGCTCAACGGTGGAAGTGCCGGGGATACGATCGGACTGGAGGATGTGAGAGGTGCATGGAACTCACGGTGTAGGGGTGAAATCCGTTGATATCGTGGGGAACACCAAAGGCGAAGGCAGTGCACTGGTACATTCCTGACTCTGAGATGCGAAAGCGTGGGGAG…
6966	Bacteria	Patescibacteria	Parcubacteria	undefined	undefined	undefined	undefined	TCGAGAATCTTCCACAATGGGCGAAAGCCTGATGGAGCGACGCCGCGTGCAGGATGAAGCTTTTCGGAGTGTAAACTGCTTTTCTGCCTGAACAAGCTTCGGCTGAGGGTAAGGCAGGAATAAGGGGTTCCTAAACTCGTGCCAGCAGGAGCGGTAATACGAGTGCCCCGAGCGTTATCCGGATTTATTGGGCGTAAAGCGTCTGTAGGCGGCTTTTTAAGTCTTGTGTTAAATCTTCGGGCTCAACCCGGAGACCGCGCGAGAAACTGGGAAGCTAGAGGATGTAAGAGGTTGATGGAACTCAGGGTGTAGGAGTGAAATCCGTTGATATCCTGGGGAACACCAAAGGCTAAAGCATTCAACTGGTGCATTCCTGACGCTGAGAGACGAAAGCGTAGG…
6969	Bacteria	Patescibacteria	Parcubacteria	Candidatus Colwellbacteria	undefined	undefined	undefined	TCGAGAATATTTGACAATGGGCGAAAGCCTGATCAAGCGACGCCGCGTGCAGGAAGAAGGACTTCGGTTTGTAAACTGCTTTTCTACTCCATAAAACAAATGATTAGAGTAGGAATAAGGGGTGGCTAACTTCGTGCCAGCAGCAGCGGTAATACGAAGGCCCCAAGCGTTATCCGGAATCACTGGGCGTAAAGGGTGCGTAGGTGGTTTTGTGTGTCTTCTGTTAAATGTCACCGCTCAACGGTGTCACCGCAGGAGAAACTATGAAACTAGAGGATGCGAGAGGTTTGTGGAACTCACGGTGTAGGGGTGAAATCCGTTGATATCGTGGGGAACACCAAAGGCGAAGGCAACAAACTGGCGCATTTCTGACACTGAGGCACGAAAGCGTGGGGAGCA…
6973	Bacteria	Patescibacteria	Parcubacteria	Candidatus Adlerbacteria	undefined	undefined	undefined	TCGTGAATCTTCCGCAATGGGCGAAAGCCTGACGGAGCGACGCCGCGTGGTTGATGAAGTCCTTCGGGACGTAAAAACCTTTTATGAGGGAGGAAGTTATTGACGTTACCTCATGAATAAGGGGCTCCTAACTCTGTGCCAGCAGGAGCGGTAATACAGAGGCCCCAAGCATTATCCGGAATCACTGGGCGTAAAGGGTGTGTAGGCGGTCGTATTAGTCTTTCGTGAAAGCTTTTGGGCTTAACACAGAAAACGCGGGAGAAACGGTACGGCTACGAGGACGTAAGAGGTACAGGGAACTCATGGTGTAGGGGTGAAATCCGTTGATATCATGGGGAACACCAAATGCGAAGGCACTGTACTGGTACGCTCCTGACGCTGAAACACGAAAGCGTGGGA…
6977	Bacteria	Patescibacteria	Parcubacteria	Candidatus Ryanbacteria	undefined	undefined	undefined	CCGAGAATATTCGACAATGGGCGAAAGCCTGATCGAGCGACGCCGCGTGCAGGATGAAATCCTTTGGGATGTAAACTGCTTTTCTCCGGGAAGAACCTTCGGGTGACTGTACTGGAGGAATAAGGGCCTGCTAACCTCGTGCCAGCAGCCGCGGTAATACGAGGGGCCCGAGCGTTGTCCGGAATTACTGGGCGTAAAGAGTGTGTAGGGGGTTATGTTAGTCCTCATTTAAATATCCCGCAAAATCGGGAAAATGGTGAGGATACGGCATAACTTGAGGGCGCGAGAGGCTTATGGAACTCACGGTGGAGGGGTGAAATCCGTTGATATCGTGGGGAACACCAAAGGCGAAGGCAATAAGCTAGCGCGTACCTGACCCTGAGACACGAAAGCGTGGGG…
6978	Bacteria	Patescibacteria	Parcubacteria	Candidatus Ryanbacteria	undefined	undefined	undefined	CCGAGAATATTCGACAATGGGGGAAACCCTGATCGAGCGACGCCGCGTGCAGGATGAAGTTCTTCGGGACGTAAACTGCTTTTGTAGAGGAGGAATTTCGATGACTGTACTCTACGAATAAGGACCTGCAAATCTCGTGCCAGCAGCCGCGGTAATACGAGAGGTCCAAGCGTTGTCCGGATTAACTGGGCGTAAAGGGTGTGTAGGAGGTCGTGTTAGTCCTGCTTTAAATCTCTAAGCTTAACTTAGAGGCCGGGTGGGATACGGCACGGCTGGAGGGTGCGAGAGGCGAGTGGAACTCATGGTGTAGGGGTGAAATCCGTTGATATCATGGGGAACACCAAAAGCGAAGGCAACTCGCTGGCGCATACCTGACTCTGAAACACGAAAGCGTGGGGA…
6979	Bacteria	Patescibacteria	Parcubacteria	Candidatus Yanofskybacteria	undefined	undefined	undefined	TCAAGGACATTGGACAATGGGGGAAACCCTGATCCAGCGACGCCGCGTGCGGGATGAAGGCCTTCGGGTTGTAAACCGCTTTTGTAGAGGAAGAAGCAGCAATGCTGACGGTACTCTACGAATAAGGGGGGACTAACTCTGTGCCAGCAGTAGCGGTAAAACAGAGCCCTCGAGCGTTATCCGGATTTATTGGGCGTAAAGTGTCTGTAGCCGGTCCAGATAGTCTTTTGTTAAATACCAAGGGCTCAACCTTTGGGATGCAAGGGAAACTTCTGGACTTGAGGACGTTAGGGGCTGATGGAACTCTTGGTGGAGGGGTGAAATCCGTTGATATCAAGAGGAACACCAAAAGCGAAGGCATTCAGCTGGAGCGATCCTGACGGTGAGAGACGAAAGCGT…
7001	Bacteria	Patescibacteria	ABY1	Candidatus Buchananbacteria	undefined	undefined	undefined	TCAAGAATATTGCGCAATGGCCGAAAGGCTGACGCAGCGACGCCGCGTGGTGGAGGAAGCTCTTCGGAGTGTAAACACCTTTTATTAGGGACGAAACTATGACGGTACCTAATGAATAAGGGGCTGCTAAACTCGTGCCAGCAGCAGCGGTAATACGAGTGCCCCAAGCGTTATCCGGATTTATTGGGCGTAAAGAGTCTGTAGGTGGCTTAGTAAGTCAGACGTTAAATCTCGAGGCTCAACCTCGAGGCTGCGTTTGAAACTGCTTTGCTAGAGGACGGAAGAGGTAGATGGAATTGCCGGTGTAGGGGTAAAATCCGTTAATATCGGCAAGAACACCAAATGCGAAGGCTTTCTACTGGTACGTTCCTGACACTGAGAGACGAAAGCGTGGGTAGC…
7002	Bacteria	Patescibacteria	Gracilibacteria	Candidatus Peregrinibacteria	undefined	undefined	undefined	TAAAGAATCTTCCACAATGGGCGAAAGCCTGATGGAGCGACACCGCGTGCAGGATGACGGCCTTCGGGTTGTAAACTGCTTTTCTGGGTGAGTAATTATGAACGTAACCTAGGAATAAGCACCGGCTAACTCCGTGCCAGCAGCCGCGGTAATACGGAGGGTGCAAACGTTACCCGGAATCATTGGGCGTAAAGCGTCCGCAGGCGGCGCAGTAAGTCAGTCATTAAATCTAGGGGCCCAACTCCTAGGCTGTAATTGAAACTGCTGTGCTAGAAGAATGGAGAGGCGAGTGGAATTCTGAATGTAGGGGTAAAATCCGTAGATATTCAGAGGAACACCAAAAGCGAAGGCAGCTCGCTGGCCATTTCTTGACGCTCAGGGACGAAAGCGTAGGTAGCA…
7008	Bacteria	Patescibacteria	Gracilibacteria	undefined	undefined	undefined	undefined	GAATTTTCCGCAATGGGCGAAAGCCTGACGGAGCAATCCCGCGTGCAGGATGACACCCTTCGGGGCGTAAACTGCTTTTCTGAGGGAAGACATTTTGACGGTACCTCAGGAATAAGCACCGGCTAACTACGTGCCAGCAGCCGCGGTAATACGTAGGGTGCAAGCGTTATCCGGAATTATTGGGCGTAAAGCGATCATAGGTGGATGAATAGGTCTGATGTTAAATACCCACGGCTCAACCGGGGTCTCGTATCGGAAACCATTCGTCTTGAGGAAGACAGAGGCAGGTAGAATTTCCATTGTAGGGGTTAAATCCGTAGATAATGGAAGGAATACCAAAAGCGAAGGCAGCCTGCTGGGTCTTTCCTGACACTGCTTGATCGAAAGCGTGGGGAGCGA…
7011	Bacteria	Patescibacteria	ABY1	undefined	undefined	undefined	undefined	TCAAGAATCTTCCCCAATGGACGAAAGTCTGAGGGAGCGACGCCGCGTGCAGGAAGAAGCCCTTCGGGGTGTAAACTGCTTTTCGCAATGAAGAAGAAGTGGGAGGAAACTCTTACTTCTGACGGTAATTGTGGAATAAGGACCTGCTAAACTCGTGCCAGCAGCAGCGGTAAGACGAGTGGTCCAAGCGTTATCCGGATTTACTGGGCGTAAAGGGTTCGTAGGCGGTTTCGCGCTGTCTCCTGTCAAATACCAGGGCTTAACTCTGGTGCTGCAGGAGAGACGGCGAAGCTCGAGATTGGGAGAGGCACATGGAACTACCGGTGTAGTAGTAAAATGCGTTCATATCGGTAGGAACACCAAAGGCGAAGGCAATGTGCTGGAACAATTCTGACGCTG…
7016	Bacteria	Patescibacteria	Parcubacteria	Candidatus Azambacteria	undefined	undefined	undefined	TCGAGAATCTTCCGCAATGGACGAAAGTCTGACGGAGCGACGCCGCGTGATGGATGAAGTCCTTAGGGACGTAAACATCTTTTATGAAGGAGAAAGTTGCGACACTTGTGTCGTATATTGATAGTACTTCATGAATAAGGGGTTGCTAAACTCGTGCCAGCAGCAGCGGTAATACGAGTACCCCAAGCGTTATCCGGAATCATTGGGCGTAAAGGGTGTGTAGGCGGTCTAGTTAGTCTTCTGTTAAAATCTTGGGCTCAACCCAAGACTTGCGGAGGAAACGGCTAGACTTGAGGGTGCGAGAGGTGAATGGAACTCATGGAGTAGGGGTGAAATCCGTTGATATCATGGGGAACACCAAAAGCGAAGGCAATTCACTGGCGCATTTCTGACGTTGAA…
7029	Bacteria	Patescibacteria	Saccharimonadia	Saccharimonadales	undefined	undefined	undefined	TGGGGAATTTTCCACAATGGGGGCAACCCTGATGGAGCAATACCGCGTGCCGGATGAAGGCCTTAGGGTCGTAAACGGCTTTTAACTGGGAAGATTATGACTGTACCAGTTGAATAAGGATCGGCTAACTCCGTGCCAGCAGCCGCGGTCATACGGAGGATCCAAGCGTTATCCGGAATTACTGGGCGTAAAGAGATGCGTAGGCGGTTTGTCAAGTGGACAATGAAATCTTGAGGCTCAACCTCAAGTCTGTTGTCTAAACTGATAAACTAGAGAGTGAGAGAGGTCACTGGAATTACTAGTGTAGGAGTGAAATCCGTAGATATTAGTAGGAACACCAATGGCGAAGGCAGGTGACTGGCTCATTTCTGACGCTAAGGCTCGAAAGCGTAGGTAGCG…
7035	Bacteria	Patescibacteria	Saccharimonadia	Saccharimonadales	Saccharimonadaceae	undefined	undefined	GAATCTTCCACAATGGGCGAAAGCCTGATGGAGCAACGCCGCGTGCAGGATGAAGGCCTTCGGGTTGTAAACTGCTTTTATAAGTGAGGAATATGACGGTAACTTATGAATAAGGATCGGCTAACTACGTGCCAGCAGCCGCGGTCATACGTAGGATCCGAGCGTTATCCGGAGTGACTGGGCGTAAAGAGTTGCGTAGGCGGTTATGTAAGCAAATAGTGAAACCTGGTGGCTCAACCATACAGACTATTATTTGAACTGCATAACTCGAGAATGGTAGGGGTCACTGGAATTTCTTGTGTAGGAGTGAAATCCGTAGATATAAGAAGGAACACCGATGGCGTAGGCAGGTGACTGGACCATTTCTGACGCTAAGGCACGAAAGCGTGGGGAGCGAACC
7039	Bacteria	Patescibacteria	Gracilibacteria	Candidatus Peregrinibacteria	undefined	undefined	undefined	TAAAGAATCTTCCACAATGGGCGAAAGCCTGATGGAGCAATACCGCGTGGGTGATGAAGGTCGAAAGATCGTAAAGCCCTTTTCTGAGGGAAGAATTATGACGGTACCTCAGGAATAAGCACCGGCTAACTCCGTGCCAGCAGCCGCGGTAATACGGAGGGTGCAAGCGTTACCCGGAATCATTGGGCGTAAAGCGTCCGCAGGCGGTTTGTTAAGTCAAATATTAAATCTCGGGGCCCAACTCCGAGGCTGTGTTTGAAACTGGCAAACTAGAGTTTTTCAGAGGCAAGTAGAATTCTGTGTGTAGGGGTAAAATCCGTAGATACACAGAGGAATACCAAAAGCGAAGGCAGCTTGCTGGGAAAATACTGACGCTCATGGACGAAAGCGTAGGTAGCG…
7045	Bacteria	Patescibacteria	Gracilibacteria	Candidatus Peribacteria	undefined	undefined	undefined	GAATCTTCCGCAATGGGGGCAACCCTGACGGAGCGACACCGCGTGAAGGATGACACCATTATTTGGCGTAAACTTCTGTTCTGAGGGACGAAATTTTTGACGGTACCTCAGGAGAAAGCACCGGCTAATTCCGTGCCAGCAGCCGCGGTAAGACGGAAGGTGCAAGCGTTACTCGGAATTACTGGGCGTAAAGCGTCCGCAGGCTTCTTCTTAAGTCTGGCGTAAAAGCACAGAGCTCAACTCTGTGTACGTGCCGGAAACTGGGAGGATAGAGTCATAGAGAGGCATCTGGAATACCGTGTGTAGGGGTAAAATCCGTTGATCCACGGTGGAACGCCAAAAGCGAAGGCAGGATGCTGGCTATGTACTGACGCTCAGGGACGAAAGCGTGGGGAGCAA…
7047	Bacteria	Patescibacteria	Parcubacteria	Candidatus Kaiserbacteria	undefined	undefined	undefined	TCGAGAATCTTCCGCAATGGGCGAAAGCCTGACGGAGCGACGCCGCGTGGTGGATGAAGTCCTTAGGGACGTAAACACCTTTTCTGAAGGAGGAAGTTTATTGACGTTACTTCAGGAATAAGGGGCTCCTAACTCTGTGCCAGCAGGAGCGGTAATACAGAGGCCCCGAGCGTTACCCGGATTTACTGGGCGTAAAGGGTGTGTAGGCGGTCATATTAGTCTTCTGTTAAAGCCTTGGGCTCAACCCAAGAATCGCGGGAGAAACGGTATGACTTGAGGATGCAAGAGGTTTATGGAACTCATGGTGTAGGGGTGAAATCCGTTGATATCATGGGGAACACCGAAAGCGAAGGCAGTAAACTGGTGCATTCCTGACGCTGAGACACGAAAGCCAGGGTA…
7056	Bacteria	Patescibacteria	Parcubacteria	Candidatus Kaiserbacteria	undefined	undefined	undefined	TCGAGAATCTTCCGCAATGGGCGAAAGCCTGACGGAGCGACGCCGCGTGATGGATGAAGCCTTTCGGGGCGTAAACATCTTTTATGAGGGAGGAAGTTTATTGACGTTACCTCATGAATAAGGGGCTCCCAATTCTGTGCCAGCAGGAGCGGTAATACAGAAGCCCCGAGCGTTACCCGGATTTACTGGGCGTAAAGGGTGCGTAGGTGGTTATGTTAGTCTCTCGTTAAAACTTCGGGCTCAACCCGAAGATCGCGAGGGAAACGGCATGACTGGAGGACGTGAGAGGTCACAGGAACTCATGGTGTAGGGGTGAAATCCGTTGATATCATGGGGAACACCAAAAGCGAAGGCATGTGACTGGCGCGGTCCTGACACTGAGGCACGAAAGCGTGGGTA…
7061	Bacteria	Patescibacteria	Gracilibacteria	Candidatus Peregrinibacteria	undefined	undefined	undefined	TAAAGAATCTTCCACAATGGGCGCAAGCCTGATGGAGCAACACCGCGTGGTCGATGAAGGCTCTTCGAGTCGTAAAGACCTTTTCTGGGGGAATAATTCTGAATGTACTCCAGGAATAAGCACCGGCTAACTCCGTGCCAGCAGCCGCGGTAATACGGAGGGTGCAAGCGTTACCCGGATTTATTGGGCGTAAAGCGTCTGTAGGCGGTTTGGTAAGTTAGGTATTAAATCTTGGAGCCCAACTTCAAGGCTGTGCTTAAAACTGTCAAACTAGAGTTATGTAGAGGCACGTAGAATTCTGTGTGTAGGGGTAATATCCGTTGATACACAGAGGAATACCAAAAGCGAAGGCAGCGTGCTGGGCATATACTGACGCTCAGAGACGAAAGCGTGGGGAGC…
7066	Bacteria	Patescibacteria	Saccharimonadia	Saccharimonadales	undefined	undefined	undefined	TAGGGAATTTTCCACAATGGACGAAAGTCTGATGGAGCAACGCCGCGTGCAGGATGAAGGCCCTCGGGTCGTAAACTGCTTTTATGTGCGAAGAATATGACGGTAACACATGAATAAGGGTCGGCTAACTACGTGCCAGCAGCCGCGGTCATACGTAGGACCCAAGCGTTATCCGGAATTACTGGGCGTAAAGAGTTGCGTAGGTGGCATTATAAGTGGAGCGTGAAAGCGTGTGGCTCAACCATACAGCTGCGTTCCAAACTGTGAAGCTTGAGTATGAGAGGGGTAGATGGAATTTCTAGTGTAGGAGTGAAATCCGTAGATATTAGAAGGAACACCGATAGCGTAGGCAGTCTACTGGCTCATTACTGACACTAAGGCACGAAAGCGTGGGGAGCA…
7069	Bacteria	Patescibacteria	ABY1	Candidatus Magasanikbacteria	undefined	undefined	undefined	TCTGGAATATTCCCCAATGGGCGAAAGCCTGAGGGAGCGACGCCGCGTGCAGGATGACGCCCTTCGGGGTGTAAACTGCTTTTATGTGGGACGAACAAATGACGGTACCACATGAATAAGAGGTTGCTAACTCTGTGCCAGCAGCAGCGGTAATACAGAGACCTCGAACGTTGTCCGGATTTATTGGGCGTAAAGGGTCCGCAGGTGGCACGACACGTCGTATGTTAAATCTGAAGGCTTAACCTTCACACTGCGTACGATACGGTCGAGCTAGAGGCTGGGAGAGGTGCGCGGAATTACAGGTGTAGCGGTAAAATGCGTTAATATCTGTAAGAACACCAAAGGCGAAGGCAGCGCACTGGAACAGTCCTGACACTCAGGGACGAAAGCGTGGGGAGC…
7073	Bacteria	Patescibacteria	Parcubacteria	Candidatus Giovannonibacteria	undefined	undefined	undefined	CCGAGAATATTCGACAATGGGCGAAAGCCTGATCGAGCGACGCCGCGTGCAGGATGAAATCCTTCGGGATGTAAACTGCTTTTTTGAGGGAGGAATCCGCCGACTGGCGGATGACTGTACCTCAAGAATAAGCACTTGCTAACCTCGTGCCAGCAGCCGCGGTAATACGAGGGGTGCAAGCGTTATCCGGATTTACTGGGCGTAAAGGGTGTGTAGGGGGTTTTGTTAGTCCTCCGTTAAATATTCCCGCTTAACGGGAAAAGTGCGGGGGAAACGGCAAAACTTGAGGGTGCGAGAGGCAAGCAGAACTCACGGTGTAGGGGTGAAATCCGTTGATATCGTGGGGAATACCAAAGGCGAAGGCAGCTTGCTGGAGCATTTCTGACCCTGAAACACGAA…
7080	Bacteria	Patescibacteria	Parcubacteria	undefined	undefined	undefined	undefined	CCGAGAATATTCGACAATGGACGAAAGTCTGATCGAGCGACGCCGCGTGGTGGATGAAGTCCTCCGGGACGTAAACACCTTTTATGCGCTAGAAACTACGGTGATCAGCGCATGAATAAGAGGTTCCTAACTCTGTGCCAGCAGGAGCGGTAAGACAGAGACCTCAAGCGTTATCCGGAATCATTGGGCGTAAAGGGTGCGTAGGTGTCTCGCCAAGTTTCCCGTTAAATCTTTCCGCTTAACGGAAAAGCTGCGGGAAAAACTGGCGGGATAGAGTGTATGAGAGGCGTACGGAACTCATGGTGTAGGGGTGAAATCCGTTGATATCATGGGGAACACCAAAGGCGAAGGCAGTACGCTGGCATACTACTGACACTCTAGCACGAAAGCGTGGGTAGC…
7085	Bacteria	Patescibacteria	Parcubacteria	Candidatus Colwellbacteria	undefined	undefined	undefined	TCGAGAATATTCGACAATGGGCGAAAGCCTGATCGAGCGACGCCGCGTGCAGGAAGAAGGGCTTCGGCCTGTAAACTGCTTTTAGTGGTAATTACGTAATCGAATAGCCATTGAATAAGGGGCTGCAAACCTCGTGCCAGCAGCCGCGGTAATACGAGGGCCCCGAGCGTTATCCGGATTTATTGGGCGTAAAGCGTGCGCAGGAGGTTTGACGCGTCTGTTGTTAAATTCCGCCGCTTAACGGCGGAGCCGCAATGGAAACGGTCAGACTAGAGGATGCTAGAGGTTAATGGAACTCACGGTGTAGGGGTGAAATCCGTTGATATCGTGAGGAACACCAAAGGCGAAGGCATTTAACTGGAGCATTCCTGACTCTCAAGCACGAAAGCGTGGGGAGCA…
7117	Bacteria	Patescibacteria	Saccharimonadia	Saccharimonadales	undefined	undefined	undefined	TCGGGAATTTTCCACAATGGGCGAAAGCCTGATGGAGCAACACCGCGTGCAGGATGAGTGCCTTCGGGTTGTAAACTGCTTTTATGTGCGAAGAATATGACGGTAACACATGAATAAGGATCGGCTAACTCCGTGCCAGCAGCCGCGGTCATACGGAGGATCCAAGCGTTATCCGGAATTACTGGGCGTAAAGAGTTGCGTAGGTGGTTTGTTAAGTCCCGGTTTAAATCTTACGGCTCAACCGTAAGTTGTATCGGGAAACTGGCTGACTAGAGTATGAGAGAGGTAGCTGGAATTCCTAGTGTAGGAGTGAAATCCGTAGATATTAGGAGGAACACCGATGGCGTAGGCAGGCTACTGGCTCATTACTGACACTAAGGCACGAAAGCGTGGGTAGCA…
7126	Bacteria	Patescibacteria	Microgenomatia	Candidatus Woesebacteria	undefined	undefined	undefined	CTGGGAATCGTGCGCAATGGACGAAAGTCTGACGCCGCGACGCCGCGTGAAGGATGAAGGCCTATGGGTCGTAAACTTCTTTTGCCCCGACAGAGATGTCGGGGAGAATAAGCACCCGCTAACTTCGTGCCAGCAGCTGCGGTGATACGGAGGGTGCAAGCGTTACCCGGATTTACTGGGCGTAAAGGGTTCGTAGGCGTTTTGTCGCATCTTGTTTTAAATACTGGGGCTTAACCCCAGGAAGGGACAAGAGATGGACAGAATTGAAGGATATTGGGGCTACCGGAACTCGCGGTGTAGGAGTGAAATCCGTTGATATCGCGAGGAACTCCAAGGGCGAAGGCAGGTAGCTAGGTATCACTTGACGCTGAGGGACGAAAGCTAGGGTAGCGAAAG
7130	Bacteria	Patescibacteria	ABY1	Candidatus Kerfeldbacteria	undefined	undefined	undefined	TCACGAATATTCCACAATGCCCTAACGGGTGATGGAGCGACGCCGCGTGCAGGAAGACGCTTTTCGGAGTGTAAACTGCTTTTATTAGGGAAGAACAAATGACGGTACCTAAAGAATAAGGGGCTGCTAACTCTGTGCCAGCAGCAGCGGTAATACAGAGGCCCCAAGCGTTATCCGGAATTATTGGGCGTAAAGCGTCCGCAGGCGGTCTGAAGGGTAGGATGTTAAATCATAGGGCTCAACCCTGTGGCTGCACCCTAAACCGTCAGACTAGAGGATGGAAGAGGCACCTGGAATTGTCGGTGTAGTAGTAAAATGCGTTAATATCGACAGGAACACCAAATGCGAAGGCATGGTGCTAGAACATTCCTGACGCTCAGGGACGAAAGCGTGGGTAGC…
[truncated: 221 more rows]
